# Supplementary material for: Integrated Analysis of Metabolome and Transcriptome Reveals Insights for Low Phosphorus Tolerance in Wheat Seedling
Source: Int J Mol Sci. 2023 Oct 2;24(19):14840. doi: 10.3390/ijms241914840 (PMC10573437; doi:10.3390/ijms241914840)
Supplement: Supplementary file 1 [file ijms-24-14840-s001.zip]

Archive with 11 entries (11 files):
- Table S3.xlsx
- Table S4.xlsx
- Table S5.xlsx
- Table S6.xlsx
- Table S7.xlsx
- Table S8.xlsx
- Figure S1.pdf
- Figure S2.pdf
- Figure S3.pdf
- Table S1.xlsx
- Table S2.xlsx
