# Supplementary material for: Integrated Analysis of Metabolome and Transcriptome Reveals Insights for Low Phosphorus Tolerance in Wheat Seedling
Source: Int J Mol Sci. 2023 Oct 2;24(19):14840. doi: 10.3390/ijms241914840 (PMC10573437; doi:10.3390/ijms241914840)
Supplement: Supplementary file 1 [file ijms-24-14840-s001.zip › Table S3.xlsx]

## Sheet: Sheet1
Table S3: RNA Sequencing output statistics of 12 samples.
Sample	Total Raw Reads (M)	Total Clean Reads (M)	Total Clean Bases (Gb)	Clean Reads Q20 (%)	Clean Reads Q30 (%)	Clean Reads Ratio (%)	GC Content(%)
G28CK1	47.33	44.56	6.68	93.79	87.13	94.16	52
G28CK2	47.33	44.11	6.62	92.72	85.44	93.21	52
G28CK3	45.57	44.42	6.66	93.39	86.44	97.46	53
G28LP1	49.08	47.22	7.08	94.08	87.58	96.21	52.5
G28LP2	47.33	45.02	6.75	93.95	87.43	95.13	52.5
G28LP3	49.08	48.04	7.21	94.12	87.64	97.88	52
L143CK1	50.83	48.61	7.29	93.69	87.04	95.62	53
L143CK2	49.08	47.64	7.15	93.74	87.05	97.08	52
L143CK3	47.33	45.08	6.76	93.82	87.19	95.26	52
L143LP1	47.33	45.48	6.82	94.14	87.7	96.11	51.5
L143LP2	47.33	44.6	6.69	94.07	87.68	94.23	52
L143LP3	49.08	46.72	7.01	93.89	87.33	95.18	53
