# Supplementary material for: Integrated Analysis of Metabolome and Transcriptome Reveals Insights for Low Phosphorus Tolerance in Wheat Seedling
Source: Int J Mol Sci. 2023 Oct 2;24(19):14840. doi: 10.3390/ijms241914840 (PMC10573437; doi:10.3390/ijms241914840)
Supplement: Supplementary file 1 [file ijms-24-14840-s001.zip › Table S4.xlsx]

## Sheet: G28CK-vs-G28LP
Table S4: Information of DEGs analysis. The screening criteria were P value<0.05, and FC>2.
gene_id	log2fc_G28CK-vs-G28LP	deseq2_pvalue_G28CK-vs-G28LP	regulated_G28CK-vs-G28LP
TraesCS5D02G365500	-1.93315	4.77785e-05	Down
TraesCS1B02G306500	1.01975	0.00547898	Up
TraesCS6D02G197700	1.03743	0.0395133	Up
TraesCS4B02G330700	1.62668	0.0236752	Up
TraesCSU02G002900	2.75902	8.20109e-06	Up
TraesCS6D02G011900	-1.14949	0.00388642	Down
TraesCS1D02G444100	-1.08619	0.000248379	Down
TraesCS5B02G095800	3.54127	1.50762e-12	Up
TraesCS6D02G227800	1.00641	0.0220619	Up
TraesCS4D02G125900	-2.23936	2.63425e-09	Down
TraesCS2B02G099400	1.95122	0.0129017	Up
TraesCS4D02G097400	1.70621	0.000997015	Up
TraesCS3A02G232500	1.43448	0.0143089	Up
TraesCS2B02G606800	-1.02827	0.0292871	Down
TraesCS2A02G590100	-1.76037	0.0161722	Down
TraesCS5A02G334400	1.59638	0.0378292	Up
TraesCS2D02G552100	-1.19091	0.0390804	Down
TraesCS6D02G233800	-1.09377	0.0169103	Down
TraesCS7B02G317800	-1.2777	0.000365317	Down
TraesCS4D02G013400	1.94734	0.00161238	Up
TraesCS7D02G379200	1.35938	0.0450155	Up
TraesCS5A02G402800	3.251	0.0115759	Up
TraesCS2B02G099100	3.83105	0.00153139	Up
TraesCS4B02G131100	2.3589	0.0412737	Up
TraesCS1B02G199600	1.84618	0.000601752	Up
TraesCS1D02G297900	-1.49457	0.0113909	Down
TraesCS6B02G416100	1.01475	0.00319174	Up
TraesCS5B02G435600	1.89253	0.00568153	Up
TraesCS5B02G516800	1.20176	0.0193463	Up
TraesCSU02G167700	-2.57429	0.0299505	Down
TraesCS6A02G112200	1.14273	0.0182133	Up
TraesCS6A02G127700	3.68689	0.0277532	Up
TraesCS5A02G475500	2.1671	0.0191517	Up
TraesCS3A02G242700	3.7798	0.00704674	Up
TraesCS3A02G357800	1.18578	0.0164918	Up
TraesCS5A02G232600	1.24052	0.0362465	Up
TraesCS5D02G273100	1.07031	0.0111287	Up
TraesCS1B02G410400	2.71674	0.000381708	Up
TraesCS5D02G304300	-1.06325	0.0208659	Down
TraesCS2B02G215800	1.64796	6.04268e-11	Up
TraesCS1D02G099000	-1.77324	0.000180841	Down
TraesCS5B02G404200	1.69983	0.0397877	Up
TraesCS3D02G392600	1.25887	0.0462935	Up
TraesCS4D02G239800	1.68811	0.022475	Up
TraesCS2D02G329900	1.51749	9.47095e-08	Up
TraesCS3D02G141900	1.47277	0.00187964	Up
TraesCS7D02G502900	-2.82076	0.00293146	Down
TraesCS7D02G387600	1.8802	0.0205558	Up
TraesCS1A02G266100	1.47833	0.00140983	Up
TraesCS5B02G013700	2.04745	0.00120959	Up
TraesCS2A02G177500	1.09042	0.0117134	Up
TraesCS3D02G080100	1.12197	2.63184e-05	Up
TraesCS2B02G071900	1.41024	0.00907433	Up
TraesCS2D02G536200	-1.82158	0.044959	Down
TraesCS6A02G181500	1.02287	0.00525009	Up
TraesCS6A02G009100	4.07899	0.0242912	Up
TraesCS2D02G594400	-1.83918	0.0221832	Down
TraesCS1B02G053800	1.75166	0.0183841	Up
TraesCS3D02G493400	-4.05343	0.0393077	Down
TraesCS4B02G351200	3.00154	0.00702893	Up
TraesCS1D02G102400	1.03728	0.000271997	Up
TraesCS5A02G141200	1.46754	0.0140131	Up
TraesCS2D02G510100	-2.94669	0.0172952	Down
TraesCS1B02G058300	2.84298	0.00193348	Up
TraesCS3B02G004500	-2.30711	0.00111445	Down
TraesCS2D02G172800	1.79742	0.0266629	Up
TraesCS7A02G210600	1.33764	0.0222071	Up
TraesCS7B02G023500	-1.52948	0.000120665	Down
TraesCS4A02G183300	1.61505	0.0162352	Up
TraesCS7A02G068800	1.44817	0.0272068	Up
TraesCS2B02G112800	1.79888	0.000221101	Up
TraesCS2A02G496000	-1.7053	0.00211982	Down
TraesCS4B02G383300	1.17463	0.00875822	Up
TraesCS3D02G521200	-1.60123	0.00127899	Down
TraesCS2B02G186200	-1.58213	0.000172502	Down
TraesCS4B02G382300	-3.32225	1.44382e-05	Down
TraesCS2A02G413500	1.33035	0.0390661	Up
TraesCS2A02G009600	-1.22895	0.0181407	Down
TraesCS5D02G432900	1.37184	0.0486809	Up
TraesCS1B02G017300	-1.26129	0.0324134	Down
TraesCSU02G261300	-1.58173	0.000808142	Down
TraesCS6D02G366900	1.38978	0.013067	Up
TraesCS7B02G484900	1.23583	0.0439661	Up
TraesCS6D02G298200	1.45766	0.00798003	Up
TraesCS5D02G102000	1.56425	0.0268142	Up
TraesCS3B02G137300	-1.55188	0.00594462	Down
TraesCS6A02G116800	1.08247	0.00419821	Up
TraesCS2D02G571300	-2.12483	0.000744123	Down
TraesCS1B02G277700	1.40703	0.0155023	Up
TraesCS5D02G302600	1.71471	0.00243889	Up
TraesCS5A02G449200	1.25121	0.00592131	Up
TraesCS2B02G226600	1.12832	0.000205436	Up
TraesCS5D02G217400	3.32841	9.44059e-20	Up
TraesCS1D02G413800	-5.09688	0.00701234	Down
TraesCS5D02G316800	1.75536	0.0062719	Up
TraesCS4A02G114000	1.18563	0.00531275	Up
TraesCS6D02G101200	1.08084	0.0333236	Up
TraesCS1D02G293900	1.10024	0.0296086	Up
TraesCS7D02G525000	1.31939	2.80328e-11	Up
TraesCS2D02G186800	1.60613	0.0229419	Up
TraesCS5D02G507500	1.75744	0.0177534	Up
TraesCS2A02G114400	-1.12726	0.039926	Down
TraesCS1D02G211200	1.97483	0.0462387	Up
TraesCS2A02G107800	-1.31588	0.0147412	Down
TraesCS5D02G112500	1.17363	0.00190668	Up
TraesCS4D02G032600	1.30087	0.0430687	Up
TraesCS2B02G143800	2.65259	0.0419006	Up
TraesCS3A02G042600	1.09886	0.0330868	Up
TraesCS6A02G115600	1.2539	0.0184626	Up
TraesCS2B02G367500	1.54414	0.00731943	Up
TraesCS5D02G137000	1.36032	0.00802926	Up
TraesCS4D02G116500	1.09781	0.0356533	Up
TraesCS7B02G500100	1.36289	0.0185874	Up
TraesCS2B02G138500	1.66974	0.0134474	Up
TraesCS2D02G301000	-1.08495	0.0285565	Down
TraesCS5A02G130200	1.59016	0.0468764	Up
TraesCS2A02G210300	-1.14641	0.0490453	Down
TraesCS5D02G339100	1.88479	0.00988544	Up
TraesCS2D02G583700	-1.44603	0.00832861	Down
TraesCS7D02G460500	-1.18275	0.018798	Down
TraesCS7B02G004800	1.22545	0.0214249	Up
TraesCS2B02G043700	3.34886	0.000159758	Up
TraesCS4B02G332000	-1.06756	0.0464211	Down
TraesCS5A02G400500	1.02708	0.0188312	Up
TraesCS5B02G403000	-1.68114	0.0146226	Down
TraesCSU02G005500	-1.47136	0.0355738	Down
TraesCS4D02G135000	-1.68418	0.0193205	Down
TraesCS7A02G430600	4.01062	0.0184431	Up
TraesCS2A02G009900	1.83482	0.0193817	Up
TraesCS5D02G503400	1.80881	0.000620397	Up
TraesCS1A02G210900	-1.14109	7.53276e-06	Down
TraesCS7A02G235100	-4.08698	0.0454009	Down
TraesCS4A02G136600	1.70926	0.0233879	Up
TraesCS4A02G420000	-1.80654	0.0370731	Down
TraesCS2B02G110600	1.96774	0.0485762	Up
TraesCS7A02G377900	1.46345	0.00227466	Up
TraesCS1B02G183500	1.2141	0.012471	Up
TraesCS2D02G569400	1.45206	0.0144004	Up
TraesCS7B02G459600	-2.21915	0.0182157	Down
TraesCS5D02G488600	-4.78816	0.0251522	Down
TraesCS2D02G533200	-1.2285	0.0160942	Down
TraesCS4A02G187500	-2.35673	1.63648e-05	Down
TraesCS6D02G172100	-1.11859	0.0307601	Down
TraesCS2B02G184000	2.39967	0.0251818	Up
TraesCS4D02G136300	1.08145	0.0333371	Up
TraesCS2A02G539500	1.00404	0.0035593	Up
TraesCS7D02G425600	-1.07513	0.0137261	Down
TraesCS3B02G356400	1.22452	0.0201171	Up
TraesCS2A02G492800	-1.33195	0.00100786	Down
TraesCS2A02G490700	-1.00011	0.00480496	Down
TraesCS7B02G344700	-1.95798	0.00727614	Down
TraesCS7D02G026800	1.71315	0.00923066	Up
TraesCS2B02G350500	1.06595	0.0200893	Up
TraesCS6A02G310300	1.12482	0.0148434	Up
TraesCS2D02G431900	-1.98778	0.00878279	Down
TraesCS2D02G093800	2.12242	0.0107674	Up
TraesCS2D02G320900	-1.22024	0.0427008	Down
TraesCS2A02G301500	-1.23629	0.0483817	Down
TraesCS6A02G382100	1.37656	0.0207673	Up
TraesCS1D02G045500	1.02819	0.00590691	Up
TraesCS2B02G222900	1.09132	0.0124433	Up
TraesCS4D02G197700	1.14726	4.47887e-06	Up
TraesCS5B02G326000	1.97135	0.0274519	Up
TraesCS5D02G011000	-2.54006	0.0238985	Down
TraesCS6A02G129000	-2.14347	0.018409	Down
TraesCS4D02G192900	4.10006	0.0057662	Up
TraesCS5A02G153200	2.18798	0.0373716	Up
TraesCS3A02G042700	1.58829	0.010975	Up
TraesCS3A02G026900	2.01501	0.0403506	Up
TraesCS6A02G412600	4.11178	0.0367411	Up
TraesCS5B02G059900	1.21111	0.00664149	Up
TraesCS7A02G532600	1.94821	0.030489	Up
TraesCS4B02G390200	-1.1375	0.00202985	Down
TraesCS2D02G027400	1.1387	0.0372852	Up
TraesCS7D02G549800	1.15396	0.0291021	Up
TraesCS5D02G348900	3.46025	6.42919e-13	Up
TraesCS2B02G459100	2.42274	0.00336526	Up
TraesCS3B02G170700	1.16359	0.0392272	Up
TraesCS5B02G421300	2.41564	0.00095063	Up
TraesCS2B02G303600	2.06126	0.0336023	Up
TraesCS7A02G196000	2.44832	0.000252918	Up
TraesCS7D02G336400	1.00374	0.0187134	Up
TraesCS3B02G609300	2.22177	0.0181527	Up
TraesCS5A02G169500	-2.29593	0.0458873	Down
TraesCS5B02G502200	2.29238	4.09119e-07	Up
TraesCS4D02G131100	1.8022	0.0494386	Up
TraesCS3B02G270800	2.55443	7.43082e-07	Up
TraesCS3D02G512300	-1.01897	0.00639083	Down
TraesCS2B02G485400	2.37495	0.0172153	Up
TraesCS5D02G387700	1.02343	0.0486124	Up
TraesCS5B02G379500	1.58551	0.0339026	Up
TraesCS3B02G531700	-1.05768	0.00390685	Down
TraesCS4B02G368800	-1.60071	0.00528926	Down
TraesCS6D02G231900	2.48874	0.000243549	Up
TraesCSU02G241600	2.18361	1.03972e-05	Up
TraesCS3A02G100500	2.11618	0.0196788	Up
TraesCS4A02G004300	1.15175	0.0377771	Up
TraesCS4B02G370600	-1.50297	0.0140732	Down
TraesCS4D02G358900	1.42506	0.00890808	Up
TraesCS5B02G489400	1.71451	0.0177501	Up
TraesCS7A02G533000	2.04425	2.07651e-19	Up
TraesCS3B02G582600	-1.49023	0.00117929	Down
TraesCS3A02G011400	-2.83143	0.0382269	Down
TraesCS5D02G222000	1.94589	0.0166014	Up
TraesCS6D02G337800	1.50828	0.00692865	Up
TraesCS6D02G113500	1.44094	6.37668e-05	Up
TraesCS2B02G518300	-2.2925	0.00962012	Down
TraesCS2A02G126000	-4.24646	0.0420691	Down
TraesCS7B02G362800	-1.60065	0.000753453	Down
TraesCS6B02G429100	-1.02118	0.0110381	Down
TraesCS7D02G036900	1.11218	0.033433	Up
TraesCS2D02G229700	1.87743	0.0114474	Up
TraesCS6B02G438700	1.62325	0.00491227	Up
TraesCS7B02G226100	1.27331	0.00771717	Up
TraesCS3A02G533300	-1.56506	0.00130766	Down
TraesCS2A02G299500	2.23904	0.00955222	Up
TraesCS5B02G145200	-1.14886	0.0248799	Down
TraesCS3A02G261700	-1.06332	0.0197751	Down
TraesCS5D02G396700	-3.11042	0.0117859	Down
TraesCS5A02G008700	-1.65044	0.0228606	Down
TraesCS2A02G348400	2.74861	0.00500656	Up
TraesCS4A02G179900	2.12481	0.0158915	Up
TraesCS4A02G172600	-1.00934	0.0435391	Down
TraesCS7B02G456300	-1.03035	0.00690524	Down
TraesCS5A02G495900	-1.37443	0.047175	Down
TraesCS3B02G007600	1.42254	0.0165398	Up
TraesCS2A02G094700	3.96533	0.00258479	Up
TraesCS3D02G416800	-1.01875	0.00174525	Down
TraesCS4B02G104500	1.03579	0.012618	Up
TraesCS2A02G179200	1.55973	0.0315695	Up
TraesCS7B02G093700	1.45529	0.0140076	Up
TraesCS7D02G527200	-1.77462	1.99998e-05	Down
TraesCS3B02G273100	-1.16282	0.0283154	Down
TraesCS3A02G073700	-1.53766	0.0265325	Down
TraesCS7A02G188900	1.49737	0.00862866	Up
TraesCS2A02G046500	-2.09538	0.00199098	Down
TraesCS5B02G493600	1.8586	0.00179256	Up
TraesCS5D02G317700	-1.23058	0.000876618	Down
TraesCS6D02G385000	-2.76082	0.0323019	Down
TraesCS3D02G357600	1.38158	0.0320126	Up
TraesCS4D02G237900	1.89164	0.0138089	Up
TraesCS7D02G239400	1.4503	0.00889841	Up
TraesCS4A02G496400	-2.15355	0.00208329	Down
TraesCS5D02G158700	1.42871	0.0187283	Up
TraesCS3B02G200100	-2.3157	0.0339128	Down
TraesCS4B02G370800	1.659	0.0241285	Up
TraesCS2A02G155300	1.18089	0.0156523	Up
TraesCS4D02G019500	-2.11149	0.0334092	Down
TraesCS2D02G436100	1.75857	0.0115997	Up
TraesCS6D02G115300	-1.02295	0.0212836	Down
TraesCS7A02G216100	2.28503	0.00321071	Up
TraesCS5B02G222000	1.64608	0.0409113	Up
TraesCS6B02G323300	2.27125	4.57738e-07	Up
TraesCS5A02G480700	2.23106	0.0266209	Up
TraesCS5A02G209200	-1.0322	0.0110401	Down
TraesCS7D02G028300	-1.29466	0.0232412	Down
TraesCS5B02G467000	1.8514	0.00445556	Up
TraesCS3D02G176200	1.73903	0.00673626	Up
TraesCS3B02G010600	1.2702	0.00105019	Up
TraesCS1B02G061000	-2.93624	0.00041506	Down
TraesCS2B02G124800	-1.25803	0.00414455	Down
TraesCS5A02G343000	2.77392	8.49558e-10	Up
TraesCS5B02G069300	2.40109	1.00901e-09	Up
TraesCS2A02G527100	-1.21648	0.0309011	Down
TraesCS6D02G277500	1.44215	0.0019659	Up
TraesCS3B02G006300	1.11278	0.00205723	Up
TraesCS7B02G332400	1.59869	0.00833643	Up
TraesCS7B02G150200	1.033	0.000269055	Up
TraesCS6D02G333000	2.21908	0.000259733	Up
TraesCS3A02G300200	1.5952	0.00401871	Up
TraesCS7A02G078500	1.27987	0.0046663	Up
TraesCS2D02G384400	1.36725	0.0203061	Up
TraesCS7B02G289600	-1.01362	0.0396038	Down
TraesCS4A02G103400	1.57011	0.00575904	Up
TraesCS6B02G398200	3.63965	4.66694e-05	Up
TraesCS4A02G043300	-3.50631	0.00476269	Down
TraesCS4D02G201200	-1.17414	0.0490656	Down
TraesCS2D02G222600	-4.49927	0.0128156	Down
TraesCS7A02G532700	2.44984	0.0341658	Up
TraesCS1A02G035700	-2.07128	0.019959	Down
TraesCS2B02G505200	-1.86717	0.0198908	Down
TraesCS2B02G267900	-1.28992	0.0306823	Down
TraesCS2B02G364000	1.63644	0.0243898	Up
TraesCS5B02G034100	2.27283	8.66948e-07	Up
TraesCS3D02G092900	2.22064	0.000203454	Up
TraesCS2D02G375500	2.29197	0.00226375	Up
TraesCS7A02G246800	1.6954	0.0280921	Up
TraesCS3A02G480000	-1.68631	0.0013997	Down
TraesCSU02G195900	-2.16574	0.0164351	Down
TraesCS2A02G182400	1.19861	0.00792361	Up
TraesCS3A02G183800	-1.01269	4.57992e-05	Down
TraesCS1D02G443400	1.59613	0.0256635	Up
TraesCS4D02G179700	-1.32035	0.0169097	Down
TraesCS7B02G118200	1.48042	0.0113165	Up
TraesCS7D02G457000	1.355	0.0148421	Up
TraesCS2B02G115100	1.58013	0.0277019	Up
TraesCS2B02G548100	2.54173	0.0069801	Up
TraesCS2B02G344100	1.99555	0.0370908	Up
TraesCS7B02G317600	-2.13977	1.45951e-05	Down
TraesCS2D02G082600	1.7036	0.0309304	Up
TraesCS5B02G526300	-1.35151	0.00313992	Down
TraesCS2A02G218100	1.51369	0.0420726	Up
TraesCS3A02G139900	1.58896	0.0265759	Up
TraesCS1B02G281600	1.38844	1.13852e-05	Up
TraesCSU02G027900	-4.71539	0.00727676	Down
TraesCS3B02G578600	1.18146	0.0121586	Up
TraesCS2B02G486100	-1.37415	0.0312213	Down
TraesCS5A02G418800	1.43893	0.0273899	Up
TraesCS4D02G283600	1.63735	0.000715993	Up
TraesCS2B02G386400	4.09683	0.0433823	Up
TraesCS5D02G244200	2.17828	0.0190253	Up
TraesCS7B02G088800	-1.55942	0.0258012	Down
TraesCS5B02G029700	-1.07505	0.00400047	Down
TraesCS5A02G235300	1.24533	0.00420153	Up
TraesCS7A02G195800	1.11281	0.0148611	Up
TraesCS5A02G068400	1.73433	0.0338195	Up
TraesCS1D02G080400	1.57516	0.00163614	Up
TraesCS2D02G411400	1.22038	0.000370283	Up
TraesCSU02G063800	1.19746	0.0377996	Up
TraesCS7D02G508200	1.37287	0.036113	Up
TraesCS6A02G333700	1.14758	0.0134346	Up
TraesCS2A02G544100	1.45645	0.0405428	Up
TraesCS3A02G022700	-1.19357	0.0061505	Down
TraesCS5B02G455500	1.51529	0.0273764	Up
TraesCS4D02G016300	1.75133	0.00644807	Up
TraesCS6A02G418300	3.5848	0.0121562	Up
TraesCS5D02G530600	-1.26152	0.00119855	Down
TraesCS5D02G061200	1.54312	0.0252792	Up
TraesCS5D02G516900	1.39956	2.49175e-05	Up
TraesCS7D02G171000	2.52293	0.0123722	Up
TraesCS3D02G147200	1.58006	0.0237242	Up
TraesCS7D02G312700	1.83417	0.0466653	Up
TraesCS5B02G537900	1.17128	0.013148	Up
TraesCS6D02G281600	1.19716	0.0231542	Up
TraesCS7D02G495700	3.73992	0.0235901	Up
TraesCSU02G061300	-1.54864	0.0333268	Down
TraesCS4B02G092400	1.50223	3.75525e-05	Up
TraesCS2D02G196800	1.48804	1.37733e-08	Up
TraesCS5D02G074300	2.30949	1.97868e-09	Up
TraesCS5D02G428100	2.20801	0.0120475	Up
TraesCSU02G154200	2.44671	0.00859076	Up
TraesCS1D02G117500	-1.84564	0.0219762	Down
TraesCS7B02G014900	2.13914	0.00219672	Up
TraesCS5A02G491200	-1.72231	0.0324128	Down
TraesCS7B02G238200	2.12079	0.00694919	Up
TraesCS3D02G454200	-1.3285	0.034967	Down
TraesCS3D02G528100	-1.65387	0.0463334	Down
TraesCS6B02G041800	-1.27221	0.0122657	Down
TraesCS1A02G271700	1.51121	4.39798e-05	Up
TraesCS3B02G365800	-2.03946	0.0100922	Down
TraesCS2B02G568200	1.24141	0.0196013	Up
TraesCS1D02G173800	1.14281	0.00630839	Up
TraesCS2A02G413300	1.68221	0.029735	Up
TraesCS2D02G411100	1.78517	0.0229424	Up
TraesCS3D02G372300	1.23683	0.0217542	Up
TraesCS7A02G054700	1.08716	1.63424e-05	Up
TraesCS2D02G533700	-1.09621	0.00168451	Down
TraesCS5B02G009600	-1.16358	5.52828e-05	Down
TraesCS2A02G504800	1.89054	0.0314635	Up
TraesCS6D02G384300	1.38068	0.0143815	Up
TraesCS6D02G274000	1.27268	0.00335127	Up
TraesCS1D02G163800	3.20434	0.000419197	Up
TraesCS6D02G088500	2.20117	0.0142796	Up
TraesCSU02G003500	1.62373	0.0155329	Up
TraesCS7B02G241400	1.84827	0.0261757	Up
TraesCS7D02G190200	1.50762	0.00319893	Up
TraesCS1D02G284000	1.66356	0.0183162	Up
TraesCS3A02G057000	-1.29514	0.042905	Down
TraesCS7B02G225300	1.39227	0.00136037	Up
TraesCS5B02G085600	1.0682	0.039062	Up
TraesCS3A02G131200	2.59129	0.000678127	Up
TraesCS5B02G551400	-1.68473	0.000897201	Down
TraesCS4B02G132800	1.5588	2.37935e-06	Up
TraesCS6B02G077400	1.13614	0.0346243	Up
TraesCS7D02G538900	-1.76749	0.0121959	Down
TraesCS7D02G519700	2.56848	7.71454e-05	Up
TraesCS2A02G199300	2.08781	1.03774e-07	Up
TraesCS4D02G088500	-1.05377	0.00921852	Down
TraesCS1B02G014500	-1.2637	0.0122692	Down
TraesCS7A02G246500	-4.34123	0.0196101	Down
TraesCS4B02G033100	-2.83456	0.000718236	Down
TraesCS7B02G085100	1.99924	0.0260725	Up
TraesCS6A02G398400	1.49833	0.00985043	Up
TraesCS5B02G500700	1.13987	0.000688641	Up
TraesCS3D02G146500	1.03389	0.0201765	Up
TraesCS2B02G017600	-2.00829	0.0101895	Down
TraesCS2D02G249700	1.83538	0.00405428	Up
TraesCS7B02G072600	2.1509	0.00235764	Up
TraesCS4B02G377100	1.04586	0.0241529	Up
TraesCS2D02G331200	1.03431	0.0141618	Up
TraesCS5B02G209100	1.75109	5.52565e-06	Up
TraesCS5B02G436700	1.92595	0.0380555	Up
TraesCS3D02G262200	1.38717	0.000118875	Up
TraesCS3A02G468300	-3.57956	0.00292957	Down
TraesCS5A02G376900	-1.08926	0.0140451	Down
TraesCS7B02G248300	2.30912	0.0380455	Up
TraesCS6D02G001400	-1.15558	6.67001e-07	Down
TraesCS2B02G437700	1.36737	0.00964001	Up
TraesCS5A02G480800	1.93254	0.00336025	Up
TraesCS5B02G116200	-1.35577	0.0217183	Down
TraesCS4A02G248500	-2.52568	0.00293986	Down
TraesCS7A02G044900	-1.29989	0.038973	Down
TraesCS2B02G498100	2.32666	0.00043041	Up
TraesCS5A02G017200	1.53896	0.0303893	Up
TraesCS1A02G134200	-2.33881	0.0420053	Down
TraesCS7B02G327400	1.19272	0.00250832	Up
TraesCS6A02G318900	1.28245	0.0450958	Up
TraesCS7A02G364800	1.46926	0.0353541	Up
TraesCS4B02G382100	-1.33975	0.0391283	Down
TraesCS5B02G074800	3.02447	0.000898613	Up
TraesCS7D02G549900	1.86289	0.00110696	Up
TraesCS2A02G465200	1.11887	0.0465138	Up
TraesCS5B02G048600	-1.22689	0.0407559	Down
TraesCS7D02G198000	1.32113	0.000472474	Up
TraesCS7A02G369500	2.93049	0.0393923	Up
TraesCSU02G058200	-1.05325	0.0334681	Down
TraesCS7A02G323100	-2.6567	0.0167837	Down
TraesCS4A02G184000	-2.96181	0.0388405	Down
TraesCS2A02G425500	-1.64679	0.0199135	Down
TraesCS5A02G368900	4.54784	0.00059778	Up
TraesCS4B02G368600	-1.34199	0.0491178	Down
TraesCS3D02G188000	-1.57367	1.18276e-06	Down
TraesCS3A02G446600	3.41314	0.0132879	Up
TraesCS7D02G357500	3.14256	0.0332013	Up
TraesCS6D02G357500	1.36819	0.0251672	Up
TraesCS7A02G215800	1.1559	0.0223257	Up
TraesCS5A02G163400	1.23179	0.00266411	Up
TraesCS3D02G222400	1.09728	0.00346276	Up
TraesCS3D02G020700	-1.2058	0.0276972	Down
TraesCS4D02G178100	1.10943	0.0493943	Up
TraesCS5D02G516800	1.06361	0.000512198	Up
TraesCS5B02G382400	-2.02904	2.30437e-10	Down
TraesCS1B02G014400	-1.08742	0.0284142	Down
TraesCS6B02G398100	2.11995	0.000570705	Up
TraesCS2A02G474500	1.72043	0.0128152	Up
TraesCS5A02G382800	2.48204	7.62892e-12	Up
TraesCS6B02G349200	1.40058	0.0187137	Up
TraesCS4B02G034600	4.13764	0.0493459	Up
TraesCS1A02G108400	1.1237	0.0340438	Up
TraesCS5B02G166300	-1.65033	0.0266616	Down
TraesCS1A02G025600	1.24433	5.71563e-07	Up
TraesCS1B02G354800	2.16056	0.00413541	Up
TraesCS4D02G169200	1.38567	0.000616665	Up
TraesCS5D02G259700	1.20891	0.0290949	Up
TraesCS5D02G401300	2.71689	0.0019387	Up
TraesCS5D02G153000	-1.14925	6.44032e-05	Down
TraesCS3D02G355300	1.12026	0.0273669	Up
TraesCS1B02G060500	1.34983	0.0168543	Up
TraesCS5D02G378600	1.25206	0.0286491	Up
TraesCS2D02G576000	-1.22486	0.00339105	Down
TraesCS1D02G284800	2.5529	0.00114964	Up
TraesCS5A02G380900	1.55057	0.000442988	Up
TraesCS2D02G095800	1.93353	0.000195292	Up
TraesCS7B02G450100	1.96878	1.62885e-10	Up
TraesCS3B02G265500	-1.07159	0.00145988	Down
TraesCS6B02G368300	-1.96332	0.0222586	Down
TraesCS1A02G220100	1.54238	0.0176585	Up
TraesCS1B02G013600	-1.82847	5.42149e-08	Down
TraesCS2B02G439700	1.39941	0.02632	Up
TraesCS5A02G025900	1.94691	0.0235811	Up
TraesCS2D02G455200	1.59306	0.0221186	Up
TraesCS2B02G282000	1.48567	0.00805613	Up
TraesCS5D02G243000	-1.35063	0.00580789	Down
TraesCS7A02G257600	1.42881	0.0187688	Up
TraesCS6D02G346400	3.15157	0.00787081	Up
TraesCS1D02G219500	1.07088	0.0159462	Up
TraesCS2D02G506800	1.24703	0.0295453	Up
TraesCS6A02G123300	1.34076	0.00017516	Up
TraesCS6A02G238300	1.58948	0.0281979	Up
TraesCSU02G009300	-1.63142	2.99622e-05	Down
TraesCS3B02G004800	-2.70454	0.0218618	Down
TraesCS4D02G130000	1.7208	0.0198627	Up
TraesCS4D02G098600	1.087	0.0335698	Up
TraesCS1B02G401700	1.23602	0.0382724	Up
TraesCS6B02G210900	1.44367	0.0480374	Up
TraesCS5D02G468800	1.42219	0.0132058	Up
TraesCS2B02G206000	1.66992	0.0241797	Up
TraesCS5A02G513600	1.00269	0.00446534	Up
TraesCS1B02G291400	-1.43062	0.0113945	Down
TraesCS3A02G262100	1.02971	0.0010979	Up
TraesCS5B02G363100	-1.08782	0.0131747	Down
TraesCS3B02G179600	1.11438	0.0475649	Up
TraesCS7B02G177400	1.3335	0.0161399	Up
TraesCSU02G224500	1.53937	0.0250626	Up
TraesCS6A02G250600	1.11487	0.0192851	Up
TraesCS7D02G084700	-2.98667	0.046972	Down
TraesCS3D02G029500	1.51791	0.0314029	Up
TraesCS2D02G512400	1.17957	0.0298448	Up
TraesCS3B02G524500	-1.62074	0.00286851	Down
TraesCS3A02G138300	1.18682	0.0204855	Up
TraesCS2B02G455200	-1.13491	0.0205195	Down
TraesCS2B02G056400	-1.40487	0.0300293	Down
TraesCS5A02G459600	2.00475	0.0289397	Up
TraesCS6B02G416900	1.14336	0.0368685	Up
TraesCS4A02G035400	1.12662	0.00010548	Up
TraesCS4A02G446400	1.49869	0.00652795	Up
TraesCS6B02G383600	2.50037	0.0109611	Up
TraesCS1A02G024300	2.5876	0.00751798	Up
TraesCS2A02G100700	1.84256	0.00458289	Up
TraesCS2A02G149400	2.45166	0.0305993	Up
TraesCSU02G005600	-1.31613	3.96479e-07	Down
TraesCS4D02G325600	-2.71613	1.97064e-05	Down
TraesCS2B02G529400	1.15772	0.00384201	Up
TraesCS2A02G164600	1.19043	5.69157e-05	Up
TraesCS5B02G490600	2.17705	0.0292916	Up
TraesCS4B02G178100	-2.05617	0.00724198	Down
TraesCS7D02G063500	1.40975	0.0235145	Up
TraesCS3A02G312500	1.40081	0.00375758	Up
TraesCS2D02G015100	-1.28435	0.000131636	Down
TraesCS2B02G476900	1.2993	0.0286332	Up
TraesCS3D02G469500	-1.55938	2.3851e-05	Down
TraesCS4D02G295900	1.55742	0.0119309	Up
TraesCS2A02G191700	1.40893	0.00348959	Up
TraesCS1B02G402100	-1.51865	0.00470694	Down
TraesCS2A02G379300	1.92105	0.0130867	Up
TraesCS3D02G521300	-4.11625	0.00953324	Down
TraesCS4B02G398700	-2.70516	5.546e-06	Down
TraesCS7B02G000600	-1.43608	0.0160517	Down
TraesCS5B02G265300	1.383	0.0267507	Up
TraesCS3B02G236600	-1.4544	0.00217806	Down
TraesCS5A02G413700	1.25065	0.00177775	Up
TraesCS7D02G197500	2.0726	1.34798e-05	Up
TraesCS6B02G433700	3.72703	0.0051103	Up
TraesCS3A02G427200	1.81304	0.0478211	Up
TraesCS5D02G400800	-1.18852	0.0243605	Down
TraesCS3B02G036800	3.03279	0.000888063	Up
TraesCS1A02G415700	-3.05602	0.0122481	Down
TraesCS1D02G428200	-1.19322	0.0285385	Down
TraesCS7A02G544300	1.91398	0.0322029	Up
TraesCSU02G169300	-5.07775	0.0113245	Down
TraesCS5A02G006400	-1.08794	0.000563182	Down
TraesCS2D02G025400	1.91866	1.78748e-10	Up
TraesCS5A02G263100	-1.60938	0.00025349	Down
TraesCS7B02G492900	-1.13946	0.0288528	Down
TraesCS5B02G072300	2.94834	4.95573e-05	Up
TraesCS4B02G317000	1.06838	0.0224202	Up
TraesCS1B02G177900	1.30739	0.0111402	Up
TraesCS7B02G367100	-1.89635	0.012634	Down
TraesCS3B02G055900	-2.15864	0.0354153	Down
TraesCS7B02G101500	1.65223	9.54462e-05	Up
TraesCS2A02G100400	-2.67514	0.0190859	Down
TraesCS5A02G077400	2.28332	0.00312391	Up
TraesCS6D02G084000	1.14593	0.0236368	Up
TraesCS5D02G440800	3.84088	0.034919	Up
TraesCS3D02G023700	-1.12849	0.0140637	Down
TraesCS1D02G411300	-1.92167	0.00156964	Down
TraesCS5D02G027400	-2.03584	0.0469286	Down
TraesCS2D02G085800	-1.17409	0.00347097	Down
TraesCS2B02G355900	-1.11608	0.0354819	Down
TraesCS6B02G143000	1.77369	0.00133697	Up
TraesCS2D02G100200	1.40984	0.0382133	Up
TraesCS3B02G513300	-1.05431	0.00799481	Down
TraesCS4A02G011600	1.84198	0.0142783	Up
TraesCS1A02G221700	1.99034	0.000741317	Up
TraesCS6D02G167900	1.31082	0.0155008	Up
TraesCS1D02G283600	1.2326	0.0338105	Up
TraesCS1B02G004300	-4.79189	0.0216596	Down
TraesCS6D02G026600	-1.62944	0.0246762	Down
TraesCS3D02G448800	1.92307	0.0262774	Up
TraesCS3B02G389700	1.60366	0.00655238	Up
TraesCS3D02G115800	1.33826	0.0274629	Up
TraesCS4B02G078700	2.06609	0.00889968	Up
TraesCS1D02G341200	-5.3329	0.00581932	Down
TraesCS4B02G292900	1.81379	0.0453283	Up
TraesCS2B02G455100	-1.52249	0.01005	Down
TraesCS1B02G224900	-1.51849	1.67035e-06	Down
TraesCSU02G234000	-2.20373	0.0482943	Down
TraesCS7D02G518500	1.28058	0.0176485	Up
TraesCS2D02G082300	1.84042	0.0289587	Up
TraesCS1D02G425400	1.04811	0.036278	Up
TraesCS7D02G073700	1.86599	0.0435885	Up
TraesCS7D02G400500	1.28995	0.0292844	Up
TraesCS6A02G242500	1.90527	0.0290369	Up
TraesCS7A02G075600	-1.87836	0.00131812	Down
TraesCS3B02G005900	-2.26013	0.0251918	Down
TraesCS1B02G312900	1.03914	0.00240019	Up
TraesCS3B02G045900	1.76807	0.000126782	Up
TraesCS5B02G480300	3.05967	0.0007215	Up
TraesCS2B02G615800	1.12994	0.0172496	Up
TraesCS4B02G018000	1.93196	0.0449753	Up
TraesCS7D02G113400	1.88435	0.0417133	Up
TraesCS1A02G018200	2.41865	1.52265e-07	Up
TraesCS5B02G235200	2.20306	0.0426543	Up
TraesCS4B02G112500	1.06495	0.00772327	Up
TraesCS2D02G146700	4.03501	0.00546873	Up
TraesCS4A02G330100	-3.3053	0.0165205	Down
TraesCS3B02G040900	1.06822	0.00552104	Up
TraesCS6B02G401700	2.4291	0.00644351	Up
TraesCS3D02G262000	1.1614	0.0296651	Up
TraesCS3B02G510500	-1.16171	0.00481894	Down
TraesCS1B02G134600	1.27349	0.0212924	Up
TraesCS4A02G005800	-3.54646	0.0105203	Down
TraesCS6A02G297500	2.04617	0.00012567	Up
TraesCS5B02G463100	-3.84287	0.0125773	Down
TraesCS6D02G333900	2.72404	7.46587e-06	Up
TraesCS2A02G489500	1.49083	0.000989682	Up
TraesCS2A02G476800	1.41847	0.0346666	Up
TraesCS4B02G227600	1.84151	0.00104975	Up
TraesCS1D02G239000	1.87428	0.0130913	Up
TraesCS1B02G430400	3.52368	0.0180219	Up
TraesCS6A02G166700	2.74494	0.0408481	Up
TraesCS1B02G030700	1.38641	0.0434632	Up
TraesCS6D02G142400	1.02468	0.001815	Up
TraesCS4A02G255200	-4.36318	0.0182786	Down
TraesCS2D02G184800	2.14713	0.0456717	Up
TraesCS7D02G122300	-3.1601	1.30417e-06	Down
TraesCS2A02G195600	1.70852	0.0336444	Up
TraesCS5D02G204200	1.01664	0.0295815	Up
TraesCS2D02G175100	1.46257	0.0218947	Up
TraesCS3D02G353100	2.04372	0.0368425	Up
TraesCS4A02G277000	-1.01289	0.0147006	Down
TraesCS4D02G016200	2.09549	0.00686243	Up
TraesCS7B02G136000	1.04419	0.0239115	Up
TraesCS4B02G338600	-1.4605	0.00553089	Down
TraesCS4A02G132300	1.20142	0.000125415	Up
TraesCS2D02G417400	1.99183	0.0341661	Up
TraesCS2A02G116900	1.5184	0.00322886	Up
TraesCS3B02G536200	1.11404	0.00759878	Up
TraesCS1D02G280200	-1.12968	9.70012e-09	Down
TraesCS2D02G093100	2.61836	1.62877e-06	Up
TraesCS5B02G396300	1.60602	0.00330812	Up
TraesCS1B02G014200	-2.85956	0.0286195	Down
TraesCS2B02G326200	1.74875	9.6123e-08	Up
TraesCS4A02G263600	2.13111	0.0363926	Up
TraesCS1B02G331300	1.10153	0.0395154	Up
TraesCS6A02G122000	3.11473	0.0269235	Up
TraesCS7B02G255600	-1.71696	0.0296503	Down
TraesCS5B02G431700	5.56536	0.000236618	Up
TraesCS2B02G220500	-1.05496	0.0175555	Down
TraesCS4D02G277100	1.88169	0.00752933	Up
TraesCS2B02G035300	4.16444	0.00076871	Up
TraesCS5D02G217200	2.32904	2.44157e-11	Up
TraesCS1B02G466900	-2.02347	4.23792e-06	Down
TraesCS1A02G078200	1.09936	0.0183994	Up
TraesCS3A02G121500	1.06832	0.0189643	Up
TraesCS5D02G369400	1.18437	0.00699372	Up
TraesCS3B02G047700	1.07574	0.0274324	Up
TraesCS1D02G305000	1.19682	0.0210608	Up
TraesCS7D02G520200	1.17989	0.0342149	Up
TraesCS1B02G361500	1.29866	0.00767664	Up
TraesCS1B02G268000	2.75845	0.0370988	Up
TraesCS4A02G404600	1.08095	0.0282566	Up
TraesCS6B02G002700	-1.351	0.0420067	Down
TraesCS5B02G048500	1.89653	0.0262795	Up
TraesCS3D02G366600	5.21935	0.00461689	Up
TraesCS3A02G358800	1.80828	0.0473008	Up
TraesCSU02G015400	1.52146	0.0219393	Up
TraesCS7D02G131700	1.03514	0.00716522	Up
TraesCS6B02G383200	1.68243	0.0058623	Up
TraesCS5A02G520000	1.41798	0.000381255	Up
TraesCS7B02G345800	1.64885	0.00771281	Up
TraesCS6A02G318700	2.39498	0.00219067	Up
TraesCS5A02G265100	1.12981	0.00415313	Up
TraesCS5D02G494100	1.60241	0.0167541	Up
TraesCS2D02G116600	1.74653	0.00835464	Up
TraesCS5B02G198400	1.18701	0.0402227	Up
TraesCS3A02G230900	1.01134	0.000244075	Up
TraesCS4D02G126900	-1.23404	0.00701289	Down
TraesCS4A02G041200	2.19581	0.0152694	Up
TraesCS5D02G212400	-1.99168	0.012864	Down
TraesCS6B02G401300	2.56516	0.00150111	Up
TraesCS6B02G364100	1.27924	0.00571735	Up
TraesCS7A02G030700	3.10205	0.00131404	Up
TraesCS1D02G144600	1.27167	0.00892124	Up
TraesCS2B02G614100	1.49216	0.00143702	Up
TraesCS6B02G151500	1.32818	0.000738028	Up
TraesCS3D02G521100	-2.17887	0.000209684	Down
TraesCS1B02G322100	1.0117	8.24234e-07	Up
TraesCS2D02G177900	3.5657	4.05604e-05	Up
TraesCS1D02G425600	-1.35234	0.0488147	Down
TraesCS5D02G507600	1.72098	0.00233275	Up
TraesCS6A02G238000	-1.17356	0.0206667	Down
TraesCS7A02G346500	1.23142	0.0429423	Up
TraesCS6D02G131700	1.5727	0.0336399	Up
TraesCS3A02G037700	1.32703	0.00108837	Up
TraesCS2B02G212700	1.36777	0.0456577	Up
TraesCS3D02G416900	-3.08247	0.0147372	Down
TraesCS2B02G454900	-1.65768	0.00559671	Down
TraesCS1B02G432700	-1.72153	0.0348871	Down
TraesCS5A02G211900	1.74054	0.0470367	Up
TraesCS2D02G217100	-1.31309	0.000737936	Down
TraesCS5D02G378400	3.55103	9.20819e-14	Up
TraesCS7D02G174500	1.2364	0.0279239	Up
TraesCS3B02G036200	1.9161	0.0432806	Up
TraesCS2D02G346600	1.95309	0.0224437	Up
TraesCS2B02G303200	1.41142	0.0260048	Up
TraesCS6B02G042900	1.64474	0.0184132	Up
TraesCS2A02G074800	-1.27076	0.0480025	Down
TraesCS2D02G351100	-1.09968	0.015309	Down
TraesCS3A02G448400	-1.21663	0.00501296	Down
TraesCS4D02G344200	1.06656	0.0321446	Up
TraesCS5D02G489800	1.56815	0.0479198	Up
TraesCS5B02G551300	-1.68281	0.0439719	Down
TraesCS1D02G175200	2.08277	0.0429225	Up
TraesCS3D02G443200	2.22272	0.0292172	Up
TraesCS4D02G142000	-1.01118	0.000726244	Down
TraesCS2D02G403800	2.01609	0.0012977	Up
TraesCS6B02G161600	2.15923	0.000478726	Up
TraesCS7B02G238100	1.33987	0.000242922	Up
TraesCS2A02G509600	2.04821	0.00354738	Up
TraesCS2B02G418600	-1.03989	0.0126216	Down
TraesCS3B02G199800	1.63425	0.0167636	Up
TraesCS4A02G450200	-1.55636	0.0428479	Down
TraesCS1B02G014600	-2.3677	3.28236e-05	Down
TraesCS4D02G123900	1.15737	0.0129221	Up
TraesCS2D02G263600	1.27834	0.013455	Up
TraesCS7D02G390100	1.37185	0.0469995	Up
TraesCS5A02G491300	1.55784	0.0483938	Up
TraesCS2B02G177600	4.17918	0.0348236	Up
TraesCS4D02G023300	4.57305	0.000732133	Up
TraesCS2B02G119000	2.4792	0.0347711	Up
TraesCS2A02G385100	-1.5288	0.0117853	Down
TraesCS5B02G192900	1.43949	0.0271724	Up
TraesCS5A02G090000	3.10054	5.20969e-16	Up
TraesCS6A02G377500	1.89298	0.00621918	Up
TraesCS5D02G481200	1.04755	0.0023381	Up
TraesCS2B02G209500	-1.11672	0.0315011	Down
TraesCS3B02G314000	1.05257	0.0171555	Up
TraesCS5D02G441000	1.23639	0.0437125	Up
TraesCS2B02G467200	1.3047	0.0146223	Up
TraesCS1D02G398700	1.32496	2.59394e-05	Up
TraesCS5A02G044400	-1.53194	0.0165268	Down
TraesCS2D02G349500	-1.97755	0.0272422	Down
TraesCS2A02G294400	-1.01376	0.00218053	Down
TraesCS3B02G281700	1.54831	0.0394577	Up
TraesCS3D02G241300	1.11144	0.0121047	Up
TraesCS6A02G003000	-3.50121	0.0475876	Down
TraesCS5D02G076400	2.45733	5.09017e-05	Up
TraesCS7A02G427900	1.84061	0.013898	Up
TraesCS3A02G301100	-1.4	0.00247869	Down
TraesCS2B02G007500	-3.19642	0.035065	Down
TraesCS6B02G351100	-2.71491	0.000910477	Down
TraesCSU02G059700	1.72072	0.00103965	Up
TraesCS6B02G411000	1.48163	0.0195628	Up
TraesCS7D02G298100	1.20904	0.0372715	Up
TraesCS2A02G333000	1.67673	9.30143e-07	Up
TraesCS5B02G551600	-1.81745	0.0100377	Down
TraesCS3D02G349300	1.72926	0.0445219	Up
TraesCS4B02G225700	1.99564	0.0250647	Up
TraesCS6A02G350300	2.75543	0.000216411	Up
TraesCS7A02G541200	-1.14937	0.00900136	Down
TraesCS5B02G252100	-1.70758	0.0028642	Down
TraesCS7D02G334300	1.26046	0.000220046	Up
TraesCS2D02G553700	-1.24646	0.0281469	Down
TraesCS4B02G228000	1.02797	0.0354103	Up
TraesCS1A02G389300	1.21396	0.00279024	Up
TraesCS6A02G080000	1.81221	0.00887687	Up
TraesCS2B02G385200	1.00826	0.0467938	Up
TraesCS4D02G051200	1.92342	0.0389229	Up
TraesCS5A02G433100	1.45113	0.0308827	Up
TraesCS2B02G177300	1.71788	0.0436421	Up
TraesCS2A02G453300	1.68515	0.00220238	Up
TraesCS1D02G281500	-2.05583	6.46261e-05	Down
TraesCS1D02G420900	1.53975	0.00529858	Up
TraesCS5D02G196300	-1.07098	0.029814	Down
TraesCSU02G008100	4.14492	8.37856e-13	Up
TraesCS3A02G348000	1.63465	0.00140937	Up
TraesCS2D02G015000	-2.07943	0.0185651	Down
TraesCS2A02G497800	1.60128	0.0346845	Up
TraesCS3D02G038000	1.5032	0.00462602	Up
TraesCS6B02G356700	4.00334	0.000352381	Up
TraesCS4B02G015200	1.32712	0.0359892	Up
TraesCS5B02G443600	-2.78028	0.0267904	Down
TraesCS1D02G284700	3.00021	0.0478317	Up
TraesCS3D02G040800	-1.35321	0.0267499	Down
TraesCS4D02G267500	1.15888	0.000147652	Up
TraesCS7A02G118600	3.10785	0.00831762	Up
TraesCS7B02G262800	2.49947	0.000593349	Up
TraesCS2A02G382700	2.63277	0.0315541	Up
TraesCS4A02G046800	1.2568	1.64457e-10	Up
TraesCS2A02G488500	1.51871	4.05502e-08	Up
TraesCS7A02G344300	1.07136	0.0409454	Up
TraesCS4D02G089200	1.4591	0.000140725	Up
TraesCS2D02G276500	1.3347	0.017514	Up
TraesCS2A02G048300	-1.12145	0.0337188	Down
TraesCS1B02G221500	1.14955	0.046057	Up
TraesCS4D02G202800	-3.52764	0.0372181	Down
TraesCS5A02G356100	1.02847	0.00500576	Up
TraesCS1A02G107500	1.15424	0.0365536	Up
TraesCS2A02G046600	-1.11228	0.0312191	Down
TraesCS6B02G334800	1.13782	2.34769e-05	Up
TraesCS7B02G026200	3.07781	0.0359822	Up
TraesCS6A02G245500	1.01132	0.000410239	Up
TraesCS4B02G254700	1.19172	0.0093701	Up
TraesCS7B02G142000	1.10386	0.00708972	Up
TraesCS1B02G447900	1.10951	0.0474864	Up
TraesCSU02G171500	1.85646	0.011375	Up
TraesCS7B02G229300	1.19696	0.0140964	Up
TraesCS2D02G505500	1.1455	0.0198104	Up
TraesCS3B02G491700	1.20466	0.0382868	Up
TraesCSU02G047500	1.12202	0.0030034	Up
TraesCS3A02G262000	2.06571	2.76293e-05	Up
TraesCS7B02G369100	3.04478	0.00571036	Up
TraesCS7D02G463000	1.68552	0.000210595	Up
TraesCS7D02G488000	1.10729	0.0248436	Up
TraesCS1D02G310300	1.10683	1.45427e-08	Up
TraesCS5B02G353600	-1.08126	0.00113998	Down
TraesCS5A02G008800	-2.12485	0.0407915	Down
TraesCS4B02G200600	1.10531	0.0422821	Up
TraesCS1D02G217800	1.15762	0.0252419	Up
TraesCS5D02G021300	1.28315	0.00071138	Up
TraesCS4B02G370700	-1.50297	0.0140732	Down
TraesCS6A02G319000	1.93703	0.00219311	Up
TraesCS2D02G579600	-1.27235	0.000268775	Down
TraesCS2D02G270300	3.87743	0.00378027	Up
TraesCS2A02G462400	1.46556	0.0121987	Up
TraesCS2A02G483900	-1.14894	0.00796798	Down
TraesCS2A02G108000	-1.43424	0.01851	Down
TraesCS5A02G418700	1.64031	0.0147399	Up
TraesCS5D02G525300	-1.24292	0.00158176	Down
TraesCS4D02G065300	-1.64764	0.00124777	Down
TraesCS5A02G159900	1.20419	0.00314872	Up
TraesCS2B02G215000	1.18077	0.0214437	Up
TraesCS3D02G097000	-1.09735	0.0130936	Down
TraesCS4B02G351100	2.04737	0.0415697	Up
TraesCS5A02G292200	-1.11174	0.0154371	Down
TraesCS4D02G075800	1.04488	0.043187	Up
TraesCS2A02G066500	3.32209	0.0241913	Up
TraesCS3D02G126700	-2.63855	0.00191578	Down
TraesCS2B02G109700	1.65982	0.0489119	Up
TraesCS5A02G201200	1.21097	0.0386591	Up
TraesCS5A02G378800	-2.18526	6.09827e-11	Down
TraesCS6A02G149700	-2.04607	0.000905922	Down
TraesCS3A02G510900	1.20283	0.0123253	Up
TraesCS2D02G107900	-1.38993	0.000693847	Down
TraesCS6D02G146200	1.19743	0.0117411	Up
TraesCS2B02G582800	1.34895	0.000120473	Up
TraesCS6B02G263800	1.17225	0.0343781	Up
TraesCS5D02G441200	1.31339	0.0417963	Up
TraesCS2A02G084400	2.01721	0.0147403	Up
TraesCS1B02G295100	2.3912	0.0019246	Up
TraesCS1A02G283100	1.49782	0.0323093	Up
TraesCS7B02G145100	-1.05871	0.0402038	Down
TraesCS7D02G375100	1.19117	0.00326453	Up
TraesCS6D02G382600	1.33211	0.016273	Up
TraesCS2D02G005500	-2.93428	0.0157949	Down
TraesCS2A02G038800	-1.16051	0.00634101	Down
TraesCS7D02G136700	-1.07631	0.0167696	Down
TraesCS5A02G404100	3.6065	0.0402924	Up
TraesCS2A02G309100	1.13235	0.000176656	Up
TraesCS5B02G421500	1.85479	0.0439916	Up
TraesCS2A02G358400	1.48351	0.0135048	Up
TraesCS1A02G423800	1.07708	3.79433e-08	Up
TraesCS4D02G179400	3.59909	0.0344688	Up
TraesCS3D02G514300	1.68779	0.0245129	Up
TraesCS7B02G066600	-1.43644	0.028371	Down
TraesCS6A02G400100	1.2115	0.0344104	Up
TraesCS2A02G105500	1.73251	0.00598305	Up
TraesCS7D02G160900	3.0694	2.67199e-05	Up
TraesCS7D02G160400	1.13892	0.0169452	Up
TraesCS5A02G314600	-1.78278	0.0209687	Down
TraesCS2B02G505300	-1.13567	0.0408674	Down
TraesCS6B02G210400	1.00194	0.0254203	Up
TraesCS2A02G420700	2.34044	0.0159232	Up
TraesCS3A02G469800	-1.86156	0.0336521	Down
TraesCS3B02G079400	1.37345	0.0455959	Up
TraesCS7D02G000600	-1.36919	0.00153779	Down
TraesCS3B02G573800	4.07961	0.0145132	Up
TraesCSU02G102700	-2.63705	0.000768778	Down
TraesCS4D02G184700	1.14835	0.0378096	Up
TraesCS2A02G024800	3.46576	2.92674e-05	Up
TraesCS5B02G389400	1.23387	0.0263004	Up
TraesCS3B02G396500	1.16435	0.0377666	Up
TraesCS5B02G202900	1.26455	0.0222749	Up
TraesCS7B02G254900	2.59051	0.000152117	Up
TraesCS2D02G154200	2.59529	0.0498671	Up
TraesCS5B02G491500	1.61211	0.000245364	Up
TraesCS3D02G439200	2.4681	0.0478602	Up
TraesCS7A02G118500	2.87599	2.43654e-05	Up
TraesCSU02G150800	-1.95286	0.00899219	Down
TraesCS6D02G035700	-1.66334	0.0475825	Down
TraesCS1D02G085200	1.61492	0.0340899	Up
TraesCS3B02G405900	-1.25159	0.00497709	Down
TraesCS5D02G358000	-1.12776	0.0027462	Down
TraesCS2D02G154500	1.01151	0.00615552	Up
TraesCS7D02G061400	1.79148	6.6282e-05	Up
TraesCS7B02G396600	3.45108	0.0020266	Up
TraesCS1A02G036700	1.34303	0.0450283	Up
TraesCS7B02G274200	-1.46811	0.00817178	Down
TraesCS2B02G599700	-1.03968	0.00104234	Down
TraesCS1D02G405700	-1.35898	0.00110156	Down
TraesCS7B02G342600	3.24225	5.35408e-05	Up
TraesCS1D02G151600	1.84414	0.0271421	Up
TraesCS7D02G159500	-1.43576	0.0375811	Down
TraesCS1D02G116000	1.11232	0.0438734	Up
TraesCS2D02G564700	1.42141	0.041809	Up
TraesCS5D02G427400	2.21713	0.00559488	Up
TraesCS3B02G481300	1.47557	0.0244656	Up
TraesCS2B02G241400	-1.09274	0.0126287	Down
TraesCS4A02G186700	-1.05332	0.0106869	Down
TraesCS7B02G442300	-2.18203	0.0266372	Down
TraesCSU02G114300	-2.51633	0.000157295	Down
TraesCS2B02G433200	1.24403	0.000444714	Up
TraesCS5D02G000400	1.49635	0.0140221	Up
TraesCS1D02G318400	-2.77295	0.0333485	Down
TraesCS7A02G024300	-1.37888	0.00124801	Down
TraesCS7A02G341500	1.53522	0.0438293	Up
TraesCS5A02G404200	3.10709	0.04289	Up
TraesCS4D02G109000	1.5267	0.036949	Up
TraesCS5D02G193700	-1.62818	0.0202027	Down
TraesCS2B02G117500	-1.84447	0.018675	Down
TraesCS2B02G560500	1.40537	0.0212078	Up
TraesCS7B02G155700	1.94449	0.040246	Up
TraesCS3D02G269100	1.54922	0.0319192	Up
TraesCS5A02G445700	2.28033	0.00881882	Up
TraesCS1B02G464900	1.8205	0.00918606	Up
TraesCS7D02G547600	-2.72751	0.0257901	Down
TraesCS3D02G361300	1.04535	0.0387446	Up
TraesCS2D02G187800	1.83375	0.00955206	Up
TraesCS2D02G192100	1.81785	0.0151242	Up
TraesCS5B02G410500	1.14919	0.0283252	Up
TraesCS5A02G488500	2.07034	2.23877e-05	Up
TraesCS4B02G234700	-4.05702	0.0474179	Down
TraesCS2A02G438300	2.34993	0.00104135	Up
TraesCS1D02G283900	-1.00044	0.0018597	Down
TraesCS5A02G008900	-1.77996	0.000532612	Down
TraesCS7B02G289200	-1.05205	0.0225694	Down
TraesCS1B02G201800	1.00863	0.043178	Up
TraesCS3D02G343200	2.0152	0.02746	Up
TraesCS3D02G101300	1.69187	0.0196621	Up
TraesCSU02G081600	-6.90771	5.22343e-06	Down
TraesCS1A02G366500	-1.24689	0.0176843	Down
TraesCS6A02G403500	3.91095	0.0108246	Up
TraesCS2A02G225200	1.0212	0.0092008	Up
TraesCS3D02G380500	1.45038	0.00508633	Up
TraesCS2B02G455300	-1.70001	0.000203501	Down
TraesCS6B02G094800	1.24192	0.0380935	Up
TraesCS7A02G027100	1.30551	0.0125182	Up
TraesCS1B02G240100	2.33098	0.0156638	Up
TraesCS6B02G277900	1.50642	0.0152163	Up
TraesCS5B02G326600	-1.27788	0.0039617	Down
TraesCS2A02G342600	-1.6337	0.0450225	Down
TraesCS2A02G476700	1.55636	0.00553983	Up
TraesCS6D02G299700	-1.64424	0.00123778	Down
TraesCS2A02G246400	1.1872	7.2152e-07	Up
TraesCS3B02G472400	-1.06309	0.00102517	Down
TraesCS2D02G364700	-4.55959	0.0494729	Down
TraesCS1D02G106700	1.84748	0.01308	Up
TraesCS2A02G434200	-1.46361	0.0157501	Down
TraesCS5D02G491900	1.04434	0.0453514	Up
TraesCS5B02G160700	1.11583	0.000688566	Up
TraesCS7B02G340500	1.08185	0.0120731	Up
TraesCS2B02G043600	1.22458	0.0170554	Up
TraesCS5A02G118900	-1.23655	0.00642822	Down
TraesCS3D02G545300	-1.3173	0.0185511	Down
TraesCSU02G257800	-1.05281	0.0227995	Down
TraesCS7A02G537800	-1.05443	0.00150281	Down
TraesCS6A02G082000	1.40573	0.029609	Up
TraesCS2B02G199700	3.35769	0.0286566	Up
TraesCS2A02G466800	1.00009	0.0129642	Up
TraesCS5A02G354600	-1.11279	0.00744592	Down
TraesCS5A02G100000	1.23572	0.00165181	Up
TraesCS6D02G113000	2.03886	0.0152073	Up
TraesCS7D02G197300	1.36597	0.00575549	Up
TraesCS3A02G233800	-1.02969	0.00714147	Down
TraesCS6A02G080100	1.85912	0.0283341	Up
TraesCS1B02G455000	2.29452	0.00307369	Up
TraesCS7B02G015300	2.07888	0.000678932	Up
TraesCS3D02G041800	1.40337	4.44252e-05	Up
TraesCS2D02G081200	-1.70592	0.000144102	Down
TraesCS1A02G048700	1.75841	0.0321411	Up
TraesCS4B02G162700	1.41813	0.0104499	Up
TraesCS6A02G166800	-3.14114	0.0403936	Down
TraesCS5A02G129500	2.53223	0.00028933	Up
TraesCS2D02G270400	1.0943	0.0440399	Up
TraesCS2B02G121000	1.07412	0.0257741	Up
TraesCS2B02G016500	-1.52491	0.0354486	Down
TraesCSU02G009400	1.81408	5.23923e-09	Up
TraesCS6D02G305400	1.39523	0.0396241	Up
TraesCS5D02G422700	1.01511	0.000495826	Up
TraesCS3A02G092800	1.04875	0.0242474	Up
TraesCS7A02G131000	1.59124	0.0380587	Up
TraesCS7B02G103400	-2.75034	0.0426289	Down
TraesCS7D02G357900	2.35104	0.00143622	Up
TraesCS3A02G071400	-2.85413	0.0166715	Down
TraesCS2D02G364800	3.20558	0.00494343	Up
TraesCS7A02G053800	1.18854	0.0146075	Up
TraesCS3A02G198500	1.45397	0.027208	Up
TraesCS7A02G030600	1.59968	0.011566	Up
TraesCS3D02G149300	-1.03208	0.00496795	Down
TraesCS2A02G158400	-1.29035	0.0461051	Down
TraesCS6A02G215300	3.65784	0.00642581	Up
TraesCS2B02G190400	1.05881	9.46336e-06	Up
TraesCS2A02G548900	3.29442	0.031122	Up
TraesCS6B02G429200	-1.28552	0.000840576	Down
TraesCS4B02G066300	-1.56043	0.0156768	Down
TraesCSU02G156500	-1.09101	0.038804	Down
TraesCS7D02G438200	1.01136	0.0217175	Up
TraesCS1D02G218900	2.21166	0.0279431	Up
TraesCS4D02G053700	1.32607	0.000280986	Up
TraesCS7A02G474700	-2.06167	0.0279509	Down
TraesCS4D02G021400	-2.51666	0.00917101	Down
TraesCS6D02G199100	2.22603	0.0264145	Up
TraesCS7A02G417500	-2.01489	0.00276063	Down
TraesCS7B02G061800	1.37191	0.0444046	Up
TraesCS2A02G422300	-1.11327	0.0153567	Down
TraesCS4A02G355500	1.14912	0.0173944	Up
TraesCS4A02G140500	1.21847	0.00234662	Up
TraesCS4D02G203500	1.74264	0.0346738	Up
TraesCS5B02G293700	4.63303	0.0105171	Up
TraesCS2D02G082400	2.70121	0.0191605	Up
TraesCS6A02G352000	1.70549	0.0116868	Up
TraesCS4B02G304400	1.4623	0.0182289	Up
TraesCS1A02G297600	-1.25452	0.0222684	Down
TraesCS2A02G429700	-1.30816	0.0285544	Down
TraesCS3B02G275600	2.01698	0.00746603	Up
TraesCS6A02G392000	-1.44325	0.00711068	Down
TraesCS3A02G213500	1.60253	0.0239836	Up
TraesCS4D02G035400	1.14268	0.0126408	Up
TraesCS5A02G366000	1.80798	0.0443393	Up
TraesCS2B02G182300	1.55513	0.00179093	Up
TraesCS4A02G462400	1.23426	0.0212594	Up
TraesCS3A02G131600	1.39319	0.0470523	Up
TraesCS6B02G272300	-1.54747	0.0359244	Down
TraesCS2D02G432000	-1.64602	0.00227609	Down
TraesCS4D02G256100	1.99519	0.0409745	Up
TraesCS2A02G393900	-2.03952	0.00064713	Down
TraesCS1B02G374600	1.10251	0.0287442	Up
TraesCSU02G255300	2.9715	0.0357486	Up
TraesCS4A02G383400	-2.23615	0.0363349	Down
TraesCS3B02G132700	2.04263	0.0178915	Up
TraesCS5B02G484000	1.89359	0.000406115	Up
TraesCS5A02G373100	1.77237	0.00490421	Up
TraesCSU02G107200	1.28822	0.0118724	Up
TraesCS7D02G314400	1.23637	0.00828271	Up
TraesCS3A02G388500	1.80872	0.00531283	Up
TraesCS7D02G040900	-1.51768	0.0163117	Down
TraesCS2A02G317400	1.44956	0.0270131	Up
TraesCS2D02G060900	-1.5879	0.0282167	Down
TraesCS2D02G491100	-1.50896	0.000234704	Down
TraesCS7B02G169900	1.1028	0.00575687	Up
TraesCS2B02G176600	2.05908	0.0239398	Up
TraesCS2D02G315500	1.24004	0.0210546	Up
TraesCSU02G261307	-3.0514	0.0313522	Down
TraesCS6D02G234400	1.27341	0.0183061	Up
TraesCS3A02G260800	1.81636	0.00880427	Up
TraesCS2B02G484000	1.35923	0.0353406	Up
TraesCS2D02G436200	1.91501	0.00066025	Up
TraesCS3D02G513600	1.45897	0.0222121	Up
TraesCS5B02G435100	1.96296	0.0302041	Up
TraesCS6B02G350400	4.0315	3.6048e-05	Up
TraesCS5A02G419500	2.43602	0.015744	Up
TraesCS6D02G227200	1.83553	0.0191206	Up
TraesCS1D02G348400	1.02398	0.0455614	Up
TraesCS1D02G271300	1.72723	0.00461014	Up
TraesCS6B02G060800	1.74113	0.0102955	Up
TraesCS5A02G081900	1.17786	0.0357246	Up
TraesCS3D02G038200	-1.42977	0.0101446	Down
TraesCS3B02G358700	1.07452	0.00608828	Up
TraesCS5A02G265600	1.62509	0.0101695	Up
TraesCS4D02G010800	1.06344	0.0307594	Up
TraesCS7D02G409600	-1.13399	0.000147505	Down
TraesCS6A02G200400	2.41824	0.0360626	Up
TraesCS2D02G497900	2.66422	0.0471396	Up
TraesCS3B02G446800	2.02604	0.024968	Up
TraesCS5B02G248000	1.48347	0.00293118	Up
TraesCS2D02G069800	-1.64613	0.000968793	Down
TraesCS3A02G423800	-1.08587	0.0094975	Down
TraesCS2B02G516300	1.61152	3.42701e-07	Up
TraesCS3A02G244400	1.80465	0.00744125	Up
TraesCS5D02G354800	-1.59534	0.000620573	Down
TraesCS2B02G036800	1.69549	3.99018e-07	Up
TraesCS1B02G014700	-1.40549	0.0105685	Down
TraesCS7B02G318700	-1.87809	0.000185556	Down
TraesCS5B02G239600	1.16844	5.07047e-05	Up
TraesCS1D02G432500	-3.00897	0.0403918	Down
TraesCS6B02G322900	1.02699	0.0264159	Up
TraesCS4D02G170700	-1.04779	0.00135854	Down
TraesCS2D02G449400	1.56194	0.0238691	Up
TraesCS1D02G344700	1.31866	0.000179029	Up
TraesCS5D02G067800	-1.12634	1.5953e-05	Down
TraesCS4D02G223700	1.16785	0.0432213	Up
TraesCS3A02G315800	2.15255	1.01553e-05	Up
TraesCS4D02G285800	1.26265	0.00966967	Up
TraesCS3B02G003100	-2.53907	0.042143	Down
TraesCS4A02G043400	-1.04628	0.00749564	Down
TraesCS4D02G226200	2.21863	0.0393627	Up
TraesCS1D02G271800	1.51755	0.000170987	Up
TraesCS1B02G042900	-1.20099	0.0117878	Down
TraesCS6A02G130300	2.58766	0.00337476	Up
TraesCS4A02G437100	1.5031	0.027166	Up
TraesCS2B02G213900	1.18063	7.32996e-05	Up
TraesCS5A02G515600	1.23919	0.000198755	Up
TraesCS7D02G539100	-2.03454	0.00532579	Down
TraesCS1B02G199500	1.30042	0.0182308	Up
TraesCS1D02G016000	-2.70401	0.0135362	Down
TraesCS4D02G329000	-1.0609	0.0193552	Down
TraesCS7D02G524000	2.48168	0.0477849	Up
TraesCS7D02G438400	-1.04897	0.027177	Down
TraesCS2A02G173800	1.31469	0.000987475	Up
TraesCS3D02G322200	1.52198	0.00542843	Up
TraesCS3D02G218900	1.63372	0.0253385	Up
TraesCS7A02G551400	-1.83284	0.015309	Down
TraesCSU02G217800	3.39492	0.0107832	Up
TraesCS5A02G419000	1.62733	0.0168853	Up
TraesCS2D02G567500	-1.17999	0.0467859	Down
TraesCS1B02G027000	-2.74528	0.0362209	Down
TraesCS3D02G545700	-1.47366	0.0315043	Down
TraesCSU02G083700	-2.00026	0.0179065	Down
TraesCS4A02G425300	-1.06698	0.000137923	Down
TraesCS2D02G415900	1.18837	0.0412218	Up
TraesCS3B02G361900	1.48913	0.022328	Up
TraesCS1A02G181000	2.00273	0.0241924	Up
TraesCS4B02G124000	1.10027	0.0219055	Up
TraesCS3A02G069200	-2.6702	1.10654e-05	Down
TraesCS1A02G362900	-3.76368	0.0218218	Down
TraesCS5A02G503500	-1.0639	0.0227997	Down
TraesCS6B02G327200	1.60461	4.18817e-05	Up
TraesCS3A02G513900	-1.40972	0.0108479	Down
TraesCS5D02G014300	-1.13366	0.033636	Down
TraesCS5A02G289000	-1.12357	0.0123521	Down
TraesCS6D02G285500	1.08145	0.000625039	Up
TraesCS2D02G180200	-1.15947	0.0445707	Down
TraesCS4D02G182100	2.08254	0.0372614	Up
TraesCS2D02G369900	1.9875	0.00495101	Up
TraesCS5D02G008300	-2.66139	0.0379912	Down
TraesCS3B02G062600	2.21649	0.000810005	Up
TraesCS4B02G344100	1.1085	0.0377546	Up
TraesCS3B02G153800	1.7524	0.0305635	Up
TraesCS2B02G376600	-1.0722	0.000357618	Down
TraesCS6A02G235600	1.6365	0.0104853	Up
TraesCS1B02G058100	1.34823	0.00335878	Up
TraesCS5A02G179300	1.18573	0.0203298	Up
TraesCS5A02G253700	1.4268	0.00200966	Up
TraesCS3B02G006000	-3.5788	0.00191475	Down
TraesCS6D02G403400	3.02997	6.77723e-09	Up
TraesCS2A02G412300	-1.40764	0.00191519	Down
TraesCS4B02G202600	2.02265	0.0319897	Up
TraesCS1B02G094000	1.11087	0.0406964	Up
TraesCS7B02G103300	-3.09885	0.0479702	Down
TraesCS3D02G438200	1.16825	0.00628203	Up
TraesCS2B02G310700	-1.72198	0.00717676	Down
TraesCS7B02G448200	1.46011	0.00301161	Up
TraesCS7A02G117800	1.90442	0.037981	Up
TraesCS7D02G550200	-1.16788	0.0198572	Down
TraesCSU02G102800	-1.14508	0.0320466	Down
TraesCS1B02G326600	1.09337	0.0155489	Up
TraesCS5B02G435500	3.58157	0.0109668	Up
TraesCS5D02G273500	1.62879	0.0157016	Up
TraesCS5B02G009500	-1.04034	0.00692379	Down
TraesCS3D02G048500	-4.4815	0.0130148	Down
TraesCS3D02G094300	4.55949	0.0154445	Up
TraesCS7D02G030900	-1.34565	0.0127098	Down
TraesCS5D02G539500	1.53791	0.045377	Up
TraesCS6A02G142300	1.73888	0.00183733	Up
TraesCS2A02G179100	2.44868	0.000200084	Up
TraesCS5D02G380700	2.46768	0.0284002	Up
TraesCS7D02G434300	-1.07235	0.0320587	Down
TraesCS4A02G191300	1.15842	0.00386723	Up
TraesCS3B02G408500	1.98701	6.66915e-05	Up
TraesCS2D02G187500	1.77443	0.0184267	Up
TraesCS5A02G364200	1.01039	0.0428141	Up
TraesCS3A02G204800	1.0091	4.48363e-05	Up
TraesCS1D02G008200	-2.0217	0.0090438	Down
TraesCS1D02G018700	-1.03994	0.0106765	Down
TraesCS2D02G152700	-1.09982	0.00935736	Down
TraesCS7D02G361600	-2.63204	0.0421723	Down
TraesCS7D02G357400	2.19754	2.5882e-05	Up
TraesCS5B02G476500	-1.21576	0.00751455	Down
TraesCS2D02G187700	1.21918	0.0320609	Up
TraesCS3A02G215000	1.10977	0.00614952	Up
TraesCS5B02G186400	-1.18689	0.000130814	Down
TraesCS3D02G219600	-1.10099	0.000503091	Down
TraesCS3B02G169000	-2.37269	0.0360097	Down
TraesCS3B02G396300	1.12987	0.0341264	Up
TraesCS4D02G117100	2.05875	0.0305249	Up
TraesCS1B02G108500	1.11664	0.037345	Up
TraesCS5A02G057100	1.27681	0.0144536	Up
TraesCS3D02G152500	1.04266	0.0487514	Up
TraesCS3D02G315700	2.24446	1.16792e-05	Up
TraesCS3B02G001900	-4.47511	0.0106393	Down
TraesCS5A02G079800	3.73519	0.0366705	Up
TraesCS5A02G419900	2.59294	0.0267871	Up
TraesCS4A02G050000	1.28521	0.0189987	Up
TraesCS3A02G224400	1.51594	0.00234252	Up
TraesCS4B02G102000	2.02584	0.00163821	Up
TraesCS1D02G424800	-1.38182	0.00889218	Down
TraesCS1D02G089900	1.19663	0.000540179	Up
TraesCS7B02G078400	1.15357	0.0157893	Up
TraesCS2A02G066400	2.99285	0.0101186	Up
TraesCS5D02G422200	1.01071	0.0442063	Up
TraesCS3D02G474500	1.03152	1.88028e-05	Up
TraesCS2B02G096000	1.08374	0.00346781	Up
TraesCS5A02G475300	1.7775	0.023647	Up
TraesCS2A02G363600	1.03958	0.0249297	Up
TraesCS1A02G257500	3.12661	0.00665282	Up
TraesCS2D02G484200	-1.70551	6.81402e-08	Down
TraesCS3D02G368800	1.72631	3.47012e-05	Up
TraesCS2D02G081000	-1.01177	0.00321055	Down
TraesCS3A02G280200	1.12319	0.0351549	Up
TraesCS5A02G152000	-1.11739	0.00116267	Down
TraesCS7A02G160200	2.56587	0.000688027	Up
TraesCS5A02G205800	1.00731	0.0426981	Up
TraesCS6A02G115400	2.5042	3.35661e-13	Up
TraesCS7A02G528200	1.06395	0.0446504	Up
TraesCS5D02G186900	-1.96174	0.00548179	Down
TraesCS7A02G308000	1.60389	0.0272275	Up
TraesCS2B02G034600	2.83757	3.65905e-05	Up
TraesCS3A02G246200	-1.33523	0.00190384	Down
TraesCS5A02G389400	5.71229	0.00107883	Up
TraesCS2D02G375400	2.34145	0.00451903	Up
TraesCS3A02G235400	1.52931	0.031034	Up
TraesCS5A02G544521	-3.32923	0.00532545	Down
TraesCS3B02G057700	-1.1277	0.039253	Down
TraesCS1D02G360300	3.17866	0.0299607	Up
TraesCS2D02G211000	2.02552	2.76833e-05	Up
TraesCS6D02G295100	1.83013	0.0366713	Up
TraesCS5D02G317300	-1.1958	0.0386932	Down
TraesCS5D02G021700	-1.30278	0.00293434	Down
TraesCS2B02G263800	1.28701	0.0174624	Up
TraesCS5A02G265800	-1.13482	9.74935e-05	Down
TraesCS1A02G285700	2.38963	0.00313181	Up
TraesCS5B02G421600	2.30843	0.00608965	Up
TraesCS7B02G493000	-1.7014	0.00615242	Down
TraesCS3D02G318500	1.13376	0.00209374	Up
TraesCS7A02G038400	-1.42762	6.12728e-07	Down
TraesCS2A02G088300	-1.09998	0.000325838	Down
TraesCS7A02G345100	1.32233	0.000407107	Up
TraesCS6D02G366700	1.37553	0.0394847	Up
TraesCS1B02G013700	-2.12861	0.000174677	Down
TraesCS7B02G358400	2.58423	0.00254326	Up
TraesCS1D02G178200	-1.67095	0.00241145	Down
TraesCS5D02G507800	1.0605	0.0102291	Up
TraesCS6D02G319200	2.03248	0.000891942	Up
TraesCS6B02G440600	-1.88235	0.0364989	Down
TraesCS5B02G212000	2.30885	0.0013924	Up
TraesCS5A02G038400	1.90967	0.000408677	Up
TraesCS2D02G564800	1.28414	8.0177e-05	Up
TraesCS4D02G037800	1.8806	0.00592689	Up
TraesCS3A02G139100	2.66701	0.0412715	Up
TraesCS2D02G585200	-1.00275	0.00233017	Down
TraesCS3D02G341600	1.70625	0.00502282	Up
TraesCS7B02G212000	1.14485	0.0147417	Up
TraesCS4D02G357100	-1.38838	2.46844e-05	Down
TraesCS4D02G261900	-1.0682	0.00280073	Down
TraesCS3B02G006100	-4.08949	0.000937257	Down
TraesCS3D02G127300	-1.59868	0.0386938	Down
TraesCS3D02G350700	2.3778	0.0459462	Up
TraesCS2A02G107600	-1.27618	0.0169045	Down
TraesCS3A02G512400	1.71463	0.00540673	Up
TraesCS7B02G461900	1.0984	1.42237e-07	Up
TraesCS4D02G295800	4.34243	0.0291938	Up
TraesCS7B02G338400	-4.34988	0.0235223	Down
TraesCS6D02G333100	2.83104	0.0350307	Up
TraesCS3B02G357000	-1.53463	0.000166016	Down
TraesCS1B02G354700	1.91779	0.0459362	Up
TraesCS6B02G371700	2.05329	0.00976733	Up
TraesCS4B02G359000	-2.89889	0.000568786	Down
TraesCS6B02G429000	-1.15373	0.0118115	Down
TraesCS3A02G180100	2.52624	0.000258491	Up
TraesCS7D02G236300	-1.3399	0.00294219	Down
TraesCS3B02G478800	-3.29733	0.0164946	Down
TraesCS6D02G397500	1.12631	0.00827568	Up
TraesCS2A02G476500	1.71246	0.0422297	Up
TraesCS5A02G471700	1.44077	9.17818e-06	Up
TraesCS4B02G051100	1.89029	0.0184007	Up
TraesCS5D02G214300	-2.11939	0.0433041	Down
TraesCS1A02G271100	1.69934	0.00762501	Up
TraesCS3D02G033600	3.40204	0.00299742	Up
TraesCS3B02G539300	1.41345	0.0261607	Up
TraesCS5D02G392200	1.83036	2.20553e-05	Up
TraesCS3D02G434200	1.665	0.0198593	Up
TraesCS7D02G297700	4.02781	0.041325	Up
TraesCSU02G088800	1.4118	0.0088188	Up
TraesCS6A02G350700	3.13601	2.43183e-05	Up
TraesCS3D02G210600	1.0722	0.000696333	Up
TraesCS6A02G043300	-1.6343	0.0219054	Down
TraesCS5D02G493900	1.82109	0.0433678	Up
TraesCS7B02G260200	-1.8311	0.0232871	Down
TraesCS1D02G344300	1.48754	0.00688296	Up
TraesCS7D02G413000	5.09702	0.00551362	Up
TraesCS5B02G180500	-1.68596	0.000979509	Down
TraesCS2D02G094500	1.12551	0.0146268	Up
TraesCS1D02G152200	1.31046	0.0141911	Up
TraesCS2B02G037700	-1.20728	0.014042	Down
TraesCS7D02G401000	1.30263	0.00412911	Up
TraesCS3A02G390200	1.25603	0.00662081	Up
TraesCS4A02G004400	-1.19905	0.00150155	Down
TraesCS1B02G227600	1.73223	0.0444638	Up
TraesCS7B02G292700	1.85187	0.000143635	Up
TraesCS2B02G308400	1.34803	0.00201152	Up
TraesCS1D02G016700	-1.19724	0.0145641	Down
TraesCS2B02G574300	1.49659	0.0325545	Up
TraesCS7B02G024100	-1.469	0.00249937	Down
TraesCS1D02G401800	-1.47238	0.0116449	Down
TraesCS3D02G033500	2.32698	0.0144601	Up
TraesCS5A02G500300	-2.65336	8.4729e-06	Down
TraesCS4A02G219500	1.40106	0.0102942	Up
TraesCS6B02G428900	-1.16079	0.021218	Down
TraesCS3B02G045500	1.457	0.000125313	Up
TraesCS1B02G299300	-1.69954	0.0403982	Down
TraesCS1A02G093800	1.07616	9.27399e-05	Up
TraesCSU02G069900	-1.63709	0.00226649	Down
TraesCS2D02G510400	2.57832	0.00125432	Up
TraesCS3D02G134200	1.93201	0.0231741	Up
TraesCS2A02G373700	2.24645	0.000754693	Up
TraesCS6A02G374400	-1.77782	0.00154687	Down
TraesCS1A02G335500	-1.31598	0.00486693	Down
TraesCS4B02G092700	2.03295	0.00594548	Up
TraesCS7A02G461600	1.69312	0.00980334	Up
TraesCS7A02G132100	1.07051	0.0338833	Up
TraesCS2D02G598900	-1.20561	0.0499917	Down
TraesCS5D02G428000	2.02425	0.013682	Up
TraesCS7B02G404400	-1.7242	0.0286646	Down
TraesCS2A02G357400	-1.21507	0.000304874	Down
TraesCS3D02G301300	1.69343	0.0213022	Up
TraesCS2B02G333200	2.20155	0.0466415	Up
TraesCS7B02G050500	1.04771	0.0331741	Up
TraesCSU02G261600	-1.34831	0.00154608	Down
TraesCS6D02G312900	1.23028	0.00527724	Up
TraesCS1A02G256700	-1.32231	0.022531	Down
TraesCS7D02G453500	-1.39746	0.0280799	Down
TraesCS7B02G054100	1.42413	0.016187	Up
TraesCS6B02G369200	1.33448	0.0432113	Up
TraesCS3B02G489700	3.50994	0.0330276	Up
TraesCS1A02G082500	1.3486	2.51843e-08	Up
TraesCS6B02G294200	-1.24354	0.0373444	Down
TraesCS2A02G396900	1.84285	0.000924776	Up
TraesCS5D02G331200	1.2439	0.0441966	Up
TraesCS2D02G578700	-1.07582	0.0258551	Down
TraesCS7D02G481600	-1.06014	0.00290463	Down
TraesCS5D02G238700	1.31272	0.0381809	Up
TraesCS1A02G383800	1.18596	0.00900428	Up
TraesCS1D02G091600	1.5499	0.0225733	Up
TraesCS2D02G444300	1.28055	0.0210945	Up
TraesCS5A02G015400	1.82865	2.19572e-08	Up
TraesCS6B02G006600	-4.05279	0.0246212	Down
TraesCS2A02G406900	1.31963	0.000332166	Up
TraesCS7B02G058200	4.69615	0.00166133	Up
TraesCS7A02G368100	1.97483	0.0296309	Up
TraesCS2B02G432200	1.40586	0.0275108	Up
TraesCS7A02G236200	-1.23782	0.0387933	Down
TraesCS7B02G023600	-1.5455	2.7406e-05	Down
TraesCS2B02G204900	1.39391	0.0330979	Up
TraesCS4A02G411300	-3.03837	0.0324236	Down
TraesCS4B02G268100	1.3915	0.000383777	Up
TraesCS4A02G260900	1.37174	0.00035104	Up
TraesCS6B02G066400	1.63655	0.0408502	Up
TraesCS7A02G321900	2.46643	0.0442565	Up
TraesCS7B02G021400	-1.08995	0.00353695	Down
TraesCS7D02G538800	-2.24426	0.0474556	Down
TraesCS5B02G417400	-1.9782	8.98798e-05	Down
TraesCS2A02G391100	-1.13703	0.00082594	Down
TraesCS5A02G384000	1.87255	0.0256316	Up
TraesCS4A02G459200	1.42934	0.0162458	Up
TraesCS5B02G342800	5.33347	0.000468058	Up
TraesCS7B02G024500	1.35778	0.0158129	Up
TraesCS6D02G333200	2.91684	0.00237939	Up
TraesCS2B02G205100	1.39646	0.0278461	Up
TraesCS4A02G352200	1.01476	0.000409803	Up
TraesCS2D02G079200	1.44588	0.00180323	Up
TraesCS5A02G486800	1.01957	0.000301186	Up
TraesCS5A02G371000	2.20622	0.0103162	Up
TraesCS6B02G256300	-1.1893	0.0411755	Down
TraesCS5B02G262500	-1.07453	0.00126208	Down
TraesCS7A02G189000	4.13864	0.0352927	Up
TraesCS2D02G464700	1.73457	7.4673e-06	Up
TraesCS1A02G403300	-1.30713	0.0480921	Down
TraesCS2B02G349800	1.71482	0.0375594	Up
TraesCS3D02G279900	1.21984	0.0140208	Up
TraesCS2A02G040600	1.8024	0.0129655	Up
TraesCS3B02G389400	1.64823	0.0496003	Up
TraesCS3A02G479900	-1.99483	0.00215115	Down
TraesCS3B02G241600	1.47968	0.00891193	Up
TraesCS3A02G397300	-1.68707	0.0254018	Down
TraesCS1D02G008300	-1.04907	0.0132097	Down
TraesCS7B02G079500	1.16599	0.0307594	Up
TraesCS2A02G325800	-2.35443	0.0207403	Down
TraesCS1A02G026200	1.72973	2.32562e-12	Up
TraesCS2B02G117900	1.01975	0.0221298	Up
TraesCS7B02G407800	1.12864	0.0311115	Up
TraesCS6D02G224500	1.86704	0.0483702	Up
TraesCS7D02G480200	1.62241	0.0225112	Up
TraesCS7A02G168200	1.08611	0.00884566	Up
TraesCS3B02G525200	2.00625	0.0318536	Up
TraesCS5A02G411600	1.23908	0.0159104	Up
TraesCS7D02G417800	1.09083	0.013991	Up
TraesCS6D02G027000	1.45133	0.0221294	Up
TraesCS7B02G105000	-1.65369	0.00261892	Down
TraesCS3D02G501500	1.83173	0.00201748	Up
TraesCSU02G173700	2.19824	0.013621	Up
TraesCS6B02G447200	-3.52972	0.0466063	Down
TraesCS2A02G197600	1.01131	0.0147287	Up
TraesCS3B02G606100	-4.70266	0.00551607	Down
TraesCS5A02G458100	1.61002	0.00629948	Up
TraesCS7A02G516900	2.98357	0.0456682	Up
TraesCS1D02G189100	-3.31259	0.0284977	Down
TraesCS3D02G364000	4.27015	0.0224812	Up
TraesCS7D02G168600	4.80167	0.0107124	Up
TraesCS6B02G312300	1.82318	0.0143	Up
TraesCS4A02G224700	-1.15398	0.00430294	Down
TraesCS7D02G495500	4.67719	0.00982868	Up
TraesCS1B02G043000	-1.20941	0.00347463	Down
TraesCS3D02G403300	-1.30549	0.000839634	Down
TraesCS2A02G463500	1.34823	0.00108889	Up
TraesCS4A02G043500	-1.10505	0.00662121	Down
TraesCS7D02G026900	1.67627	0.0180036	Up
TraesCS2A02G043600	-1.99402	0.0172382	Down
TraesCS5B02G296500	-1.09422	0.0155779	Down
TraesCS7A02G084800	-2.98164	0.00241908	Down
TraesCS2A02G311800	2.01299	0.0490052	Up
TraesCS1A02G413400	1.46937	0.00975704	Up
TraesCS4A02G065300	1.91996	0.0167963	Up
TraesCS3B02G151300	1.68135	0.0398513	Up
TraesCS7D02G370700	1.07583	0.030423	Up
TraesCS3A02G373600	-1.03968	0.000436637	Down
TraesCS2A02G390000	3.22484	0.00776952	Up
TraesCS2A02G084500	1.67687	0.0333651	Up
TraesCS4B02G263700	1.96004	0.0329523	Up
TraesCS6D02G170000	3.08661	0.00641611	Up
TraesCS1A02G034000	2.57073	0.00261667	Up
TraesCS6D02G395300	3.3177	0.0239083	Up
TraesCS4B02G100800	1.02911	0.0336447	Up
TraesCS2A02G402400	-1.8341	0.00563795	Down
TraesCS5D02G484000	1.50257	7.76416e-08	Up
TraesCS7A02G187800	1.65711	0.00370615	Up
TraesCS2D02G533100	-1.94889	0.0155901	Down
TraesCS2A02G206500	-1.37355	0.0189834	Down
TraesCS1D02G125800	1.49702	0.000290849	Up
TraesCS1D02G184500	2.07286	0.0163391	Up
TraesCS5D02G427100	1.93724	0.00523023	Up
TraesCS4D02G083100	1.23199	0.0489079	Up
TraesCS3A02G150800	2.27172	0.00352038	Up
TraesCSU02G250100	4.09598	1.88868e-10	Up
TraesCS3D02G394000	3.97087	0.0415597	Up
TraesCS2D02G399700	-3.1872	0.0115056	Down
TraesCS5A02G550300	1.64169	0.0265648	Up
TraesCS1B02G076100	-1.09687	0.0119687	Down
TraesCS2B02G390800	2.58459	0.00205884	Up
TraesCS1A02G326600	-4.06772	0.0354647	Down
TraesCS3B02G381000	-1.47324	0.0234454	Down
TraesCS5D02G441300	1.65209	0.00378006	Up
TraesCS6B02G069000	4.76719	0.00706037	Up
TraesCS7A02G198800	-1.14525	0.00503953	Down
TraesCS3B02G226200	1.14361	0.00955055	Up
TraesCS7D02G079800	-1.71684	0.00923423	Down
TraesCS1B02G277100	1.92136	0.00478652	Up
TraesCS2A02G058100	4.99521	0.00879303	Up
TraesCS3D02G184900	1.93406	0.0374101	Up
TraesCS2D02G027500	4.88921	0.00349446	Up
TraesCS2A02G414200	2.32799	0.0292171	Up
TraesCS4D02G254500	1.83479	0.0306782	Up
TraesCS5A02G391200	1.28018	0.0178252	Up
TraesCS6B02G402000	2.1044	0.0489979	Up
TraesCS3D02G242700	3.68605	0.000269367	Up
TraesCS1A02G252600	1.57892	0.0342828	Up
TraesCS5B02G125200	-5.02532	0.0498529	Down
TraesCS4D02G226100	1.5342	0.016776	Up
TraesCS4D02G346200	1.6386	0.000783482	Up
TraesCS6A02G063300	1.44758	0.0132804	Up
TraesCS5A02G399400	1.68884	0.0379829	Up
TraesCS3D02G229200	1.71111	0.00366206	Up
TraesCS2B02G561100	-1.05266	0.0486349	Down
TraesCS6D02G346500	4.11861	0.00149391	Up
TraesCS5B02G337600	1.29767	0.0471485	Up
TraesCS3D02G073500	-1.07693	0.0200491	Down
TraesCS5A02G253200	-1.16465	0.0476502	Down
TraesCS6B02G255400	2.90442	0.000408534	Up
TraesCS7D02G017000	4.17918	0.0348236	Up
TraesCS3D02G041500	1.75615	1.93676e-08	Up
TraesCS5A02G396800	1.55834	0.0284826	Up
TraesCS2A02G312300	-1.72358	0.0287437	Down
TraesCS2A02G031400	2.62006	8.05585e-06	Up
TraesCS2D02G574000	-1.78263	0.00769573	Down
TraesCS6D02G162400	1.14254	0.0140964	Up
TraesCS4A02G416400	1.65257	0.000351495	Up
TraesCS2B02G312600	-1.46588	0.00204631	Down
TraesCS1D02G067100	1.07268	0.00735674	Up
TraesCS6A02G235700	1.59364	0.0443046	Up
TraesCS6D02G172900	1.916	0.0469295	Up
TraesCS7D02G148500	3.98028	0.040992	Up
TraesCS5B02G249800	1.08377	0.0278334	Up
TraesCS7A02G518300	1.45114	0.0217004	Up
TraesCS1A02G088400	1.05127	0.0010584	Up
TraesCS5D02G428200	1.9145	0.0246319	Up
TraesCS1A02G178700	1.11807	0.00198511	Up
TraesCS3B02G039800	1.21951	0.0228551	Up
TraesCS1B02G167400	1.57522	0.00164009	Up
TraesCSU02G237900	2.44671	0.00859076	Up
TraesCS7A02G179900	1.75324	0.00499153	Up
TraesCS3D02G268900	1.06825	0.00539706	Up
TraesCS6D02G379200	2.24226	0.000134012	Up
TraesCS5D02G427200	1.37393	0.0394258	Up
TraesCS3D02G348400	2.09198	0.0334338	Up
TraesCS2D02G362300	4.19606	0.0339928	Up
TraesCS4B02G239100	-1.50773	0.0183239	Down
TraesCS6B02G033600	1.61938	0.022669	Up
TraesCS5B02G241000	1.77371	0.00514054	Up
TraesCS5B02G349800	1.03482	0.0470856	Up
TraesCS2A02G578200	-2.42518	0.0134187	Down
TraesCS3A02G211100	1.21594	0.0171852	Up
TraesCS4B02G033300	-2.43854	0.0278317	Down
TraesCS4B02G328500	-2.05797	0.000563767	Down
TraesCS4A02G342500	-1.19754	0.00327582	Down
TraesCS4A02G019400	1.85146	0.0171454	Up
TraesCS5B02G139500	1.24404	0.0340019	Up
TraesCS3D02G405500	-2.05	0.00912911	Down
TraesCS3B02G014100	1.25265	0.000125436	Up
TraesCS7A02G173100	1.37455	0.00534482	Up
TraesCS2A02G559200	-1.14565	0.0205875	Down
TraesCS4B02G250000	3.305	0.044511	Up
TraesCS4A02G097500	-1.90501	0.0394052	Down
TraesCS2A02G191600	1.31525	0.0106644	Up
TraesCS5B02G558700	-1.24776	0.00763152	Down
TraesCS2A02G145900	1.13192	0.036046	Up
TraesCS1B02G009600	-1.44946	0.0161809	Down
TraesCS7D02G196000	-1.08718	0.0237818	Down
TraesCS7A02G211200	1.34705	0.0184755	Up
TraesCS2D02G010500	1.13593	0.0496167	Up
TraesCS3B02G020500	1.16194	0.0493785	Up
TraesCS5D02G413000	-1.87244	0.034179	Down
TraesCS3B02G001600	-4.02805	0.00169152	Down
TraesCS5B02G136900	-1.19622	0.0161124	Down
TraesCS6B02G117300	1.094	0.00559541	Up
TraesCS7A02G352300	1.35856	0.00502463	Up
TraesCS4A02G119300	1.71724	0.03885	Up
TraesCS7D02G441000	4.11543	0.0307357	Up
TraesCS7A02G118400	2.49059	0.000123397	Up
TraesCS2A02G178100	1.67031	0.024395	Up
TraesCS7D02G057200	-1.45748	0.0262811	Down
TraesCS5A02G000700	1.92332	0.0219311	Up
TraesCS3D02G517800	1.56473	0.00112078	Up
TraesCS4D02G053100	1.0447	0.0475594	Up
TraesCS2B02G273500	-1.11808	0.0424475	Down
TraesCS2D02G044100	-2.4669	0.0410169	Down
TraesCS5A02G251800	1.31043	0.0277377	Up
TraesCS4B02G098000	1.90991	0.00220367	Up
TraesCS4D02G201700	1.20298	0.0429726	Up
TraesCS5D02G296900	-1.23908	0.0128149	Down
TraesCS5B02G182000	2.94795	0.0143734	Up
TraesCS2B02G166800	1.40362	0.0174119	Up
TraesCS3D02G173100	-5.98221	0.000293659	Down
TraesCS2B02G473000	2.78211	0.0245113	Up
TraesCS3B02G501900	-1.42183	0.024917	Down
TraesCS5D02G084200	1.48485	0.00322021	Up
TraesCS1D02G209400	1.33601	0.0375455	Up
TraesCS2B02G399700	-1.63954	0.0165078	Down
TraesCS7A02G558500	-1.39954	0.0315075	Down
TraesCS3A02G046500	2.52925	0.0143501	Up
TraesCS5D02G102100	2.47111	1.64415e-08	Up
TraesCS2D02G584100	-1.05391	0.0370625	Down
TraesCS7D02G027400	-1.31014	0.000106242	Down
TraesCS1D02G223400	1.61058	0.00352527	Up
TraesCS5A02G309800	2.06627	0.00612736	Up
TraesCS1B02G126900	1.82819	0.0154532	Up
TraesCS3D02G281500	-1.42014	0.00246842	Down
TraesCS4A02G091600	4.96732	0.0476447	Up
TraesCS6A02G235100	1.17508	0.0448098	Up
TraesCS5D02G168400	1.03878	0.00436928	Up
TraesCS3A02G389000	1.3058	0.030268	Up
TraesCS3D02G140300	4.61219	0.0214819	Up
TraesCS3A02G494000	4.18434	0.0330097	Up
TraesCS7D02G423900	1.80806	0.00249601	Up
TraesCS3B02G368100	1.43153	0.0297449	Up
TraesCS7B02G015100	1.19556	0.0342134	Up
TraesCS2D02G297400	1.27014	0.0147198	Up
TraesCS5B02G300300	1.30157	0.00423707	Up
TraesCS2A02G254600	-1.3507	0.0339267	Down
TraesCS4D02G074800	-5.04442	0.00426088	Down
TraesCS5B02G025800	-1.29117	1.00851e-05	Down
TraesCS7A02G253900	1.10301	0.00355284	Up
TraesCS4B02G139100	-1.19391	0.0213431	Down
TraesCS1D02G299500	1.95018	0.0400641	Up
TraesCS3B02G351100	2.81713	7.99056e-10	Up
TraesCS3A02G056800	-7.82769	0.0452302	Down
TraesCS7D02G338100	1.66271	0.0229212	Up
TraesCS3D02G440900	-1.24875	0.0115418	Down
TraesCS5B02G572200	-1.46893	0.00492126	Down
TraesCS2D02G287300	-1.10664	0.00162979	Down
TraesCS7D02G518200	1.94975	0.046592	Up
TraesCS3D02G225000	-1.14679	0.0153264	Down
TraesCS5B02G493700	2.04937	0.00141266	Up
TraesCS2D02G186900	1.57201	0.0202527	Up
TraesCS3A02G180000	2.06762	0.0398462	Up
TraesCS3A02G138200	1.3669	0.00328898	Up
TraesCS2D02G077300	1.36209	7.97278e-06	Up
TraesCS2D02G088000	1.02361	0.0303636	Up
TraesCS3B02G253900	1.29883	0.00190339	Up
TraesCS7A02G035500	-3.83988	0.0156514	Down
TraesCSU02G008200	1.94624	9.19689e-08	Up
TraesCS1B02G063800	1.99044	0.00119381	Up
TraesCS4A02G071700	1.67096	0.0013357	Up
TraesCS5B02G043200	1.77152	0.0434597	Up
TraesCS3D02G188500	1.18887	0.019222	Up
TraesCS6A02G281500	1.15691	0.021643	Up
TraesCS4B02G361300	3.37538	3.77863e-12	Up
TraesCS3D02G158600	3.09023	5.58423e-14	Up
TraesCSU02G253500	2.44671	0.00859076	Up
TraesCS5A02G300800	1.44491	0.000658204	Up
TraesCS1A02G361000	1.62184	0.042394	Up
TraesCS7A02G454500	4.18515	7.07318e-05	Up
TraesCS5D02G427300	1.7089	0.0178735	Up
TraesCS4D02G063200	-1.12876	0.0378582	Down
TraesCS6D02G002200	-1.81165	0.0142639	Down
TraesCS6A02G336600	1.0438	0.0309328	Up
TraesCS1B02G107400	1.27768	0.00590258	Up
TraesCS3D02G485300	-1.05428	0.0441721	Down
TraesCS7B02G272500	2.76308	0.0268712	Up
TraesCS4B02G131400	-2.48916	0.0103453	Down
TraesCS2A02G403000	1.01422	0.000148671	Up
TraesCS3B02G533100	1.35567	0.0117096	Up
TraesCS2D02G533800	-1.34649	0.000324488	Down
TraesCS3A02G129100	-1.09338	0.00350752	Down
TraesCS2D02G225600	1.96874	0.0197156	Up
TraesCS7A02G159600	3.04261	0.0369384	Up
TraesCS4D02G233100	-1.53008	0.00791292	Down
TraesCS7D02G114000	1.70603	0.0100693	Up
TraesCS2B02G336800	-2.87902	0.00852295	Down
TraesCS4B02G223400	1.24878	0.0148052	Up
TraesCS6D02G071600	1.04804	0.0315312	Up
TraesCS2D02G203200	1.01565	0.0126349	Up
TraesCS3D02G425300	1.05007	0.0036738	Up
TraesCS5A02G514400	1.12414	0.00140647	Up
TraesCS2D02G032500	1.2263	0.023791	Up
TraesCS3B02G006400	2.97183	0.0372102	Up
TraesCS3B02G485100	1.74812	7.63913e-06	Up
TraesCS3A02G263300	1.33671	0.0359197	Up
TraesCS3A02G335400	-1.08652	0.0244686	Down
TraesCS2B02G516100	-3.26674	0.00337426	Down
TraesCS6A02G385000	-1.59873	8.48243e-07	Down
TraesCS3B02G062700	1.96485	0.0405057	Up
TraesCS7A02G174700	2.11185	2.0685e-08	Up
TraesCS5B02G330800	2.05533	0.0213454	Up
TraesCS2B02G017700	-1.61606	0.00274876	Down
TraesCS5D02G364900	1.17938	0.00562965	Up
TraesCS6A02G313200	1.21245	0.0375613	Up
TraesCS7D02G431500	-1.15612	0.0112319	Down
TraesCS2A02G205100	1.34884	0.00370661	Up
TraesCS3B02G478100	-1.89714	0.0294096	Down
TraesCS6A02G250300	1.05784	0.0315178	Up
TraesCS6B02G362000	-4.52612	0.00584552	Down
TraesCS1B02G242700	1.39991	0.000165941	Up
TraesCS4B02G349400	1.44311	0.0089401	Up
TraesCS2D02G206900	1.27827	7.17015e-05	Up
TraesCS4B02G297000	2.32631	1.93281e-06	Up
TraesCS2D02G040500	2.55663	0.0162541	Up
TraesCSU02G221100	1.76857	0.011461	Up
TraesCS7A02G183000	1.32212	0.0380749	Up
TraesCS2D02G063000	1.62883	0.0018144	Up
TraesCS6D02G073700	1.30721	0.000403754	Up
TraesCS4B02G209400	1.83782	0.00337835	Up
TraesCS5B02G315500	-2.89331	0.000237426	Down
TraesCS6A02G378800	1.42476	0.000110652	Up
TraesCS7D02G520300	1.76003	2.00834e-08	Up
TraesCS4B02G351400	1.38212	0.00260882	Up
TraesCS2B02G348800	2.15444	8.66564e-12	Up
TraesCS7D02G358000	1.88961	0.000173939	Up
TraesCS5A02G369300	1.44732	0.026054	Up
TraesCSU02G217500	-1.44431	7.81572e-05	Down
TraesCS4D02G226400	1.98852	0.0238406	Up
TraesCS2D02G195900	1.29866	0.012382	Up
TraesCS7D02G472600	-1.1652	0.0482755	Down
TraesCS4B02G084100	1.47444	0.0287254	Up
TraesCS2A02G129200	1.65161	0.0478432	Up
TraesCS1B02G292200	2.26223	0.011418	Up
TraesCSU02G232900	-2.92148	0.0436375	Down
TraesCS5B02G235400	2.56905	0.0439582	Up
TraesCS6D02G231100	-1.03847	0.00617256	Down
TraesCS5B02G209200	2.12589	3.34119e-06	Up
TraesCS5B02G294400	1.32148	0.0164914	Up
TraesCS5D02G422900	-1.41177	0.00586406	Down
TraesCS7B02G101700	2.31066	1.84585e-06	Up
TraesCS4B02G240000	2.23148	0.0359116	Up
TraesCSU02G100100	1.66317	0.0304676	Up
TraesCS3D02G486800	1.7877	0.00262143	Up
TraesCS2A02G591400	-1.60925	0.0407454	Down
TraesCS2B02G265700	-1.03214	0.0235291	Down
TraesCS5A02G063100	1.72755	5.08658e-09	Up
TraesCS2A02G080000	1.18123	0.000706795	Up
TraesCS3B02G004700	-2.74263	0.0214986	Down
TraesCS1B02G096300	1.28546	0.0133449	Up
TraesCS5A02G087200	1.90751	0.0079305	Up
TraesCS3B02G166500	-1.61133	0.0392058	Down
TraesCSU02G044100	-1.14117	0.0427219	Down
TraesCS6D02G263900	1.66969	0.00496171	Up
TraesCS3D02G153400	1.4388	0.00480662	Up
TraesCS4D02G251000	1.12092	0.000798484	Up
TraesCS2B02G328600	2.21434	0.0131219	Up
TraesCS3D02G518200	1.11198	0.00883043	Up
TraesCS7D02G023300	-1.18968	0.0141258	Down
TraesCS4D02G202500	2.22913	0.000643665	Up
TraesCSU02G150700	-1.58449	0.00129518	Down
TraesCS2D02G573700	-1.49447	0.00925457	Down
TraesCS1A02G161400	1.00657	0.0496979	Up
TraesCS3B02G409400	1.23605	0.00246158	Up
TraesCS7B02G082000	1.37214	0.0248836	Up
TraesCS7D02G524300	1.2951	0.000237947	Up
TraesCS4B02G300600	-1.01106	0.00435607	Down
TraesCS2A02G024900	3.81439	4.65612e-06	Up
TraesCSU02G127700	-2.73213	0.00821411	Down
TraesCS2B02G205200	2.20539	0.0204211	Up
TraesCS3B02G215200	-1.59581	0.00283604	Down
TraesCS5A02G214800	1.12867	0.0354401	Up
TraesCS7B02G318400	-1.88115	0.0012153	Down
TraesCS6B02G005000	1.06139	0.0262169	Up
TraesCS3B02G379900	1.61144	0.00625231	Up
TraesCS5A02G248000	2.71944	0.0245931	Up
TraesCS4D02G334600	-1.11413	0.00465213	Down
TraesCS3A02G313200	1.23048	0.00753162	Up
TraesCS5B02G544800	-1.32027	0.0483597	Down
TraesCS5A02G057200	2.42828	0.00883	Up
TraesCS3A02G488400	1.21559	0.0159259	Up
TraesCS7A02G124800	-1.42068	0.00308874	Down
TraesCS3D02G024600	1.51978	0.0049573	Up
TraesCS6B02G396900	2.12019	0.0253988	Up
TraesCS2D02G460800	-1.61729	0.000164833	Down
TraesCS2A02G183900	1.07217	0.0297412	Up
TraesCS5D02G151200	1.50342	0.00552092	Up
TraesCS1B02G457600	5.51036	0.000509045	Up
TraesCS2B02G613100	-1.2643	0.000118301	Down
TraesCS4A02G388900	1.00605	0.0314437	Up
TraesCS3A02G388200	-1.15516	0.0101953	Down
TraesCS5D02G275500	2.4817	0.0146576	Up
TraesCS2D02G103200	1.10263	0.00768799	Up
TraesCS6B02G180700	1.17828	0.000586004	Up
TraesCS1D02G317300	1.72717	0.048826	Up
TraesCS2A02G177900	1.429	0.0383784	Up
TraesCS2D02G231100	1.24714	0.000311877	Up
TraesCS2A02G179300	1.73009	0.0047742	Up
TraesCS7D02G007600	-1.56013	0.0203442	Down
TraesCS1B02G021000	-1.6295	0.00157043	Down
TraesCS6D02G332700	1.6825	0.00530794	Up
TraesCS2A02G046400	-1.41719	7.07176e-05	Down
TraesCS3B02G295000	1.75884	0.0266597	Up
TraesCS4B02G229200	1.23865	0.0109838	Up
TraesCS3B02G156700	2.16394	0.0316991	Up
TraesCS3D02G077900	2.25919	0.0357856	Up
TraesCS2B02G275100	1.03672	0.00498664	Up
TraesCS5D02G302700	1.92593	0.000351205	Up
TraesCS7D02G217900	1.54413	0.0194377	Up
TraesCSU02G200300	-22.4176	9.69718e-09	Down
TraesCS1D02G048000	-1.00202	0.0155201	Down
TraesCS5A02G419700	3.57511	0.00186806	Up
TraesCS4D02G348700	1.12112	0.0142582	Up
TraesCS6D02G168900	1.1858	0.0242194	Up
TraesCS5D02G426900	2.04964	0.0244524	Up
TraesCS3B02G495700	2.76183	0.00284466	Up
TraesCS6B02G080000	1.1484	0.00248698	Up
TraesCS1D02G230300	1.05594	0.00451593	Up
TraesCS6B02G001000	1.83514	0.00104101	Up
TraesCS7B02G122800	1.33708	0.00379771	Up
TraesCS5D02G415800	1.01019	0.0329821	Up
TraesCS2D02G393000	2.30295	0.0413964	Up
TraesCS3A02G364300	1.06647	0.0198424	Up
TraesCS2B02G563400	-1.33326	0.0207397	Down
TraesCS1B02G355700	1.57392	0.002285	Up
TraesCS3B02G171700	1.07456	0.00773112	Up
TraesCS5A02G388000	-1.57079	0.0490523	Down
TraesCS3A02G335100	-4.46892	0.0149022	Down
TraesCS2B02G459000	1.87844	0.0298489	Up
TraesCSU02G147200	2.44671	0.00859076	Up
TraesCS7D02G049800	1.3619	3.75881e-07	Up
TraesCS7D02G353800	3.3377	0.000244054	Up
TraesCS3D02G251000	1.28253	0.023852	Up
TraesCS1B02G234900	2.4359	0.0298217	Up
TraesCS2D02G186700	1.8536	0.00675714	Up
TraesCS2D02G171500	1.23525	4.83423e-06	Up
TraesCS7B02G065100	2.5026	0.000209433	Up
TraesCS6D02G238200	3.28862	0.0199578	Up
TraesCS6D02G010600	-1.08738	0.00116024	Down
TraesCS2D02G018100	1.92503	0.00306718	Up
TraesCS1B02G265400	1.54919	0.0399897	Up
TraesCS4A02G140600	-1.03497	0.00352265	Down
TraesCS7A02G454600	2.55027	3.01477e-08	Up
TraesCS4D02G094200	1.85654	6.82069e-05	Up
TraesCS3A02G313100	2.32834	0.0281628	Up
TraesCS5B02G304900	1.86892	0.0137922	Up
TraesCS6A02G175700	1.26628	0.0243204	Up
TraesCS7A02G156300	-1.22165	0.0350781	Down
TraesCS6D02G104000	1.83194	4.83436e-08	Up
TraesCS6A02G253500	1.33755	0.020748	Up
TraesCS3D02G060800	1.08519	0.0122272	Up
TraesCS4B02G140100	-1.51314	0.0290725	Down
TraesCS3B02G023800	1.42851	0.000876906	Up
TraesCS4B02G176300	1.13355	0.00544967	Up
TraesCS2B02G448700	-1.03116	0.0343035	Down
TraesCS2A02G391500	1.40922	0.00562709	Up
TraesCS3A02G206100	1.60437	0.022309	Up
TraesCS3B02G434500	1.48846	0.047206	Up
TraesCS2A02G414100	1.5377	6.93413e-05	Up
TraesCS6A02G292900	1.36165	0.000372122	Up
TraesCS7D02G038000	1.27759	0.0399998	Up
TraesCS1B02G303800	2.18363	0.00701635	Up
TraesCS7D02G415800	2.22145	0.00702205	Up
TraesCS3A02G038300	1.82896	0.00011042	Up
TraesCS6B02G214700	1.59663	0.0175223	Up
TraesCS3A02G135700	1.34215	0.0349705	Up
TraesCS3D02G136700	1.45586	0.0321012	Up
TraesCS2D02G317000	-1.34614	0.028761	Down
TraesCS2D02G453400	1.13658	0.0239941	Up
TraesCS3D02G185100	1.10524	0.045636	Up
TraesCS1B02G100700	1.10545	0.0346518	Up
TraesCS4B02G063000	5.2846	0.00075176	Up
TraesCS2A02G169600	1.43988	0.0453053	Up
TraesCS1D02G344200	1.24614	0.0176473	Up
TraesCS7D02G334400	1.36375	0.0482828	Up
TraesCS6A02G048200	1.26668	0.00496182	Up
TraesCS5D02G400900	1.14757	0.0268915	Up
TraesCS7B02G294200	1.80029	0.0449462	Up
TraesCS5B02G261800	-1.25047	8.60134e-05	Down
TraesCS5A02G379300	1.46025	0.0220657	Up
TraesCS7B02G369200	1.28569	0.00522088	Up
TraesCS7D02G322100	1.81237	0.0361674	Up
TraesCS5D02G533200	2.04718	0.0323072	Up
TraesCS7D02G412900	1.40998	0.0257328	Up
TraesCS3B02G378100	-1.73016	0.008217	Down
TraesCS2B02G151500	2.05673	0.0256401	Up
TraesCS3D02G037900	2.0014	0.000533119	Up
TraesCS2B02G467500	-2.27628	0.0135716	Down
TraesCS7A02G542600	1.06377	0.0419654	Up
TraesCS7B02G275700	1.06731	0.0236823	Up

## Sheet: L143CK-vs-L143LP
Table S4: Information of DEGs analysis. The screening criteria were P value<0.05, and FC>2.
gene_id	log2fc_L143CK-vs-L143LP	deseq2_pvalue_L143CK-vs-L143LP	regulated_L143CK-vs-L143LP
TraesCS7A02G179300	-1.0757	0.0202488	Down
TraesCS1D02G230900	2.57818	0.00148364	Up
TraesCS1D02G287600	-1.07651	0.00433209	Down
TraesCS5B02G236400	1.1756	0.0158058	Up
TraesCS7B02G325100	-1.23111	0.0246036	Down
TraesCS2B02G011900	-4.00403	0.00934359	Down
TraesCS1B02G306500	1.44471	0.00411903	Up
TraesCS1D02G014400	-1.71367	0.0219238	Down
TraesCS4B02G193900	1.09539	0.00641433	Up
TraesCS3A02G277200	-1.41268	2.37372e-06	Down
TraesCS4A02G158100	-1.15192	0.000582373	Down
TraesCS2B02G451000	1.16541	0.0103971	Up
TraesCS4B02G317700	1.23559	0.0450177	Up
TraesCS3A02G044000	-2.60375	0.0364469	Down
TraesCSU02G002900	4.08525	0.0400572	Up
TraesCS5D02G460700	1.69368	0.000504063	Up
TraesCS2A02G382500	3.21934	0.022447	Up
TraesCS1D02G122600	-2.54244	0.0129562	Down
TraesCS5B02G095800	2.38368	0.00796284	Up
TraesCS6B02G250000	-1.57527	0.00836176	Down
TraesCS7B02G093100	-1.44184	0.00493884	Down
TraesCS3A02G369200	-1.01689	0.000585666	Down
TraesCS5D02G031700	3.57616	0.0174358	Up
TraesCS6A02G009000	-2.70664	0.041843	Down
TraesCS6A02G077000	-1.49493	0.0382989	Down
TraesCS6B02G306300	1.00503	0.0457707	Up
TraesCS3D02G360900	-1.13795	0.00121165	Down
TraesCS6B02G360800	-1.41971	6.9161e-09	Down
TraesCS5D02G407500	-1.29184	9.749e-05	Down
TraesCS1B02G422400	-1.51337	0.0034344	Down
TraesCS3B02G129800	-1.07001	0.0272965	Down
TraesCS5A02G359700	-4.25149	0.00233992	Down
TraesCS6A02G323000	-1.44856	0.0270149	Down
TraesCS2B02G013600	1.05354	0.000492702	Up
TraesCS6B02G416100	-1.115	0.0111795	Down
TraesCS5B02G435600	3.01838	0.0103915	Up
TraesCS5B02G471200	-5.60257	4.49232e-05	Down
TraesCS7D02G367700	1.72004	0.0127134	Up
TraesCS4A02G325200	2.30554	0.0249871	Up
TraesCS6A02G112200	2.4199	0.0275635	Up
TraesCS3D02G370200	-1.18351	0.0282178	Down
TraesCS1A02G220900	2.6611	0.0396159	Up
TraesCS6D02G263600	2.30458	0.0335993	Up
TraesCS1B02G410400	1.52657	0.0479775	Up
TraesCS2A02G150300	-1.20599	0.000226175	Down
TraesCS4D02G055300	1.59009	0.0410515	Up
TraesCS1B02G144600	1.18759	0.0391212	Up
TraesCS1A02G377400	1.18086	0.0370474	Up
TraesCS2B02G377000	-1.00708	0.0430514	Down
TraesCS3A02G376800	-1.31769	7.00767e-07	Down
TraesCS2A02G546900	-1.90354	0.000468139	Down
TraesCS1B02G283400	1.93055	0.0407145	Up
TraesCS2A02G307900	-1.05353	0.027015	Down
TraesCS2B02G215800	1.49176	0.0041375	Up
TraesCS1D02G099000	-1.37438	0.0200538	Down
TraesCS5D02G342300	-3.9751	0.0289709	Down
TraesCS2D02G152900	-1.29738	0.0287307	Down
TraesCS1A02G066100	-1.55442	0.00560682	Down
TraesCS6A02G379300	-1.37795	0.00417211	Down
TraesCS6A02G036000	-1.26555	0.0053137	Down
TraesCS6D02G247400	-2.24594	0.00100344	Down
TraesCS5B02G559000	-1.82201	0.000143659	Down
TraesCS4B02G023400	-1.84608	0.00495988	Down
TraesCS5B02G022700	-2.33914	0.0437019	Down
TraesCS6B02G115500	1.11468	0.0385342	Up
TraesCS2A02G215100	2.68405	0.0436451	Up
TraesCS3A02G110100	5.50138	0.00171853	Up
TraesCS7A02G169100	-1.25587	0.000216084	Down
TraesCS3A02G208400	1.0977	0.0231526	Up
TraesCS6A02G398100	1.1304	0.0322067	Up
TraesCS3B02G035800	-1.73665	0.000402352	Down
TraesCS3D02G439000	-1.10808	0.0234765	Down
TraesCS3B02G060400	-2.31403	0.0100266	Down
TraesCS6B02G064700	-1.38065	0.00233939	Down
TraesCS3B02G175900	-1.32509	0.00175163	Down
TraesCS4A02G389100	1.29599	0.0260463	Up
TraesCS3B02G330200	-1.07335	0.000200549	Down
TraesCS3A02G338700	1.36867	0.0304736	Up
TraesCS2A02G459700	-1.1049	0.00132037	Down
TraesCS6B02G276300	1.36837	0.0095508	Up
TraesCS7A02G420600	3.96061	0.0205346	Up
TraesCS5A02G052600	-1.09758	0.000732683	Down
TraesCS5D02G504300	-1.25141	0.0225707	Down
TraesCS3B02G297200	-1.48131	0.000433609	Down
TraesCS6A02G277500	1.08054	0.0272789	Up
TraesCS7D02G435200	1.6381	0.0167171	Up
TraesCS6A02G131900	1.58194	0.0467744	Up
TraesCS2D02G543900	-1.75901	0.000143288	Down
TraesCS5B02G227900	-1.67429	0.00420641	Down
TraesCS2B02G616700	-1.93928	0.0125829	Down
TraesCS2B02G100800	3.21533	0.00938879	Up
TraesCS7D02G459700	-1.20173	0.00166946	Down
TraesCS2B02G239700	1.23016	0.0380468	Up
TraesCS6B02G088900	-1.23086	0.00649574	Down
TraesCS6A02G224200	-2.49867	0.00305969	Down
TraesCS6D02G004500	-2.4391	7.11493e-05	Down
TraesCS2D02G306200	-1.20737	0.00856328	Down
TraesCS5B02G402000	1.66085	0.0349012	Up
TraesCS4D02G296400	3.6566	0.0108196	Up
TraesCS5B02G197000	-1.03733	0.019897	Down
TraesCS7B02G154000	1.48643	0.0360606	Up
TraesCS4D02G049100	-2.66763	0.028401	Down
TraesCS3B02G097900	1.15263	0.00495053	Up
TraesCS5A02G312000	-1.95053	0.0494751	Down
TraesCS5B02G541600	4.36128	0.0120495	Up
TraesCS2A02G444900	-1.03332	0.0466359	Down
TraesCS4A02G059800	-1.85632	1.94683e-07	Down
TraesCS7A02G565200	6.10367	0.00749474	Up
TraesCS7B02G139800	-1.45813	0.00169707	Down
TraesCS3B02G141800	1.2563	0.0032552	Up
TraesCS2A02G556900	-1.27504	0.0187193	Down
TraesCS3D02G134700	-1.25657	5.24655e-07	Down
TraesCS3B02G305300	-1.22746	0.00552868	Down
TraesCS2A02G505200	-1.03648	0.0120643	Down
TraesCS2A02G435000	1.2579	0.0432481	Up
TraesCS4A02G472500	-3.72229	0.0466372	Down
TraesCS1B02G243200	3.02267	0.000246242	Up
TraesCS3B02G145500	-1.52301	0.0386214	Down
TraesCSU02G068600	1.52575	0.0259329	Up
TraesCS1D02G311000	-1.4263	0.0128894	Down
TraesCS3B02G555700	-1.65224	0.00431774	Down
TraesCS1B02G017300	-2.73201	0.000844653	Down
TraesCS3D02G359900	-2.02262	0.00998151	Down
TraesCS3A02G481000	3.00516	0.00105299	Up
TraesCS3B02G218000	2.67403	0.0439871	Up
TraesCS5B02G495100	-1.32403	0.00201989	Down
TraesCS1B02G219800	1.48569	0.0015173	Up
TraesCS6D02G298200	2.25359	0.0238089	Up
TraesCS5D02G013600	1.27073	0.0399441	Up
TraesCS1B02G265500	1.14452	0.0440872	Up
TraesCS2D02G091300	-1.03477	0.00238305	Down
TraesCS5A02G091300	-1.31273	0.000254373	Down
TraesCS1D02G336000	1.37129	0.0443527	Up
TraesCS1D02G332600	1.10285	0.0377878	Up
TraesCS5D02G270600	-1.44782	0.039299	Down
TraesCS1B02G382600	-1.17433	0.008376	Down
TraesCS2A02G210100	-1.70105	0.000161974	Down
TraesCS6A02G116800	1.15269	0.0206454	Up
TraesCS5D02G219300	2.5568	0.0230851	Up
TraesCSU02G194200	-6.63839	1.85818e-06	Down
TraesCS7A02G156100	1.89908	0.0424426	Up
TraesCS7D02G054700	1.11409	0.0454725	Up
TraesCS3A02G370100	-1.03932	0.0228906	Down
TraesCS7D02G217400	4.21976	0.019873	Up
TraesCS6D02G192000	1.20805	0.00803559	Up
TraesCS2B02G349700	-1.52161	0.041434	Down
TraesCS6B02G425200	-2.05902	0.00273087	Down
TraesCS5B02G436400	1.0891	0.0184437	Up
TraesCS7A02G530500	3.39475	0.0140021	Up
TraesCS5B02G126800	1.30481	0.0437948	Up
TraesCS5A02G535600	-3.34471	0.046673	Down
TraesCS4B02G183900	-2.94362	0.0118014	Down
TraesCS2B02G211000	1.06469	0.0228311	Up
TraesCS3D02G220100	1.00745	0.0233916	Up
TraesCS7D02G403100	-1.16263	0.0321225	Down
TraesCS3B02G125600	-2.26991	6.17566e-08	Down
TraesCS7D02G189100	-2.24191	6.81789e-05	Down
TraesCS4A02G266100	-3.06559	0.00200585	Down
TraesCS5D02G217400	4.343	1.43112e-06	Up
TraesCS2B02G192700	-4.43382	3.00298e-11	Down
TraesCS4B02G077400	-1.52013	0.000120187	Down
TraesCS2B02G299700	-1.06971	0.00888085	Down
TraesCSU02G092300	4.53759	0.0315502	Up
TraesCS6D02G101200	2.71249	0.041225	Up
TraesCS1D02G293900	1.18749	0.0117251	Up
TraesCS4A02G392400	3.20963	0.00209324	Up
TraesCS1B02G411000	2.6854	0.00716462	Up
TraesCS2B02G469100	-1.8168	0.00280039	Down
TraesCS4A02G007800	-1.39685	0.0190438	Down
TraesCS4A02G312800	-1.06114	0.00431948	Down
TraesCS7D02G525000	1.18467	0.0160212	Up
TraesCS6D02G350000	-1.3772	0.0184802	Down
TraesCS5A02G141700	1.27722	0.0225977	Up
TraesCS4D02G311500	-2.27179	0.0241996	Down
TraesCS3D02G283400	1.6948	0.0195427	Up
TraesCS1A02G268200	1.47778	0.0258294	Up
TraesCS7B02G234900	-1.84786	0.0121172	Down
TraesCS4A02G042700	-1.09073	0.0498947	Down
TraesCS4D02G032600	2.16969	0.0409348	Up
TraesCS4B02G390100	2.28977	0.0358913	Up
TraesCS5B02G521200	-1.3654	0.00634603	Down
TraesCS2B02G266600	-1.30391	0.000172375	Down
TraesCS3D02G376200	2.50322	0.029948	Up
TraesCS6A02G207800	-1.22899	0.0285136	Down
TraesCS7A02G430400	-1.58493	0.0368958	Down
TraesCS6D02G111900	-4.31656	0.0205618	Down
TraesCS7B02G002800	-1.90133	5.84758e-06	Down
TraesCS5D02G430400	-1.28041	0.00150088	Down
TraesCS2A02G517000	2.46055	0.0100145	Up
TraesCS5D02G014200	3.99794	0.00256388	Up
TraesCS6B02G257100	-1.54987	0.0228116	Down
TraesCS6D02G171100	-1.31078	0.0253478	Down
TraesCS2B02G079300	-2.17705	0.0420587	Down
TraesCS3B02G061700	-1.26868	0.0170136	Down
TraesCS5D02G059900	1.04952	0.0491568	Up
TraesCS1B02G304200	1.44805	0.0194717	Up
TraesCS6A02G382500	-1.37239	0.0288418	Down
TraesCS2B02G073500	-1.81069	8.27305e-05	Down
TraesCS2D02G583700	4.85744	0.032238	Up
TraesCS6D02G308900	-1.35551	0.000245061	Down
TraesCS6A02G266100	-1.13022	0.046527	Down
TraesCS4B02G340400	-1.34687	9.74926e-05	Down
TraesCS7A02G376800	-1.74592	5.47225e-05	Down
TraesCS5A02G004600	2.46874	0.0191698	Up
TraesCS2B02G043700	2.06356	0.0286377	Up
TraesCS3D02G055800	-4.39557	0.0381797	Down
TraesCS5D02G160500	-2.09583	0.000360137	Down
TraesCS2A02G420600	-1.55674	0.00323425	Down
TraesCS2A02G534600	5.06664	0.0100885	Up
TraesCS2B02G414000	-2.36304	0.0314995	Down
TraesCS4D02G135000	-2.11237	0.00460678	Down
TraesCS7D02G465800	-1.67362	0.0134579	Down
TraesCS1B02G053400	1.03567	0.0406936	Up
TraesCS2D02G328200	5.28969	0.00599508	Up
TraesCS3A02G102600	-1.49668	0.0212178	Down
TraesCS6D02G379900	1.26581	0.0330934	Up
TraesCS5D02G157600	1.11904	0.0169659	Up
TraesCS7A02G378300	1.32475	3.6148e-05	Up
TraesCS5B02G047000	4.18889	0.00279669	Up
TraesCS6D02G140600	1.04367	0.0143822	Up
TraesCS2B02G240000	-1.02117	0.0216287	Down
TraesCS2D02G031300	-2.36719	7.37386e-07	Down
TraesCS5B02G211000	1.83362	0.0415019	Up
TraesCS6A02G259500	1.14523	0.0479392	Up
TraesCS2A02G029900	3.36607	0.018946	Up
TraesCS7D02G124600	-2.7455	5.17307e-05	Down
TraesCS2B02G510300	2.62174	0.0239978	Up
TraesCS3B02G451800	2.80443	0.00685651	Up
TraesCS5D02G318800	-3.45277	0.00444518	Down
TraesCS7D02G203800	-1.65061	0.0330357	Down
TraesCS7D02G093200	5.58311	0.00706257	Up
TraesCS7D02G106200	-1.16597	0.0467964	Down
TraesCS1B02G025100	-2.20152	0.00461851	Down
TraesCS1A02G121800	-1.91109	0.0353631	Down
TraesCS1D02G318200	8.32349	0.0332079	Up
TraesCS3D02G340100	-1.86109	0.0363513	Down
TraesCS2B02G561900	3.67877	0.026297	Up
TraesCS6B02G038100	-1.11841	0.00873081	Down
TraesCS7D02G485800	3.65346	0.0143629	Up
TraesCS7D02G276700	4.10426	0.0242102	Up
TraesCS6B02G069100	2.02746	0.0468489	Up
TraesCS5D02G244800	1.28338	0.00375905	Up
TraesCS5B02G188200	-5.8842	0.000175164	Down
TraesCS6A02G380000	-1.30211	0.000150576	Down
TraesCS2A02G453600	1.70099	0.00676247	Up
TraesCS5B02G099700	1.4842	0.0144718	Up
TraesCS6D02G172100	-1.39251	0.0225441	Down
TraesCS2B02G184000	-3.29059	0.0229726	Down
TraesCS5D02G210000	-1.65349	1.19538e-06	Down
TraesCS5A02G514500	-1.3844	0.0102359	Down
TraesCS2A02G571700	-1.14161	0.046378	Down
TraesCS7D02G032700	-1.34597	6.51798e-07	Down
TraesCS3D02G324700	-1.36575	0.00164911	Down
TraesCS5A02G104800	1.07434	0.0016268	Up
TraesCS5D02G068700	-1.19848	0.0134519	Down
TraesCS5D02G546900	1.69411	0.00590112	Up
TraesCS5D02G065100	-1.02077	0.0338208	Down
TraesCS3A02G443000	-2.33915	0.00825748	Down
TraesCS1D02G276100	-1.17358	0.00552178	Down
TraesCS4B02G387200	-1.27724	0.00390271	Down
TraesCS3A02G390400	-1.60477	0.0460394	Down
TraesCS4A02G428800	2.64248	0.00320204	Up
TraesCS7B02G404700	-1.50395	0.00394638	Down
TraesCS3A02G539100	3.08088	0.0205936	Up
TraesCS7D02G026800	2.35592	0.0272544	Up
TraesCS2B02G105400	-1.40638	0.00321946	Down
TraesCS3A02G347000	-2.00147	0.022182	Down
TraesCS5A02G025300	2.22299	0.0478358	Up
TraesCS4A02G211400	2.10873	0.0226418	Up
TraesCS2D02G431900	-6.11208	0.00038647	Down
TraesCS5D02G001300	-1.08115	0.0139812	Down
TraesCS2A02G163100	1.02176	0.0386986	Up
TraesCS7B02G150000	-1.65787	0.0138079	Down
TraesCS1B02G460100	-1.6783	0.0425082	Down
TraesCS3B02G246000	-1.04725	0.00432289	Down
TraesCS2D02G093800	1.72908	0.0355037	Up
TraesCS3A02G219500	-1.01294	0.0373483	Down
TraesCS2A02G166600	-2.39154	0.0126593	Down
TraesCS5D02G100700	1.17715	1.42877e-06	Up
TraesCS1A02G073900	-1.10606	2.76892e-09	Down
TraesCS3A02G001700	-1.07032	0.00245161	Down
TraesCS2D02G325800	1.22802	0.0453961	Up
TraesCS2D02G489700	3.43777	3.62607e-05	Up
TraesCS5D02G473000	1.9593	0.0445018	Up
TraesCS6D02G211100	-3.83636	0.0263097	Down
TraesCS4A02G392100	4.81811	3.83903e-05	Up
TraesCS6A02G246700	3.10094	0.00372247	Up
TraesCS3A02G232600	3.60024	0.039178	Up
TraesCS1A02G328400	-1.20353	0.0211751	Down
TraesCS2B02G516700	-1.52978	0.0360904	Down
TraesCS1B02G075200	-1.47974	0.0223848	Down
TraesCS3A02G367900	-1.27518	0.000323758	Down
TraesCS2D02G168300	1.51147	0.0123783	Up
TraesCS4A02G250800	1.10469	0.00326301	Up
TraesCS2A02G161000	1.7274	0.0279009	Up
TraesCS1B02G456200	-1.3155	0.0268456	Down
TraesCS5D02G348900	3.59706	0.00753551	Up
TraesCS2D02G520300	4.67408	0.0294372	Up
TraesCS5B02G172300	1.31415	0.0189153	Up
TraesCS3D02G318000	1.30481	0.031038	Up
TraesCS5D02G070600	2.13765	0.0233804	Up
TraesCS2A02G048800	3.68075	0.0475747	Up
TraesCS7A02G045800	-1.50438	0.0271161	Down
TraesCS6A02G226500	5.00223	0.0475552	Up
TraesCS3D02G440100	1.48157	0.00609599	Up
TraesCS3B02G492900	-1.17096	0.0284623	Down
TraesCS3D02G382800	-1.65296	0.0222087	Down
TraesCS2A02G109800	4.06691	0.00620981	Up
TraesCS5D02G224500	-1.28667	0.00185398	Down
TraesCS2D02G293300	1.1851	0.0351722	Up
TraesCS5B02G559200	1.78628	0.00784619	Up
TraesCS2D02G351600	1.09267	0.0103873	Up
TraesCS1B02G290000	-3.15953	2.83207e-30	Down
TraesCS2A02G192100	-1.1779	0.0224996	Down
TraesCS3B02G456900	-4.09801	0.0141229	Down
TraesCS7D02G179200	4.10575	0.0467811	Up
TraesCS4B02G115100	-1.55879	0.00288236	Down
TraesCS3B02G531700	-2.23235	0.00070306	Down
TraesCS2A02G281700	-1.06163	0.00238113	Down
TraesCSU02G121300	-1.56328	0.0146226	Down
TraesCS1D02G288800	-1.65914	7.30224e-06	Down
TraesCS6A02G392100	-1.88379	0.00541781	Down
TraesCS2B02G245100	-1.2563	5.42377e-05	Down
TraesCS5D02G490900	-2.24287	0.0141247	Down
TraesCS3B02G548100	-1.61484	0.00368012	Down
TraesCS2A02G492500	-2.54818	0.000163189	Down
TraesCS2B02G536300	-1.43697	2.74193e-06	Down
TraesCS2B02G235900	-2.12719	0.00357047	Down
TraesCS4D02G041300	-1.88344	0.00196581	Down
TraesCS1D02G069600	2.83937	0.0356644	Up
TraesCS7A02G392400	1.38057	0.0486247	Up
TraesCS3D02G048200	1.0487	0.0274041	Up
TraesCS1D02G265600	6.68523	3.94993e-06	Up
TraesCS3B02G582600	-1.69497	0.0174085	Down
TraesCS7B02G071200	1.53744	0.0202094	Up
TraesCS2B02G223400	1.12594	0.0332282	Up
TraesCS5D02G558500	-1.52929	0.0160023	Down
TraesCS5D02G222000	1.17879	0.0283073	Up
TraesCS5D02G367500	1.00648	0.0497033	Up
TraesCS2D02G551300	1.19693	0.00662419	Up
TraesCS5B02G382200	1.68155	0.0187713	Up
TraesCS3B02G191200	1.03745	0.0339733	Up
TraesCS4B02G375600	1.10797	0.0497829	Up
TraesCS4A02G137000	-1.08586	0.000100623	Down
TraesCS7B02G230600	2.0874	0.00353847	Up
TraesCS5A02G272700	-1.25679	0.00526393	Down
TraesCS2B02G395600	-1.15771	0.0021301	Down
TraesCS2D02G252000	1.82226	0.0214925	Up
TraesCS2A02G398500	1.28027	0.0109778	Up
TraesCS3A02G378900	2.78216	0.0430592	Up
TraesCS7A02G227100	-1.01298	0.0130217	Down
TraesCS3D02G288700	-1.58441	0.00154893	Down
TraesCS3B02G009400	1.17665	0.0375594	Up
TraesCS5A02G233700	1.66998	0.0253079	Up
TraesCS4A02G465900	-1.92138	0.0139316	Down
TraesCS5A02G008700	3.25604	0.000439264	Up
TraesCS3D02G417500	-1.13416	0.0428589	Down
TraesCS5A02G400700	-1.01385	0.0350003	Down
TraesCS3D02G109300	-2.18641	1.65104e-06	Down
TraesCS3A02G437700	1.42643	0.0203023	Up
TraesCS6B02G360600	-1.07384	0.00199953	Down
TraesCS7D02G466900	-1.03027	0.0382299	Down
TraesCS7B02G207500	1.00888	0.0207045	Up
TraesCS3D02G249200	-1.06573	0.0399814	Down
TraesCS3D02G145400	1.18822	0.0222268	Up
TraesCS2A02G359400	-2.92304	1.56148e-05	Down
TraesCS2A02G089000	1.72782	0.0162595	Up
TraesCS2D02G250300	-1.43829	0.011259	Down
TraesCS7B02G411200	1.88306	0.0264751	Up
TraesCS7A02G453000	1.03465	0.0453463	Up
TraesCS2B02G490100	1.12825	0.0299238	Up
TraesCS7B02G093700	2.44213	0.0246542	Up
TraesCS6A02G172000	1.54474	0.0294566	Up
TraesCS2D02G169800	-1.25151	0.0017337	Down
TraesCS1D02G288500	-1.72756	0.00792433	Down
TraesCS2D02G358300	-1.08525	0.035674	Down
TraesCS7B02G178100	1.84835	0.0195498	Up
TraesCS5A02G251200	-1.13051	0.0089988	Down
TraesCS4A02G217500	2.21777	0.0284624	Up
TraesCS4D02G089800	-1.71393	0.00337304	Down
TraesCS7A02G188900	2.49757	0.0199868	Up
TraesCS5A02G305100	-1.18715	0.00906716	Down
TraesCS4A02G319100	1.36577	0.0385093	Up
TraesCS5D02G269400	2.38625	0.0174695	Up
TraesCS4D02G255500	-1.43339	0.0498864	Down
TraesCS7B02G077200	1.40476	0.0342424	Up
TraesCS5B02G523300	-1.63643	0.00451208	Down
TraesCS4A02G301200	-4.73801	0.035034	Down
TraesCS7D02G242500	-1.12453	0.0478431	Down
TraesCS5D02G209600	2.05007	0.0475246	Up
TraesCS2B02G592800	-2.13139	2.24952e-05	Down
TraesCS6D02G370200	-1.48883	2.36034e-06	Down
TraesCS3D02G020500	5.25177	0.028392	Up
TraesCS7D02G217500	2.72172	0.00607715	Up
TraesCS2A02G572400	-1.7475	0.0481284	Down
TraesCS7A02G545000	-1.05245	0.04895	Down
TraesCS2D02G209600	3.42331	0.0451187	Up
TraesCS7B02G462200	8.03011	0.039948	Up
TraesCS5D02G060200	-2.10527	0.00642547	Down
TraesCS7A02G420200	1.00424	0.0456773	Up
TraesCS2A02G410400	-1.24509	0.0254215	Down
TraesCS2D02G445800	-1.26642	0.00101613	Down
TraesCS4A02G329100	-2.30653	0.0302455	Down
TraesCS1B02G475000	-1.37408	0.000545741	Down
TraesCS7D02G166100	5.25465	0.0130896	Up
TraesCS4D02G089600	1.22498	0.0334765	Up
TraesCS1D02G100800	-1.17616	0.0493703	Down
TraesCS5D02G435600	-1.10114	0.000192058	Down
TraesCS3A02G284800	-1.05661	0.00459632	Down
TraesCS5A02G552400	-1.51307	0.0299682	Down
TraesCS3A02G484400	-1.23619	0.011985	Down
TraesCS5B02G064100	-1.72668	0.00182672	Down
TraesCS5A02G343000	3.07883	0.0303231	Up
TraesCS5A02G035200	2.81661	0.0470768	Up
TraesCS5B02G069300	1.76738	0.0129681	Up
TraesCS2A02G212500	-3.92879	0.0497734	Down
TraesCS2D02G481400	1.09906	0.022056	Up
TraesCS3D02G394200	1.068	0.00684429	Up
TraesCS7A02G244400	-3.42923	0.00432053	Down
TraesCS5A02G310000	-3.55635	4.05463e-05	Down
TraesCS1B02G277000	4.51368	0.0415962	Up
TraesCS2B02G048200	-3.01441	0.00278127	Down
TraesCS3D02G155300	-1.06533	0.0400338	Down
TraesCS2D02G414100	-1.13151	0.00309957	Down
TraesCS5D02G525400	-1.5483	0.0361685	Down
TraesCS5D02G014100	3.6112	3.74728e-05	Up
TraesCS7A02G078500	3.68596	0.0245882	Up
TraesCS7D02G088300	3.76842	2.78713e-05	Up
TraesCS2A02G025300	-1.00114	0.000165411	Down
TraesCS4A02G103400	2.08387	0.0356331	Up
TraesCS6B02G398200	3.92451	0.00269842	Up
TraesCS1A02G291100	-3.69578	0.000179237	Down
TraesCS7A02G091900	5.56622	1.31393e-05	Up
TraesCS1A02G164800	-1.10682	0.0224601	Down
TraesCS7D02G043200	1.29237	0.0312915	Up
TraesCS1A02G122800	-1.76992	2.48498e-05	Down
TraesCS4D02G277300	4.12471	0.0330452	Up
TraesCS7B02G459400	-5.96099	0.0252566	Down
TraesCS7A02G069300	1.04288	0.0230901	Up
TraesCS5D02G403200	1.27683	0.0109454	Up
TraesCS3A02G183800	-2.36579	0.0122084	Down
TraesCS4B02G081200	2.87576	0.0053114	Up
TraesCS1A02G265500	4.56531	0.026723	Up
TraesCS7B02G357600	1.93287	0.0366992	Up
TraesCS1D02G288700	-1.49975	1.42013e-07	Down
TraesCS2D02G425700	-1.33471	0.000208756	Down
TraesCS3A02G432500	1.38284	0.0299229	Up
TraesCS4A02G392200	3.85495	4.22102e-05	Up
TraesCS5D02G157400	1.35425	0.0309401	Up
TraesCS1D02G142100	-1.38744	0.00238991	Down
TraesCS3D02G095300	1.44362	0.0357185	Up
TraesCS5D02G237100	-1.30762	0.0294884	Down
TraesCSU02G027900	2.57023	0.0434362	Up
TraesCS7D02G382900	-1.9345	0.000249464	Down
TraesCS6D02G148600	-2.08259	0.049551	Down
TraesCS1D02G041300	1.28142	0.036554	Up
TraesCS5B02G221700	-1.25778	0.00218995	Down
TraesCS2A02G461700	1.63505	0.00165788	Up
TraesCS2D02G267400	-1.00888	0.0209721	Down
TraesCS6A02G120500	1.9242	0.0116106	Up
TraesCS2B02G048600	1.24898	0.0382823	Up
TraesCS3A02G483100	2.09844	0.0225367	Up
TraesCS2A02G219600	-1.07683	0.0174045	Down
TraesCS5A02G235300	1.64671	0.00040282	Up
TraesCS5A02G401200	-1.57663	0.00613714	Down
TraesCS5B02G326200	-3.35621	0.049955	Down
TraesCS6D02G305600	3.5307	0.0191894	Up
TraesCS1D02G080400	2.58599	0.0340261	Up
TraesCS4A02G216600	1.35976	0.0432886	Up
TraesCS3B02G538800	-3.74853	0.005595	Down
TraesCS2D02G064900	1.73274	0.000149751	Up
TraesCS2B02G209100	-1.05156	0.00539639	Down
TraesCS5D02G232800	5.72427	0.00223205	Up
TraesCS4B02G045700	-1.09704	0.0358314	Down
TraesCS4D02G296200	1.34829	0.00246276	Up
TraesCS2D02G356500	-1.37335	0.00452094	Down
TraesCS5B02G455500	3.77566	0.00457004	Up
TraesCS5B02G407200	-1.94166	1.05519e-05	Down
TraesCS6D02G352800	-2.80407	0.000164975	Down
TraesCS5D02G530600	-1.85468	0.0424685	Down
TraesCS3A02G364500	-4.19219	0.0281669	Down
TraesCS2B02G475100	1.29891	0.00428953	Up
TraesCS5D02G410600	1.08404	0.0401731	Up
TraesCS5D02G317400	-1.21431	0.0414085	Down
TraesCS3A02G258300	-1.5031	6.3255e-05	Down
TraesCS3A02G391600	-1.33991	0.000316488	Down
TraesCS3B02G545900	2.83366	0.0458661	Up
TraesCS3A02G348900	1.90371	0.00556416	Up
TraesCS5B02G044600	3.24926	0.0342253	Up
TraesCS6D02G403900	-1.02624	0.00130855	Down
TraesCSU02G247400	1.24489	0.0162468	Up
TraesCS4D02G321000	1.22996	0.0302355	Up
TraesCS1A02G175200	3.82074	0.0233173	Up
TraesCS3D02G439500	-2.19165	0.0426823	Down
TraesCS1B02G454200	-1.31423	0.0241084	Down
TraesCS3D02G112700	-1.83075	8.45644e-05	Down
TraesCS2D02G196800	1.53508	0.00275781	Up
TraesCS5D02G074300	1.38974	0.0190821	Up
TraesCS7D02G087500	4.80499	6.26822e-05	Up
TraesCS2D02G145700	-1.01676	0.0433182	Down
TraesCS2D02G598200	2.13844	0.0103916	Up
TraesCS2D02G387300	-1.9283	0.0280348	Down
TraesCS2B02G520700	-2.43073	0.000674831	Down
TraesCS7D02G032000	-2.93582	0.0148665	Down
TraesCS6D02G031400	-1.47951	0.00180588	Down
TraesCS1D02G250900	1.24238	0.00477229	Up
TraesCS6A02G217100	1.19306	0.0202045	Up
TraesCS7B02G238200	3.15291	0.0321074	Up
TraesCS3A02G490600	-1.71869	0.0155654	Down
TraesCS6B02G292100	1.23333	0.0446745	Up
TraesCS6B02G466700	-1.19935	0.000193651	Down
TraesCS3A02G113700	1.15999	0.0385344	Up
TraesCS1B02G422300	-4.21639	0.0465511	Down
TraesCS2D02G281700	3.49405	0.0115124	Up
TraesCS3B02G441200	-1.14757	0.0248434	Down
TraesCS3D02G372300	3.42898	0.0167067	Up
TraesCS7D02G182500	-1.1699	0.000146962	Down
TraesCS1D02G127000	-2.46093	0.00103513	Down
TraesCS7D02G251900	-1.20243	0.0056952	Down
TraesCS5B02G007200	2.67947	0.00127413	Up
TraesCS2A02G182900	-2.08798	0.000975531	Down
TraesCS7D02G180600	-1.20912	0.0206867	Down
TraesCS3B02G490800	2.68214	0.00607605	Up
TraesCS4B02G389500	-1.16468	0.0138129	Down
TraesCS4D02G224900	1.29308	0.0110902	Up
TraesCS5A02G167000	-4.39574	0.00486478	Down
TraesCS5D02G128200	1.55016	0.0373358	Up
TraesCS3B02G129200	4.51047	0.00203288	Up
TraesCS7D02G190200	2.51233	0.00928673	Up
TraesCS2D02G447500	-2.33187	1.68368e-06	Down
TraesCS2A02G214700	1.17416	0.0390387	Up
TraesCS2A02G209700	-2.08422	0.00637571	Down
TraesCS1A02G295900	-2.06871	0.000208363	Down
TraesCS4B02G132800	1.10451	0.0288506	Up
TraesCS6B02G077400	-1.21922	0.00384372	Down
TraesCS4D02G250700	-1.18141	0.0493108	Down
TraesCS6B02G186000	-2.71984	0.0320534	Down
TraesCS5D02G380900	4.10712	0.00264023	Up
TraesCS2B02G010300	-1.02137	0.00962215	Down
TraesCS6A02G224400	-2.26121	0.0077343	Down
TraesCS5A02G226200	1.44918	0.0443001	Up
TraesCS6A02G419400	-2.08161	0.000669471	Down
TraesCS5A02G273300	1.56153	0.0349898	Up
TraesCS4D02G082000	2.24129	0.0224903	Up
TraesCS3A02G346400	-1.74044	0.0229222	Down
TraesCS2A02G507100	-1.03851	0.0487739	Down
TraesCS1D02G380300	-1.3982	5.733e-06	Down
TraesCS2D02G588000	-2.22462	3.08244e-05	Down
TraesCS7B02G072600	2.0492	0.0290474	Up
TraesCS2A02G427700	-1.37821	4.71553e-06	Down
TraesCS5B02G209100	1.73836	0.0445758	Up
TraesCSU02G170900	-6.74309	1.60976e-06	Down
TraesCS3D02G262200	1.68552	0.0240359	Up
TraesCS1A02G393200	-1.78514	0.000293677	Down
TraesCS3D02G415400	2.24345	0.0343699	Up
TraesCS4B02G281500	1.77024	0.00478962	Up
TraesCS3D02G127900	-4.03339	0.0103166	Down
TraesCS6B02G191800	1.26978	0.013909	Up
TraesCS7B02G248300	-4.87302	0.000391357	Down
TraesCS6D02G001400	-1.32978	0.0448513	Down
TraesCS1B02G128600	1.06242	0.0322279	Up
TraesCS6B02G295000	2.1601	0.0307841	Up
TraesCS2A02G404400	1.17367	0.0396576	Up
TraesCS2B02G614000	1.00537	0.0251268	Up
TraesCS4A02G248500	-3.8053	0.0214703	Down
TraesCS5A02G233900	-1.38191	0.0186885	Down
TraesCS3A02G216200	-1.02835	0.00997752	Down
TraesCS3D02G531300	-2.09922	0.0170158	Down
TraesCS2B02G228300	-2.29131	0.0154517	Down
TraesCS6B02G421500	-1.29304	0.000331491	Down
TraesCS6D02G396400	1.06622	0.0357071	Up
TraesCS7B02G265000	-1.12533	0.0369898	Down
TraesCS1A02G046700	-2.73053	0.0252974	Down
TraesCS5D02G179400	1.14999	0.00317534	Up
TraesCS7A02G193700	-1.54831	0.0247861	Down
TraesCS3D02G209500	1.59894	0.0231931	Up
TraesCS6D02G383400	1.11709	0.0214595	Up
TraesCS6A02G382600	-1.10203	0.0268821	Down
TraesCSU02G093600	-5.13782	0.00500034	Down
TraesCS7A02G424800	-1.52313	0.0114612	Down
TraesCS2A02G282700	1.24806	0.0276529	Up
TraesCS5B02G011300	-2.27315	0.00490235	Down
TraesCS3B02G213600	-2.69912	0.0255615	Down
TraesCS2B02G123400	3.0085	0.00438872	Up
TraesCS3A02G505800	5.11096	0.00339791	Up
TraesCS5A02G368900	4.33602	0.00975369	Up
TraesCS3D02G188000	-3.17678	0.000216087	Down
TraesCS1B02G390300	-1.30983	0.031959	Down
TraesCS6A02G212200	-1.76036	0.0427746	Down
TraesCS6D02G308700	-1.59047	1.36673e-06	Down
TraesCS1D02G344900	4.39433	0.00531709	Up
TraesCS2D02G067300	2.65282	0.0311603	Up
TraesCS6D02G336600	1.58211	0.0266734	Up
TraesCS5D02G516800	1.3047	0.00191906	Up
TraesCS1A02G124500	-1.00631	0.0238179	Down
TraesCS3D02G450500	-1.03891	0.00349266	Down
TraesCS1A02G239100	-1.19534	3.06111e-07	Down
TraesCS2B02G423100	-1.1539	0.0168639	Down
TraesCS7B02G334200	-1.04129	0.00100791	Down
TraesCS4A02G194800	-1.00323	0.0317952	Down
TraesCS1B02G217200	-1.64717	0.0194663	Down
TraesCS7B02G307700	1.29989	0.0056014	Up
TraesCS4A02G325600	1.05084	0.0407797	Up
TraesCS7D02G326800	1.4113	0.0211804	Up
TraesCS5A02G382800	2.31021	0.000751757	Up
TraesCS6B02G349200	2.42787	0.0186341	Up
TraesCS2B02G551200	2.58653	0.0399558	Up
TraesCS1B02G186400	1.17069	0.00419901	Up
TraesCS1A02G346500	1.83915	0.00754047	Up
TraesCS3A02G359400	1.94336	0.00391459	Up
TraesCS1A02G010300	1.23333	0.0432932	Up
TraesCS4B02G110300	-1.91869	0.0366799	Down
TraesCS7A02G048800	1.49908	0.0157591	Up
TraesCS7A02G266400	3.71603	0.0138521	Up
TraesCS7A02G047100	1.05106	0.0176521	Up
TraesCS3A02G131900	1.20553	0.0447491	Up
TraesCS3A02G332000	4.27752	0.0453354	Up
TraesCS4B02G071700	-1.78153	0.0221721	Down
TraesCS5B02G405500	-2.13768	0.00345856	Down
TraesCS1D02G284800	1.57392	0.0356551	Up
TraesCS5A02G380900	1.00166	0.0115701	Up
TraesCS4A02G369100	-1.23954	0.00359443	Down
TraesCS4D02G107400	-1.50108	0.00425019	Down
TraesCS7B02G450100	1.60074	0.00966948	Up
TraesCS1D02G262900	4.58278	0.0350521	Up
TraesCS7A02G398900	1.62162	0.0103415	Up
TraesCS1A02G220100	1.47693	0.0108738	Up
TraesCS1B02G019300	-1.34119	0.00870068	Down
TraesCS2A02G417700	2.1163	0.00794642	Up
TraesCS3D02G276900	1.06933	0.0192262	Up
TraesCS6A02G260400	-1.29565	0.0079506	Down
TraesCS1D02G145000	-1.0377	0.0149003	Down
TraesCS3D02G501700	-1.92947	0.000945454	Down
TraesCS1B02G382900	1.03003	0.0305794	Up
TraesCS2D02G216900	-1.97679	0.000161693	Down
TraesCS5A02G265500	1.10615	0.0409116	Up
TraesCS6D02G014500	-2.67246	1.02028e-05	Down
TraesCS5B02G397000	1.24682	0.0254037	Up
TraesCS6B02G258200	-1.95398	0.000406565	Down
TraesCS2B02G271500	-1.25721	0.0452156	Down
TraesCS3D02G054500	-2.58255	0.00370595	Down
TraesCS1D02G112000	-2.75845	0.00237591	Down
TraesCS2D02G057000	3.75653	0.00294521	Up
TraesCS2B02G406600	-1.69744	0.0141147	Down
TraesCS6D02G346400	2.78599	0.0192514	Up
TraesCS6A02G001200	-1.09908	0.00107471	Down
TraesCS3B02G125500	-1.23947	4.87669e-06	Down
TraesCS1A02G366100	1.51709	0.00960184	Up
TraesCS6B02G245800	-1.48562	0.0168969	Down
TraesCS6B02G462300	-1.79006	0.0223002	Down
TraesCS5D02G414000	-1.12693	0.0126537	Down
TraesCS1A02G415200	-3.9377	0.000483475	Down
TraesCS4A02G434500	1.43707	0.0168218	Up
TraesCS6A02G097400	1.52938	0.0132374	Up
TraesCS6D02G334000	-1.25292	0.0119539	Down
TraesCS3D02G264600	-1.32132	0.0328897	Down
TraesCS1B02G245400	1.92838	0.00366273	Up
TraesCS1A02G264500	-1.65389	0.00555781	Down
TraesCS7A02G492700	1.37757	0.00220127	Up
TraesCS2B02G293700	-1.63438	0.0185715	Down
TraesCS2B02G546800	-1.11563	0.00603654	Down
TraesCS6B02G236200	-1.05047	0.0455147	Down
TraesCS6D02G358900	-2.56187	1.29346e-05	Down
TraesCS1B02G202700	1.47338	0.025797	Up
TraesCS2D02G489200	-1.79753	0.023011	Down
TraesCS3D02G400000	-1.10184	0.0464232	Down
TraesCS3D02G288600	3.04451	0.0041843	Up
TraesCS2B02G474900	1.27961	0.00446524	Up
TraesCS3A02G457700	-1.37147	3.12304e-05	Down
TraesCS2A02G531800	3.99269	0.000847307	Up
TraesCS2B02G186700	1.0624	0.029748	Up
TraesCS1D02G267800	-1.12945	0.00940095	Down
TraesCS1A02G061700	-1.49511	0.0484104	Down
TraesCS2B02G455200	-3.89869	1.08282e-05	Down
TraesCS2B02G056400	-2.72737	0.000104634	Down
TraesCS6D02G119700	-1.38902	0.0433724	Down
TraesCS4D02G054600	-1.49918	0.00495155	Down
TraesCS3D02G024900	-1.65634	0.000477921	Down
TraesCS3A02G419800	2.11501	0.0106427	Up
TraesCS2A02G551100	1.17351	0.0319508	Up
TraesCS3A02G175400	1.4691	0.0088549	Up
TraesCS7B02G393400	-1.45222	0.0167278	Down
TraesCS1A02G281000	-2.81891	3.97363e-11	Down
TraesCS5A02G338300	-1.48402	0.0312515	Down
TraesCSU02G168400	-2.09147	0.00186962	Down
TraesCS2A02G149400	2.66726	0.0479405	Up
TraesCS2D02G122700	-2.33012	0.0481698	Down
TraesCS2D02G048000	-1.71992	0.000942772	Down
TraesCS7D02G062600	1.494	0.0396212	Up
TraesCS4B02G356300	-1.3742	0.011361	Down
TraesCS7D02G491200	3.56304	0.0291817	Up
TraesCS3D02G141300	1.18359	0.0465272	Up
TraesCS4D02G325600	-3.46065	0.00558677	Down
TraesCS3B02G213700	-1.05571	0.000184327	Down
TraesCS1B02G245800	6.61157	0.000172449	Up
TraesCS3B02G162900	1.16271	0.0403983	Up
TraesCS2D02G348600	-1.0338	0.0204066	Down
TraesCS7B02G436600	1.60527	0.0428126	Up
TraesCS3D02G104800	-1.12377	0.00571787	Down
TraesCS7A02G382800	1.43806	0.0452535	Up
TraesCS1B02G165700	1.59988	0.0493644	Up
TraesCS5B02G384500	1.11824	0.0260407	Up
TraesCS2A02G312800	-1.69246	0.00829849	Down
TraesCS5B02G466100	-1.78901	0.040245	Down
TraesCS7D02G066400	-1.53992	0.0377297	Down
TraesCS4D02G051000	1.12454	0.00397582	Up
TraesCS7A02G531700	2.95715	0.000189843	Up
TraesCS2B02G418200	-2.0922	0.000124069	Down
TraesCS5D02G262400	1.0987	0.000534316	Up
TraesCS5D02G311300	1.79039	0.0221781	Up
TraesCS5D02G422800	-1.13599	0.0199103	Down
TraesCS4A02G275200	-1.08512	0.0284096	Down
TraesCS1D02G007000	-1.65772	0.00379662	Down
TraesCS1D02G000200	-1.96042	0.0390646	Down
TraesCS1A02G008200	1.04012	0.00252643	Up
TraesCS5A02G422200	-1.30722	0.00287337	Down
TraesCS2B02G061400	-2.88799	0.0393873	Down
TraesCS1D02G049800	2.19875	0.0226728	Up
TraesCS3A02G512600	1.20739	0.0431698	Up
TraesCS5A02G088300	1.00479	0.0002808	Up
TraesCS7B02G000600	-3.90485	1.67232e-10	Down
TraesCS3B02G411600	2.8819	0.0365403	Up
TraesCS4A02G397000	5.03631	0.00242555	Up
TraesCS4D02G347800	4.67417	0.0294349	Up
TraesCS5A02G413700	1.78777	0.0206522	Up
TraesCS7B02G299500	1.09098	0.0471971	Up
TraesCS6A02G146900	-1.064	0.00662224	Down
TraesCS2D02G584900	4.8007	0.0344314	Up
TraesCS3B02G356300	-1.31623	0.0435627	Down
TraesCS3A02G367000	-2.06299	0.0252326	Down
TraesCS1A02G382200	1.35827	0.000935239	Up
TraesCS5D02G400800	1.60255	0.00543159	Up
TraesCS3B02G036800	3.18753	0.0474878	Up
TraesCS4B02G311600	-1.17402	0.0167249	Down
TraesCS4A02G231900	2.07084	0.0355836	Up
TraesCS2D02G286000	-1.14589	0.0171862	Down
TraesCS5B02G312000	-4.12927	0.016219	Down
TraesCS7D02G468900	1.02861	0.00881893	Up
TraesCS7B02G295700	2.41571	0.00995742	Up
TraesCS2D02G025400	2.36349	0.0251768	Up
TraesCS5A02G263100	-2.95076	0.00497984	Down
TraesCS1D02G116800	1.48618	0.000940351	Up
TraesCS5D02G537000	-2.26704	0.0498701	Down
TraesCS4B02G317000	2.79836	0.0431091	Up
TraesCS6A02G367000	-1.78537	0.00886948	Down
TraesCS6D02G144500	2.77634	0.0463128	Up
TraesCS2B02G223800	1.29922	0.0310362	Up
TraesCS2A02G476300	-1.75726	0.00416302	Down
TraesCSU02G115900	1.75352	0.00125567	Up
TraesCS3B02G070100	-2.28475	0.0466123	Down
TraesCS7D02G055800	1.66231	0.012406	Up
TraesCS3A02G253100	5.16981	0.0207158	Up
TraesCS7A02G450500	-2.12505	0.0103359	Down
TraesCS3B02G183800	1.85861	0.0314176	Up
TraesCS2A02G071500	2.35522	0.00119409	Up
TraesCS3A02G530800	1.2878	0.0215108	Up
TraesCS2D02G438000	1.44408	0.0118614	Up
TraesCS5D02G150500	1.24032	0.0253312	Up
TraesCS6B02G374000	1.35474	0.0442098	Up
TraesCS1A02G288600	-1.00414	0.0126442	Down
TraesCS4A02G335200	-1.22994	0.0219604	Down
TraesCS1D02G411300	-1.20978	0.0429439	Down
TraesCS7B02G251700	-1.10209	0.0457055	Down
TraesCS2B02G582300	1.29636	0.0160726	Up
TraesCS3B02G293000	-1.02994	0.000840847	Down
TraesCS5D02G023600	-1.06992	0.0229891	Down
TraesCS7D02G297000	-1.05018	0.0117487	Down
TraesCS5A02G456100	1.00167	0.00631417	Up
TraesCS1A02G141900	-1.24348	0.021715	Down
TraesCS6B02G143000	2.06528	0.0183908	Up
TraesCS3D02G125900	2.13738	0.0418915	Up
TraesCS6D02G217800	-2.60808	0.00877076	Down
TraesCS5D02G271100	-1.13441	0.0356871	Down
TraesCSU02G231000	1.53953	0.0224586	Up
TraesCS4D02G290000	1.06624	0.0424629	Up
TraesCS5B02G331900	1.3482	0.0143144	Up
TraesCS1A02G280700	1.20869	0.0272986	Up
TraesCS2A02G173500	-1.54098	0.00294194	Down
TraesCS4D02G248000	-1.09149	0.000386826	Down
TraesCS3B02G233200	-1.01882	0.0234966	Down
TraesCS3D02G156500	-1.21912	0.0024777	Down
TraesCS1D02G052700	-3.06082	9.62463e-12	Down
TraesCS6D02G296000	-1.55793	0.00868698	Down
TraesCS1B02G421700	-1.59851	0.00190536	Down
TraesCS6B02G266600	-1.20094	0.00787484	Down
TraesCS7B02G327700	1.08831	0.0488409	Up
TraesCS3B02G383400	1.32588	0.0166214	Up
TraesCS7A02G452100	-1.17481	9.8989e-05	Down
TraesCS4A02G453500	-1.19954	0.0278864	Down
TraesCS1D02G147000	-1.14282	0.00312848	Down
TraesCS3B02G403700	3.16341	0.0463219	Up
TraesCS2B02G455100	-3.52259	0.000318355	Down
TraesCS6B02G050600	-1.4004	0.00417563	Down
TraesCS1D02G425400	-1.13842	0.00451465	Down
TraesCS3A02G444900	2.09339	0.0251922	Up
TraesCS7D02G073700	5.87221	0.0184484	Up
TraesCS2B02G354300	-1.12562	0.00686674	Down
TraesCS7D02G243000	-1.53582	0.0494102	Down
TraesCS3B02G045900	2.02514	0.0311922	Up
TraesCS2B02G523300	1.26947	0.0144738	Up
TraesCS2A02G340900	-1.47261	0.025459	Down
TraesCS4B02G261900	-1.04808	0.0235046	Down
TraesCS3B02G406400	1.40236	0.0446665	Up
TraesCS3A02G225800	1.04896	0.0240433	Up
TraesCS6B02G035800	-1.80664	0.0380798	Down
TraesCS7A02G312200	2.02943	0.00709587	Up
TraesCS5B02G513000	-1.27471	0.00346546	Down
TraesCS7D02G084800	1.71723	0.0197508	Up
TraesCS7D02G170200	-1.30151	0.000191791	Down
TraesCS2A02G372600	-1.14577	0.00755217	Down
TraesCS6B02G360900	-1.62815	9.17376e-06	Down
TraesCS2A02G211900	4.71619	0.0055573	Up
TraesCS7B02G483500	-1.27024	0.0155174	Down
TraesCS7A02G368800	3.87773	0.000906743	Up
TraesCS3B02G033400	8.10297	0.038174	Up
TraesCS1D02G047300	1.9481	0.019552	Up
TraesCS3D02G284600	-1.03218	0.000956022	Down
TraesCS1D02G289700	-3.70174	0.00156795	Down
TraesCS6D02G333900	1.72433	0.00822772	Up
TraesCS1A02G101700	-2.77709	0.0361877	Down
TraesCS3D02G362000	1.50635	0.0322304	Up
TraesCS2A02G489500	3.28518	9.26648e-05	Up
TraesCS5D02G134900	1.36859	0.00146382	Up
TraesCS7D02G367600	6.67338	0.00291758	Up
TraesCS2D02G278000	1.09604	0.0402361	Up
TraesCS7B02G487000	1.40686	0.00363044	Up
TraesCS4D02G236800	-1.36086	0.000146899	Down
TraesCSU02G050800	-1.8286	0.0340999	Down
TraesCS7D02G031900	-1.14862	0.0125935	Down
TraesCS5A02G177700	-1.00741	0.0439253	Down
TraesCS6D02G306000	1.88324	0.000708708	Up
TraesCS2D02G049200	-2.43494	0.00536112	Down
TraesCS3B02G015100	6.46261	0.00384875	Up
TraesCS5B02G491200	-3.9062	0.0312287	Down
TraesCS4A02G100000	1.10191	0.0364304	Up
TraesCS3D02G384500	-1.35388	0.000106684	Down
TraesCS6B02G286800	1.19798	0.0494619	Up
TraesCS7D02G307000	-1.30707	0.000455862	Down
TraesCS1D02G264700	-1.2995	0.00588432	Down
TraesCS5B02G478200	-3.14562	0.00180544	Down
TraesCS6D02G136200	-1.02546	0.0162736	Down
TraesCS2A02G029000	-1.5229	0.000270672	Down
TraesCS1D02G280200	-3.60098	7.77406e-14	Down
TraesCS6D02G181500	3.94291	0.0297663	Up
TraesCSU02G220700	5.29289	0.0335529	Up
TraesCS2D02G180700	-1.07788	0.040849	Down
TraesCS2A02G550300	1.03673	0.0297279	Up
TraesCS7D02G437900	3.33524	0.000306537	Up
TraesCS1B02G423300	-1.67772	0.0168244	Down
TraesCS3D02G217800	-1.20855	0.00218575	Down
TraesCS1A02G178000	4.00747	0.0233303	Up
TraesCS4D02G187000	2.09826	0.0166649	Up
TraesCS7B02G199200	-1.08584	0.000188991	Down
TraesCS2B02G326200	1.15143	0.0468157	Up
TraesCS2B02G016400	1.19277	0.0159116	Up
TraesCS2D02G476200	-1.14317	0.0166905	Down
TraesCS4A02G392000	5.05269	2.63095e-05	Up
TraesCS5A02G202800	-2.36773	0.000329658	Down
TraesCS3D02G412300	2.93452	0.00487897	Up
TraesCS7D02G372500	1.12547	0.0265561	Up
TraesCS7A02G533800	-1.11307	0.0195434	Down
TraesCS3B02G167700	2.70881	0.0376513	Up
TraesCS4A02G368900	-2.01162	0.0217038	Down
TraesCS6B02G267800	-2.61647	0.000710636	Down
TraesCS3D02G355500	-3.55314	0.00867434	Down
TraesCS4A02G200200	-1.53973	0.0015793	Down
TraesCS5D02G217200	3.15594	0.00113615	Up
TraesCS4B02G072600	2.24292	0.0153506	Up
TraesCS5A02G339300	-1.10029	0.0264676	Down
TraesCS2B02G429200	-1.17952	0.00786796	Down
TraesCS7D02G415600	1.67161	0.0318119	Up
TraesCS3D02G332200	-1.10037	0.00204024	Down
TraesCS3D02G369500	-1.33806	0.0353531	Down
TraesCS4A02G296100	-22.5983	7.34709e-09	Down
TraesCS7D02G037500	-1.17951	0.00121575	Down
TraesCS2D02G338700	-1.42058	0.0106446	Down
TraesCS4A02G390800	1.17737	0.000487833	Up
TraesCS3D02G141100	1.58864	0.0273747	Up
TraesCS7A02G176800	1.54508	0.0414851	Up
TraesCS3B02G392000	3.0645	0.00518556	Up
TraesCS7B02G130900	1.20627	0.0129742	Up
TraesCS2B02G590400	1.78698	0.0247272	Up
TraesCS1B02G361500	1.79563	0.0197225	Up
TraesCS1D02G327100	3.91623	0.0242818	Up
TraesCS3B02G285700	-1.10702	0.0178667	Down
TraesCS2A02G049100	-3.48372	0.0241328	Down
TraesCS1D02G057600	-1.39618	0.000217953	Down
TraesCS3D02G366600	2.47008	0.0447809	Up
TraesCS3D02G081300	-3.65806	2.01356e-07	Down
TraesCS4D02G104000	1.27054	0.00591469	Up
TraesCS2A02G175700	2.81323	0.0105949	Up
TraesCS3B02G068500	-2.73951	0.00294626	Down
TraesCS3A02G228900	1.62187	0.00445425	Up
TraesCS5A02G520000	1.89121	0.00815144	Up
TraesCS1D02G401300	-1.37021	0.0110545	Down
TraesCS6A02G188600	2.39892	0.0270807	Up
TraesCS2B02G576500	-2.46429	2.93863e-06	Down
TraesCS2B02G389600	-1.01269	0.0400732	Down
TraesCS4B02G252100	-1.07849	0.00145492	Down
TraesCS2D02G168200	1.69578	0.00417701	Up
TraesCS2B02G076100	-2.91148	0.00919098	Down
TraesCS5D02G115100	-1.81874	0.0117353	Down
TraesCS7B02G394600	1.11085	0.0463034	Up
TraesCS3A02G130300	1.70087	0.00324214	Up
TraesCS2A02G035100	-2.0443	0.0190634	Down
TraesCS6D02G147600	1.03215	0.0250337	Up
TraesCS5D02G354400	-1.25679	0.0467125	Down
TraesCS2D02G111700	1.17799	0.00439049	Up
TraesCS2B02G456200	-1.07202	0.00277629	Down
TraesCS4A02G217800	1.58167	0.000784786	Up
TraesCS6A02G033100	2.21392	0.00058149	Up
TraesCS5B02G201300	-1.23998	0.0125911	Down
TraesCS3D02G362100	-1.04886	0.000379928	Down
TraesCS7A02G297900	-1.18221	0.0376211	Down
TraesCS2D02G177900	3.10217	0.0100749	Up
TraesCS1A02G143300	-1.00763	0.0333921	Down
TraesCS7A02G490147	-1.68097	0.0299544	Down
TraesCS1D02G153700	2.70487	0.00044918	Up
TraesCS6A02G222200	-1.70677	0.0159597	Down
TraesCS4B02G207000	2.94147	8.25247e-08	Up
TraesCS3D02G381500	-2.47927	0.00120336	Down
TraesCS6D02G309000	-1.14975	0.0066831	Down
TraesCS5A02G310700	-1.64664	0.000255691	Down
TraesCS3D02G278600	1.34399	0.0480782	Up
TraesCS7A02G207100	1.52437	0.0395187	Up
TraesCS2B02G368200	-1.09002	0.00793817	Down
TraesCS7B02G424100	-2.64599	3.38549e-09	Down
TraesCS1D02G230000	1.25766	0.040317	Up
TraesCS6D02G060400	-1.9852	0.0447046	Down
TraesCS6D02G364600	-1.21823	0.000387561	Down
TraesCS2D02G086800	2.08023	0.0117794	Up
TraesCS2B02G546100	-1.1753	0.023873	Down
TraesCSU02G138400	-3.50767	0.000202758	Down
TraesCS1B02G085100	-1.03052	0.00616757	Down
TraesCS2B02G065600	-2.22364	0.000769518	Down
TraesCS7B02G491500	-3.75603	0.031417	Down
TraesCS4B02G389300	-1.20615	0.0123438	Down
TraesCS2B02G454900	-3.06179	0.00456101	Down
TraesCS1B02G432700	-1.27951	0.0191846	Down
TraesCS5D02G169600	-1.23722	0.00653257	Down
TraesCS2D02G112300	2.73399	0.0125399	Up
TraesCS5D02G378400	2.37574	0.00664661	Up
TraesCS1B02G183000	-1.50812	0.0340886	Down
TraesCS7A02G095200	2.41074	0.00593188	Up
TraesCS4B02G263300	-1.39613	0.000265674	Down
TraesCS2B02G344500	-1.63247	0.00108437	Down
TraesCS5B02G048000	2.06605	0.00710466	Up
TraesCSU02G081900	-1.02267	0.0132597	Down
TraesCS7D02G525500	1.70003	0.027881	Up
TraesCS2A02G076600	1.5952	0.0200918	Up
TraesCSU02G205400	-1.58877	0.001936	Down
TraesCS2D02G122100	1.84111	0.0473302	Up
TraesCS1B02G115800	-1.88265	0.000186764	Down
TraesCS5B02G406000	-1.25959	0.00561693	Down
TraesCS7A02G253700	-1.83641	0.0144487	Down
TraesCS1D02G357500	-1.16166	0.0072802	Down
TraesCS1B02G322500	-1.69815	0.0151828	Down
TraesCS3A02G278300	1.26093	0.037324	Up
TraesCS1B02G360300	1.27261	0.0204474	Up
TraesCS4D02G112800	-1.40216	0.00824688	Down
TraesCS4A02G415600	-1.629	9.63784e-07	Down
TraesCS2B02G455800	1.60868	0.0185614	Up
TraesCS5D02G318799	-3.75923	0.0319581	Down
TraesCS7B02G083500	1.57543	0.0194696	Up
TraesCS4B02G104000	-1.92751	7.63038e-08	Down
TraesCS3A02G444500	-1.70311	0.000206027	Down
TraesCS5B02G530900	-4.07124	0.0365629	Down
TraesCS4A02G319900	1.56004	0.0216637	Up
TraesCS6B02G268100	3.59675	0.0421976	Up
TraesCS7D02G546100	-1.18274	0.000717352	Down
TraesCS7B02G257400	-3.29	2.48565e-06	Down
TraesCS2B02G569300	-1.2647	0.00165207	Down
TraesCS7A02G256300	1.30139	0.0477899	Up
TraesCS1A02G012600	-2.05576	2.71707e-06	Down
TraesCS6B02G196500	-2.70087	0.0436161	Down
TraesCS7D02G320300	-1.13746	0.000378842	Down
TraesCS3B02G423600	-1.01046	0.00556675	Down
TraesCS4D02G023300	3.72115	0.00487062	Up
TraesCS7B02G161200	-1.0948	0.00310876	Down
TraesCS4B02G070300	-2.05349	5.41494e-05	Down
TraesCS4B02G329800	-1.6317	0.000899675	Down
TraesCS5A02G090000	1.70766	0.0142321	Up
TraesCS5D02G481200	-1.24322	0.00237892	Down
TraesCS3D02G430000	1.74605	0.0148704	Up
TraesCS4B02G276700	1.33028	0.0203376	Up
TraesCS6A02G329800	-1.43639	0.000140604	Down
TraesCS7A02G151200	-1.07942	0.016929	Down
TraesCS2B02G209500	-1.51484	0.00910819	Down
TraesCS2A02G388500	-1.43977	0.00199814	Down
TraesCS6B02G469600	-1.73263	0.0085532	Down
TraesCS2A02G533800	-1.90166	0.00809205	Down
TraesCS6B02G030400	-1.85627	0.0440086	Down
TraesCS3D02G516600	-1.30316	0.0471893	Down
TraesCS6A02G177000	-1.61643	0.0001482	Down
TraesCS4B02G272400	2.60391	0.00537009	Up
TraesCS7A02G188100	-2.58009	9.51068e-08	Down
TraesCS3B02G281700	2.32655	0.0375848	Up
TraesCS3D02G382700	-1.87048	0.0121417	Down
TraesCS1A02G276600	-1.21447	7.74142e-06	Down
TraesCS4A02G062600	-1.13479	0.00386791	Down
TraesCS2D02G148600	1.40648	0.00530862	Up
TraesCS3D02G134400	-1.2497	0.0385272	Down
TraesCS5B02G212300	-1.58183	5.99932e-06	Down
TraesCS7D02G086000	1.11319	3.45401e-05	Up
TraesCS3A02G301100	-1.53084	0.00044048	Down
TraesCS6B02G061000	-1.11669	0.00953212	Down
TraesCS1A02G429700	1.31905	0.000866139	Up
TraesCS3A02G344700	6.35098	0.0435837	Up
TraesCS4B02G244100	-2.09751	0.00634509	Down
TraesCS1B02G099000	-1.30353	0.00278219	Down
TraesCS1D02G380000	-1.18389	0.0400198	Down
TraesCS7B02G468500	3.17361	0.0287313	Up
TraesCS5A02G154900	2.29671	0.0337401	Up
TraesCS2A02G102000	-1.21661	0.0278762	Down
TraesCS6D02G038300	1.86588	0.0186933	Up
TraesCS4D02G267000	-1.36306	0.0304734	Down
TraesCS7A02G257500	-1.84433	0.0183947	Down
TraesCS7D02G554700	-3.20584	0.0349681	Down
TraesCS5A02G079500	1.43253	0.00947806	Up
TraesCS2D02G056000	-1.34889	0.0104731	Down
TraesCS2B02G042000	-1.18682	0.00457627	Down
TraesCS4D02G182000	1.82362	0.00458107	Up
TraesCS5A02G416000	1.09991	0.0268571	Up
TraesCS5D02G168000	1.17349	0.0277496	Up
TraesCS1B02G420800	-2.2659	0.000358962	Down
TraesCS2A02G582300	-1.41871	0.00811538	Down
TraesCS4A02G384100	-2.17446	3.00679e-14	Down
TraesCS3B02G212400	2.06949	0.0158596	Up
TraesCS4A02G320200	-1.2174	0.0497266	Down
TraesCS3D02G112000	3.30175	0.0133324	Up
TraesCS5A02G053700	-1.23052	0.00121526	Down
TraesCS6B02G146600	-1.00559	0.0190993	Down
TraesCS7D02G315900	-1.22533	0.00296986	Down
TraesCS4D02G169100	-1.14327	0.00323294	Down
TraesCS3D02G277500	-1.2415	0.0152146	Down
TraesCS1A02G074900	2.41627	0.0264611	Up
TraesCS4A02G316600	-1.16011	0.00395242	Down
TraesCS7B02G351900	-1.19877	1.62718e-05	Down
TraesCS3A02G444800	3.42389	0.0223368	Up
TraesCS5D02G153700	1.36397	0.0261257	Up
TraesCS5A02G136400	1.17957	0.00139197	Up
TraesCS1B02G048900	1.48191	0.0183626	Up
TraesCS1B02G038700	-3.59877	0.00878652	Down
TraesCSU02G008100	3.6284	0.00570749	Up
TraesCS2A02G257600	1.06019	0.000661365	Up
TraesCS1B02G159800	-1.83867	0.000547022	Down
TraesCS3A02G348000	2.14608	0.0358973	Up
TraesCS7B02G149600	-1.07704	0.0174223	Down
TraesCS6B02G401200	-4.05936	0.0147125	Down
TraesCS7D02G518300	3.79104	0.000695537	Up
TraesCS7B02G498700	-1.3497	0.00694943	Down
TraesCS1B02G451100	-1.31776	0.00766016	Down
TraesCS2D02G052200	1.76604	0.0210707	Up
TraesCS1A02G298300	-1.66716	0.0434913	Down
TraesCS3A02G422100	-1.22236	0.0300956	Down
TraesCS5D02G026300	-3.66064	0.0291474	Down
TraesCS6D02G356600	-1.92289	0.00659768	Down
TraesCS7A02G118600	2.88939	0.0133953	Up
TraesCS5A02G403600	-1.51808	0.0224282	Down
TraesCS2A02G488500	1.35523	0.0235475	Up
TraesCS4D02G089200	2.16606	0.00171786	Up
TraesCSU02G106300	1.1864	0.0396524	Up
TraesCSU02G128300	2.25361	0.0321303	Up
TraesCS6A02G216500	5.32458	0.00182198	Up
TraesCS4D02G329400	-1.64268	8.10596e-05	Down
TraesCS6B02G395000	-1.02519	0.0165748	Down
TraesCS1D02G263400	1.19221	0.00590041	Up
TraesCS6B02G334800	1.19979	0.00012654	Up
TraesCS7A02G467700	-1.00599	0.0472737	Down
TraesCS2A02G177200	-1.77404	0.00356617	Down
TraesCS2B02G130000	1.0047	0.00400066	Up
TraesCS2D02G136500	1.89586	0.0226483	Up
TraesCS7B02G110900	-1.29694	0.0491173	Down
TraesCS5B02G007900	1.0628	0.00775483	Up
TraesCS7D02G366800	-1.37514	1.08364e-05	Down
TraesCS3A02G506300	-1.29901	0.00895355	Down
TraesCS7D02G347700	-1.39882	0.04275	Down
TraesCS7D02G087700	4.77928	6.17897e-05	Up
TraesCS7B02G216500	1.01853	0.0417609	Up
TraesCS2D02G584600	5.40103	0.0035732	Up
TraesCS1B02G447900	-1.19184	0.014186	Down
TraesCS2A02G296600	1.02311	0.0316685	Up
TraesCS1A02G317500	-2.1818	2.77455e-10	Down
TraesCS7B02G054500	-1.06553	0.0299149	Down
TraesCS2D02G397700	-2.57365	3.08368e-06	Down
TraesCS2D02G386300	-1.29434	0.0318576	Down
TraesCS1B02G052800	-3.37303	0.000112138	Down
TraesCS5A02G312200	1.98829	0.0345509	Up
TraesCS3A02G422700	1.5293	0.038809	Up
TraesCS4D02G283100	-1.35248	0.0132494	Down
TraesCS7B02G214100	1.46773	0.0127625	Up
TraesCS2A02G183800	-1.97267	0.00729035	Down
TraesCS5B02G225100	-1.27053	0.0350866	Down
TraesCS1D02G188500	-1.11964	0.00593778	Down
TraesCS7D02G540000	-2.19654	0.0488196	Down
TraesCS2B02G268300	1.5102	0.00706054	Up
TraesCS7A02G448600	2.55658	0.0336683	Up
TraesCS7D02G291000	-1.20659	0.00614059	Down
TraesCS5D02G561200	-1.27549	0.00417744	Down
TraesCS4D02G022100	1.55165	0.0460029	Up
TraesCS5D02G462500	3.43767	0.0365778	Up
TraesCS6D02G213000	-1.08926	0.000195273	Down
TraesCS2A02G341600	-1.38627	0.0104682	Down
TraesCS3D02G480400	1.43002	0.0170213	Up
TraesCS4A02G257700	-1.75853	8.68141e-09	Down
TraesCS5D02G326200	-1.77864	5.81462e-06	Down
TraesCS3D02G083200	1.0678	0.0199083	Up
TraesCS5A02G265000	1.00536	0.0351826	Up
TraesCS7D02G319900	-1.65256	0.04004	Down
TraesCS1D02G431600	4.28408	0.0355968	Up
TraesCS3A02G122600	1.20192	0.0270417	Up
TraesCS5B02G061100	-1.6725	0.0117718	Down
TraesCS5A02G008800	3.97762	0.000687757	Up
TraesCS1D02G279800	1.08193	0.018069	Up
TraesCS1D02G217800	1.26341	0.0131158	Up
TraesCS3B02G413700	-1.9656	0.0135069	Down
TraesCS1A02G251400	1.21563	0.00286351	Up
TraesCS6A02G319000	2.57219	0.0113194	Up
TraesCS5A02G348000	1.02203	0.040722	Up
TraesCS5A02G165400	-1.36488	0.00882512	Down
TraesCS2B02G476400	1.0456	0.0216557	Up
TraesCS4D02G102000	1.74601	0.0210675	Up
TraesCS5B02G394200	-1.14936	0.0106203	Down
TraesCS7B02G266800	1.3111	0.0107081	Up
TraesCS4B02G297500	3.69392	0.0184483	Up
TraesCS5D02G525300	-2.24449	0.0222697	Down
TraesCS3B02G353700	1.34119	0.0110899	Up
TraesCS4D02G065300	-5.0513	0.0460708	Down
TraesCS2D02G552200	1.56849	0.011795	Up
TraesCS3B02G146800	-2.20174	0.0381732	Down
TraesCS3A02G453100	3.77021	0.0125562	Up
TraesCS6A02G121400	-1.38208	0.00100013	Down
TraesCS1D02G382000	-1.18553	3.46472e-05	Down
TraesCS4D02G075800	-1.03003	0.0374305	Down
TraesCS2B02G329800	-1.72947	1.95769e-06	Down
TraesCS3B02G081600	-1.10832	0.0466726	Down
TraesCS3B02G550200	5.20437	0.0488526	Up
TraesCS2B02G201900	2.41786	0.0128584	Up
TraesCS1D02G141000	-1.35404	0.000597983	Down
TraesCS3D02G126700	-3.39281	0.004606	Down
TraesCS6B02G075200	-1.00125	0.00110107	Down
TraesCS5B02G357200	-2.00041	0.0143855	Down
TraesCS4B02G054500	-1.53309	0.000682905	Down
TraesCS3B02G162300	-1.02407	0.0461333	Down
TraesCS5D02G272900	1.01083	0.0325598	Up
TraesCS4A02G256700	5.26795	0.00238998	Up
TraesCS2B02G474800	1.13983	0.0083689	Up
TraesCS1B02G467100	-1.60491	0.014437	Down
TraesCS6B02G263800	-3.63833	6.18988e-06	Down
TraesCS6A02G151100	-1.10851	0.0369677	Down
TraesCS6B02G076300	-2.53032	3.61737e-05	Down
TraesCS4A02G267900	1.0086	0.0199433	Up
TraesCS7A02G310500	-1.56368	0.000409666	Down
TraesCS1D02G430800	-1.43179	0.00139791	Down
TraesCS5D02G563400	-2.72458	0.000467581	Down
TraesCS1B02G295100	1.88054	0.0486995	Up
TraesCS3B02G209700	1.41028	0.0388603	Up
TraesCS7D02G375100	1.05592	0.00306501	Up
TraesCS3D02G306300	3.11453	0.0473585	Up
TraesCS4D02G058000	4.717	0.023146	Up
TraesCS2A02G111000	1.44296	0.000594353	Up
TraesCS4D02G079900	2.19012	0.000112467	Up
TraesCS5B02G403600	-1.93034	0.0210571	Down
TraesCS2B02G210500	-1.46936	0.0225198	Down
TraesCS1D02G111000	1.20427	0.0389775	Up
TraesCS3B02G297700	-2.29054	4.50038e-05	Down
TraesCS1A02G285000	1.51937	0.0129713	Up
TraesCS6B02G116200	-2.73654	0.0293187	Down
TraesCS5D02G140600	2.22289	0.0197256	Up
TraesCS7B02G480700	-1.7246	0.0118975	Down
TraesCS5D02G014400	2.56225	0.0076134	Up
TraesCS6B02G397300	2.02381	0.0196158	Up
TraesCS2D02G070300	1.96868	0.0118404	Up
TraesCS4D02G186500	1.88037	0.0169612	Up
TraesCS1A02G423800	1.74904	0.0052398	Up
TraesCS7D02G386200	1.61146	0.036991	Up
TraesCS4D02G329500	-3.9279	0.00324178	Down
TraesCS3B02G068700	-1.13082	0.000296638	Down
TraesCS5B02G262900	-1.31348	0.0053364	Down
TraesCS1A02G014800	-2.04972	0.0481256	Down
TraesCS7B02G340600	-1.31661	0.0472674	Down
TraesCS2A02G038000	-1.14447	0.00269775	Down
TraesCS3D02G514300	1.98529	0.0256517	Up
TraesCS6D02G236500	-1.36793	0.0417473	Down
TraesCS7D02G088000	4.84357	5.38492e-05	Up
TraesCS7A02G270700	-2.81051	7.78914e-07	Down
TraesCS2D02G007500	4.681	0.0394765	Up
TraesCS6A02G400100	2.00242	0.00903501	Up
TraesCS3D02G096000	-2.75208	0.00394644	Down
TraesCS2B02G272000	1.35921	0.0335856	Up
TraesCS2A02G400100	-2.32342	0.000169992	Down
TraesCS1D02G076600	-1.12116	4.0825e-05	Down
TraesCS1B02G285800	-1.33728	0.000244877	Down
TraesCS7A02G545200	-4.53604	0.000154616	Down
TraesCSU02G126000	-1.24974	0.0103048	Down
TraesCS5B02G490500	-3.46298	0.000696157	Down
TraesCS1D02G100700	5.15512	0.0019996	Up
TraesCS7B02G350300	-2.0712	0.0222356	Down
TraesCS4B02G308900	-4.76249	0.0083723	Down
TraesCS3A02G280300	1.57714	0.0253911	Up
TraesCS5B02G202200	-1.92162	2.50791e-08	Down
TraesCS3D02G502700	5.80252	0.000237583	Up
TraesCS5B02G402800	-1.7336	0.00303156	Down
TraesCS1D02G402000	-1.13451	0.027968	Down
TraesCS7A02G557100	-1.04268	0.00767036	Down
TraesCS3A02G526100	-1.59433	0.0024807	Down
TraesCS7A02G195300	-3.72312	0.0283178	Down
TraesCS3A02G129900	-1.32476	0.00426564	Down
TraesCS6D02G313500	-1.31574	0.0303251	Down
TraesCS5D02G318300	-4.48196	0.00811356	Down
TraesCS5D02G362300	-1.69797	0.0374977	Down
TraesCS3B02G573800	4.67398	0.00259038	Up
TraesCS2A02G024800	3.82555	0.0106697	Up
TraesCS5D02G437700	1.01824	0.0327302	Up
TraesCS7B02G254900	2.02584	0.0109196	Up
TraesCS3A02G323500	-1.03289	0.0475735	Down
TraesCS5A02G273000	-1.62007	0.00631657	Down
TraesCS7A02G118500	3.78336	0.00780413	Up
TraesCS2A02G115500	-2.18859	3.34171e-06	Down
TraesCS3B02G405900	-1.71767	0.0262079	Down
TraesCS1A02G265200	2.51912	0.000907295	Up
TraesCS3B02G323100	-1.50304	0.0108661	Down
TraesCSU02G113900	1.7749	8.68693e-06	Up
TraesCS3D02G344800	1.28952	0.000351895	Up
TraesCS3D02G044000	1.20104	0.00851499	Up
TraesCS3D02G415300	1.05291	0.0139103	Up
TraesCS7A02G019400	-1.01659	0.0272624	Down
TraesCS4A02G164000	-3.33547	0.00375803	Down
TraesCS4B02G093200	-1.04241	0.00970863	Down
TraesCS7D02G291700	-1.4663	0.0416762	Down
TraesCS4D02G087900	-1.39596	4.61416e-05	Down
TraesCS2A02G424200	1.89249	0.0363196	Up
TraesCS3B02G275100	-1.89793	0.0134359	Down
TraesCS2B02G047500	1.38396	0.0290984	Up
TraesCS2A02G558400	2.02839	0.0121493	Up
TraesCS2D02G536100	-1.69051	0.00630898	Down
TraesCS4A02G442400	-4.75472	0.0161578	Down
TraesCS5B02G327100	-1.04959	0.0209573	Down
TraesCS2D02G442800	-1.44259	0.0019265	Down
TraesCS7D02G395600	-1.56326	0.0466568	Down
TraesCS2D02G380900	-4.21026	0.0449996	Down
TraesCS7D02G159500	-1.9239	7.98252e-05	Down
TraesCS2B02G278500	-1.54161	0.000117596	Down
TraesCS2A02G548200	-1.12179	0.0115868	Down
TraesCS6D02G367200	-1.51209	3.98557e-05	Down
TraesCS7D02G068100	-2.14896	0.0366394	Down
TraesCS5D02G318900	-1.69005	0.0389498	Down
TraesCS4D02G092900	1.39934	0.033829	Up
TraesCS1D02G086300	-1.72929	0.00012728	Down
TraesCS1D02G296300	-2.20291	0.0001371	Down
TraesCS6B02G187400	-2.79205	0.0343237	Down
TraesCS2A02G586500	-1.13234	0.0100201	Down
TraesCS3A02G523900	1.48033	0.0194049	Up
TraesCS4D02G232700	2.68148	0.00495722	Up
TraesCS6B02G177200	1.96174	0.0498619	Up
TraesCS2D02G192200	1.15542	0.00117978	Up
TraesCS5D02G180300	1.11389	0.0320722	Up
TraesCS7D02G315600	-1.32001	0.0151788	Down
TraesCS7B02G182000	-1.01837	0.0157722	Down
TraesCS7D02G087600	5.18728	4.90207e-05	Up
TraesCS3A02G329200	-2.10985	0.0201924	Down
TraesCS1D02G119100	2.95762	0.030196	Up
TraesCS1A02G325500	4.61813	0.0012637	Up
TraesCS1B02G412100	1.35936	0.0137574	Up
TraesCS5B02G480900	-1.44659	0.00132267	Down
TraesCS4B02G056800	-2.02587	3.24231e-09	Down
TraesCSU02G107600	-1.57373	0.0059815	Down
TraesCS4A02G304300	1.72475	0.000403658	Up
TraesCS7B02G500900	-1.89273	0.0303957	Down
TraesCS2D02G461700	2.45479	0.00038334	Up
TraesCS2A02G263500	-1.47779	0.00406201	Down
TraesCS6A02G303400	5.93524	0.0251811	Up
TraesCS5D02G491600	-4.62203	0.0105495	Down
TraesCS5B02G272400	-1.20558	0.0253973	Down
TraesCS6B02G470900	-2.5516	0.0255442	Down
TraesCS3B02G497900	-1.26286	1.19395e-06	Down
TraesCS7B02G440100	-4.04723	0.0458755	Down
TraesCS5A02G264300	1.1132	3.93742e-06	Up
TraesCS3D02G382600	-1.74678	0.0456684	Down
TraesCS4B02G096700	-1.21215	0.0286038	Down
TraesCS7A02G420000	1.11641	0.0192378	Up
TraesCS3D02G361800	-1.49797	0.0293464	Down
TraesCS1D02G369300	1.21326	0.00488775	Up
TraesCS5B02G275600	-1.44025	0.0277314	Down
TraesCS7A02G477500	4.52705	0.00496218	Up
TraesCS7A02G251900	-1.03567	0.0490846	Down
TraesCS5D02G569800	-1.14623	0.039457	Down
TraesCS7A02G556300	-4.9387	0.00388749	Down
TraesCS4A02G227800	-1.47912	0.00430655	Down
TraesCS7A02G363600	-1.24269	0.00314397	Down
TraesCSU02G025500	-1.24942	5.60735e-05	Down
TraesCS5D02G064100	-1.15054	0.03064	Down
TraesCS7B02G289200	-2.02289	0.000557695	Down
TraesCSU02G122000	1.05558	0.0111424	Up
TraesCS5D02G240800	-1.61494	0.00103392	Down
TraesCS5D02G561100	-2.98884	0.0125535	Down
TraesCS4B02G287900	1.42696	0.0132676	Up
TraesCS5A02G225300	-1.16556	0.00236131	Down
TraesCS4A02G177500	-1.87508	0.0247731	Down
TraesCS7D02G095900	5.41442	0.025615	Up
TraesCS5D02G383200	1.62434	0.044675	Up
TraesCS2A02G225200	2.47921	1.73091e-15	Up
TraesCS1D02G325300	1.25672	0.020426	Up
TraesCS2B02G455300	-3.07733	3.02506e-05	Down
TraesCS4A02G268500	-1.31263	0.010208	Down
TraesCS3B02G190100	-1.4072	2.16556e-05	Down
TraesCS3A02G530200	-1.67846	0.000771749	Down
TraesCS1A02G291700	1.17217	0.0254168	Up
TraesCS7A02G110500	-1.19112	0.00190581	Down
TraesCS6A02G147300	1.00466	0.00870512	Up
TraesCS7B02G285700	-1.3041	0.0271977	Down
TraesCS3D02G310200	2.56281	0.0189328	Up
TraesCS6B02G277900	4.18157	0.000388103	Up
TraesCS4D02G301300	1.67145	0.0038166	Up
TraesCS3D02G439700	-1.00954	0.0135251	Down
TraesCS1A02G113100	1.28585	0.00397251	Up
TraesCS3D02G369800	-1.0953	3.94565e-05	Down
TraesCS2A02G276300	1.06643	0.047158	Up
TraesCS2A02G011300	-1.02728	0.00318828	Down
TraesCS5D02G411400	-1.19068	0.0315526	Down
TraesCS6B02G004500	-3.44677	0.0190852	Down
TraesCS1B02G289700	1.32834	0.000384898	Up
TraesCS6B02G294700	-1.90105	0.0156496	Down
TraesCS1B02G267300	-1.831	0.000101723	Down
TraesCS1D02G163900	4.78066	0.0203249	Up
TraesCS3D02G133100	-1.5842	1.83417e-05	Down
TraesCS2A02G434200	-3.43231	5.52207e-05	Down
TraesCS3D02G139800	-1.55083	0.00601326	Down
TraesCS5D02G012500	3.64793	0.014094	Up
TraesCS6D02G216100	-2.062	0.0047997	Down
TraesCS7B02G489900	-1.35916	0.000391319	Down
TraesCS1B02G244000	1.20304	0.0126104	Up
TraesCS2D02G460100	2.58002	0.0471515	Up
TraesCS6D02G005300	2.83754	0.0136078	Up
TraesCS4D02G287200	-1.1001	8.21343e-05	Down
TraesCS4A02G256500	4.26808	0.0457259	Up
TraesCS6D02G192300	1.07519	0.00156873	Up
TraesCS5B02G366100	1.99095	0.00320436	Up
TraesCS2B02G622700	-1.01238	6.01967e-05	Down
TraesCS2A02G076200	-2.16525	0.00656942	Down
TraesCS3D02G081600	4.57781	0.0448631	Up
TraesCS4A02G130000	-1.39817	0.00685958	Down
TraesCS7A02G487700	-1.12612	0.0262099	Down
TraesCS3D02G277600	-1.36654	0.00019263	Down
TraesCS1A02G120500	1.20515	0.0209896	Up
TraesCS4D02G056300	1.28162	0.0049011	Up
TraesCS1B02G300500	-3.14493	8.81253e-05	Down
TraesCS1A02G015500	-1.57596	0.024259	Down
TraesCS6D02G009600	-3.03751	4.24733e-09	Down
TraesCS1A02G398400	1.07706	0.0261993	Up
TraesCS7B02G015300	3.25188	0.0132451	Up
TraesCS7D02G362100	1.73437	0.000133718	Up
TraesCS3D02G041800	1.40647	0.0321295	Up
TraesCS2A02G448300	-1.34176	0.00214552	Down
TraesCSU02G255000	-1.86022	0.0268868	Down
TraesCS7B02G495800	-1.62296	0.00107583	Down
TraesCS6A02G329600	-2.26224	0.00982493	Down
TraesCS4D02G093600	-1.86342	3.10996e-09	Down
TraesCS5A02G055800	-2.28257	0.00844186	Down
TraesCS3D02G338300	4.90746	0.00839161	Up
TraesCS2B02G338000	1.27504	0.0407086	Up
TraesCS2A02G003600	-1.02999	0.0363502	Down
TraesCS1A02G009200	-7.07802	1.24181e-07	Down
TraesCS2A02G103800	4.02171	0.017591	Up
TraesCS5B02G313000	-1.85238	0.0274505	Down
TraesCS7A02G093600	4.7228	0.0036146	Up
TraesCSU02G009400	2.74216	0.0286643	Up
TraesCS3B02G451400	-1.10248	0.00635777	Down
TraesCS3D02G411900	2.57351	0.00997645	Up
TraesCS2A02G313300	1.05986	0.0100676	Up
TraesCS5D02G566200	1.76865	0.01799	Up
TraesCS5D02G040400	1.31423	0.0322118	Up
TraesCS7B02G103400	-1.81773	0.0325609	Down
TraesCS5D02G068800	-1.46617	1.88768e-12	Down
TraesCS5D02G300800	3.84973	0.0116545	Up
TraesCS2B02G592700	-1.86315	0.00276968	Down
TraesCS1A02G084500	1.01002	0.0247231	Up
TraesCS7B02G490500	-1.37146	0.0408844	Down
TraesCS2B02G315500	1.44582	0.047943	Up
TraesCS7A02G030600	2.77351	0.0112727	Up
TraesCS3B02G565900	3.16682	0.0396597	Up
TraesCS3D02G149300	-1.35339	0.0186443	Down
TraesCS6B02G046700	1.09617	0.0446873	Up
TraesCSU02G245800	2.11844	0.0286335	Up
TraesCS3B02G502700	1.03869	0.0496271	Up
TraesCS2B02G406300	-1.29426	0.0434768	Down
TraesCS3B02G603600	-1.05208	0.000104113	Down
TraesCS3B02G457600	-1.56768	0.0104138	Down
TraesCS6A02G409000	7.89102	0.0435299	Up
TraesCS4A02G375200	-1.49824	0.00143626	Down
TraesCS5B02G413800	-1.02288	0.0331389	Down
TraesCS7A02G426600	4.04563	0.0246411	Up
TraesCS4D02G196500	1.00495	0.0104603	Up
TraesCS3B02G441100	-1.06509	0.0424455	Down
TraesCS3B02G435900	-1.29247	0.000208879	Down
TraesCS4B02G038100	-2.44557	4.96494e-05	Down
TraesCS4A02G401400	-1.1591	0.038135	Down
TraesCS2D02G225500	-1.61892	0.00767364	Down
TraesCS3A02G462900	-2.33638	0.0141662	Down
TraesCS4D02G021400	-1.78108	0.00699861	Down
TraesCS5D02G407800	1.10074	0.0494409	Up
TraesCS6D02G199100	7.7018	4.59136e-05	Up
TraesCS2A02G137300	3.59716	0.0262326	Up
TraesCS3A02G339000	-1.02214	0.00187094	Down
TraesCS2A02G306300	1.25647	0.0368693	Up
TraesCS5D02G312100	-3.21917	0.000591165	Down
TraesCS7B02G259700	2.73368	0.000183996	Up
TraesCS2A02G107200	3.12553	0.0029738	Up
TraesCS2D02G428000	1.21184	0.0176779	Up
TraesCS7A02G134700	-1.05445	0.00416152	Down
TraesCS2B02G572500	-1.52903	0.000274542	Down
TraesCS3A02G475700	5.48402	0.0231197	Up
TraesCS1B02G387000	2.07058	0.0103354	Up
TraesCS2D02G492800	-3.47021	2.69424e-10	Down
TraesCS1D02G249600	2.3122	0.0356889	Up
TraesCS2D02G506700	1.17499	0.0227088	Up
TraesCS4A02G218400	-1.85907	6.61074e-12	Down
TraesCS1B02G139900	1.61519	0.0182781	Up
TraesCS1B02G102500	-1.82687	0.00361046	Down
TraesCS2D02G432000	-2.02809	0.00133276	Down
TraesCS1D02G109900	-1.06597	0.0206843	Down
TraesCS6B02G175900	1.51037	0.0381388	Up
TraesCS7D02G412800	1.63404	0.0462876	Up
TraesCS1D02G022400	-2.20717	0.0186026	Down
TraesCS7D02G392100	-1.63153	0.000918791	Down
TraesCS7D02G173200	1.35857	0.0284762	Up
TraesCS5D02G342400	-3.47793	0.00331835	Down
TraesCS3D02G403800	1.91751	0.00231181	Up
TraesCS3A02G244300	-1.45929	0.0310475	Down
TraesCS2A02G259100	-2.43324	0.0475635	Down
TraesCS1A02G057200	-1.42024	0.0111012	Down
TraesCS5D02G463100	4.55766	0.0268936	Up
TraesCS7B02G213500	-1.83892	0.0208356	Down
TraesCS7D02G519200	2.11227	0.000979635	Up
TraesCS4B02G006600	1.38396	3.70094e-05	Up
TraesCS2B02G448100	-1.73643	5.35246e-05	Down
TraesCS1D02G207600	-1.06678	0.0272894	Down
TraesCS7A02G476800	3.73069	0.0316975	Up
TraesCS5D02G563600	-3.30013	1.27168e-16	Down
TraesCSU02G107200	-1.31265	0.00860069	Down
TraesCS3A02G040800	-2.27459	0.0339407	Down
TraesCS5D02G358100	2.36772	0.0412123	Up
TraesCS5B02G232400	-1.69236	0.000479556	Down
TraesCS3B02G040800	1.17122	0.0406782	Up
TraesCS5D02G250700	1.71318	0.0192202	Up
TraesCS7D02G504400	-4.93505	0.005175	Down
TraesCS3B02G347900	-2.6216	0.0381824	Down
TraesCS2A02G065000	1.16129	0.0374302	Up
TraesCS2B02G319700	-1.17565	0.00717619	Down
TraesCS6D02G234400	1.89841	0.044873	Up
TraesCS2B02G270300	-1.04677	0.0125248	Down
TraesCS3B02G111000	-1.23407	0.0160024	Down
TraesCS6D02G143700	1.83287	0.0363987	Up
TraesCS2B02G111100	1.99416	0.0142653	Up
TraesCS3D02G513600	1.94276	1.52816e-06	Up
TraesCS5B02G435100	3.47213	0.0142473	Up
TraesCS7D02G113600	3.45332	0.0285655	Up
TraesCS6B02G400200	2.0454	0.00637555	Up
TraesCS6B02G421700	-1.24168	0.0275702	Down
TraesCS4A02G329600	-3.33819	0.00111278	Down
TraesCS2A02G531700	2.10536	0.0299071	Up
TraesCS4A02G406200	1.6767	0.0396399	Up
TraesCS1D02G206700	-1.60679	0.0174396	Down
TraesCS3B02G120500	-1.23784	0.0115836	Down
TraesCS5D02G424700	-1.70611	0.0332417	Down
TraesCS1B02G128400	1.78981	0.0136777	Up
TraesCS3A02G303500	-2.9504	0.00296132	Down
TraesCS1D02G175100	-1.07572	0.0207314	Down
TraesCS5A02G501700	-1.53133	5.89812e-08	Down
TraesCSU02G264300	-1.2368	0.0186872	Down
TraesCS4A02G169700	-1.09287	0.0196713	Down
TraesCS7B02G388000	-1.0526	0.0317826	Down
TraesCS4D02G249000	1.07371	0.00116107	Up
TraesCS4A02G031700	-2.97773	0.0111647	Down
TraesCS7A02G071000	-1.01499	0.022613	Down
TraesCS1B02G072200	-1.61821	0.030521	Down
TraesCS4A02G245100	-1.99653	3.35355e-07	Down
TraesCS3D02G241700	-1.3602	0.0243297	Down
TraesCS2B02G573500	1.3199	0.0390256	Up
TraesCS3B02G094800	4.03285	0.0201075	Up
TraesCS4A02G007400	5.12161	0.0166533	Up
TraesCS1A02G203200	-1.64521	0.0459197	Down
TraesCS2B02G056300	-1.40942	0.04602	Down
TraesCS1B02G380200	1.12536	0.0453656	Up
TraesCS1D02G431400	-1.28239	0.00593487	Down
TraesCS4D02G350000	-1.40714	0.0109303	Down
TraesCS1A02G311100	-1.4585	0.0270101	Down
TraesCS2B02G274000	3.11691	0.0180848	Up
TraesCS2B02G036800	2.95875	0.0176696	Up
TraesCS3D02G030500	1.04336	0.0262191	Up
TraesCS5A02G150700	2.82752	0.0181377	Up
TraesCS2D02G378900	3.41787	0.000543069	Up
TraesCS3A02G328000	-1.26792	0.000365517	Down
TraesCS3D02G220600	-3.90095	0.0136736	Down
TraesCS5A02G057500	-1.65491	2.66325e-08	Down
TraesCS4D02G170700	-2.89323	3.47954e-17	Down
TraesCS2B02G432600	-1.60548	0.0495796	Down
TraesCS2D02G515700	-1.1802	0.0159523	Down
TraesCS5D02G067800	-1.3045	0.0281967	Down
TraesCS4A02G325800	1.14278	0.00061073	Up
TraesCS3D02G300700	-1.11296	0.0125307	Down
TraesCS7B02G455000	1.28608	0.00973822	Up
TraesCS2B02G245300	-1.53794	0.000476771	Down
TraesCS2D02G036300	-1.00552	0.0167298	Down
TraesCS7B02G122600	4.26808	0.0457259	Up
TraesCS2B02G175400	-1.00089	0.0470325	Down
TraesCS1B02G299700	-2.19343	0.0142456	Down
TraesCS4D02G296000	-1.61913	0.000462577	Down
TraesCS4A02G064000	-1.23373	0.000375055	Down
TraesCS6A02G095100	-1.42674	0.000651186	Down
TraesCS7A02G182800	-1.37587	0.0389464	Down
TraesCS5A02G515600	1.79597	0.00599496	Up
TraesCS3D02G038500	-1.18299	0.0058592	Down
TraesCS6A02G312200	-1.18388	0.000770609	Down
TraesCS4D02G286600	1.39229	0.00314986	Up
TraesCS5B02G059200	-1.44498	4.72901e-09	Down
TraesCS7D02G438400	2.76735	4.04311e-05	Up
TraesCS3B02G287200	1.74105	0.00586689	Up
TraesCS3D02G322200	1.70836	0.0385691	Up
TraesCS2D02G390200	4.37338	0.0202488	Up
TraesCS2B02G135200	-2.68998	7.69999e-07	Down
TraesCS7A02G158600	-1.11883	0.0229107	Down
TraesCS2D02G034400	-1.93659	0.000561431	Down
TraesCS4A02G319000	-1.00364	0.0384565	Down
TraesCS3B02G064100	4.01377	0.0100932	Up
TraesCS3D02G444100	-1.8686	0.000193613	Down
TraesCSU02G166300	-3.3777	0.020866	Down
TraesCS5A02G237900	1.37109	1.68302e-05	Up
TraesCS2A02G038400	-1.08006	2.95252e-05	Down
TraesCS1B02G203200	1.18716	0.0383053	Up
TraesCS3B02G149000	-1.64034	3.38293e-07	Down
TraesCS5A02G084400	4.06376	0.0459369	Up
TraesCS5B02G396800	1.21406	0.00360114	Up
TraesCS6D02G212800	-1.40833	0.0146056	Down
TraesCS6D02G007900	3.94291	0.0297485	Up
TraesCS7A02G356639	2.09417	0.0331126	Up
TraesCS5D02G078300	2.26635	0.0383875	Up
TraesCS3D02G456300	-1.11714	0.00128738	Down
TraesCS6B02G242900	-3.92709	0.0498346	Down
TraesCS7B02G184800	-1.07718	0.0450146	Down
TraesCS1A02G297500	1.77468	0.00257945	Up
TraesCS7D02G127500	-1.30504	0.0168369	Down
TraesCS2B02G158100	-2.28702	0.0386745	Down
TraesCS2B02G236300	-1.91092	0.0142787	Down
TraesCS1A02G084900	-1.75219	1.57546e-05	Down
TraesCS1D02G199900	-2.99268	0.0338882	Down
TraesCS5A02G468300	-1.70398	7.97129e-06	Down
TraesCS3B02G357500	-1.35907	0.0016907	Down
TraesCS1D02G226300	5.2103	0.035994	Up
TraesCS3A02G280000	-1.92916	1.68723e-05	Down
TraesCS7A02G001100	-2.16256	0.00735044	Down
TraesCS6D02G285500	1.10059	0.00702717	Up
TraesCS3D02G128000	-1.75116	0.0289811	Down
TraesCS1B02G043600	5.34372	0.0278094	Up
TraesCS1D02G221400	-1.29556	0.00140408	Down
TraesCS7D02G164500	1.5246	0.000708143	Up
TraesCS3B02G062600	2.57044	0.0340836	Up
TraesCS6A02G225000	2.18605	0.0143916	Up
TraesCS3B02G578500	-1.14481	0.048759	Down
TraesCS2A02G542700	-1.81026	0.000163778	Down
TraesCS7D02G374900	1.20042	0.000728338	Up
TraesCS1D02G267100	-1.35098	0.00170315	Down
TraesCS1A02G314300	-1.2801	1.61483e-05	Down
TraesCS4A02G126800	-1.21288	0.00226734	Down
TraesCS6D02G302800	-1.47525	0.0484817	Down
TraesCS5A02G396000	-1.4154	0.0276511	Down
TraesCS2A02G134300	1.41541	0.0384791	Up
TraesCS7B02G103300	-2.42565	0.0141075	Down
TraesCS2D02G253300	-1.13993	0.0142593	Down
TraesCS6A02G382400	-1.18427	0.0286568	Down
TraesCS2B02G201700	-1.11889	5.20761e-05	Down
TraesCS5D02G321800	-1.03584	0.0176861	Down
TraesCS3A02G280900	-1.58955	0.00156728	Down
TraesCS1A02G265400	-1.13409	0.0343625	Down
TraesCS1B02G326600	-1.41962	2.8909e-05	Down
TraesCS5A02G465700	1.87951	0.0223886	Up
TraesCS1B02G164400	-1.1449	0.0302961	Down
TraesCS2B02G357900	-2.62541	0.00885411	Down
TraesCS2B02G525800	1.23201	0.0338526	Up
TraesCS7A02G381700	2.13427	0.0311497	Up
TraesCS2D02G371300	-1.21313	0.00218898	Down
TraesCS5B02G408300	-1.7416	0.0370499	Down
TraesCS5A02G543400	1.25595	0.00235595	Up
TraesCS5D02G490700	-2.10806	0.00356848	Down
TraesCS6A02G317700	-4.77857	0.00479008	Down
TraesCS5D02G380700	3.34682	0.0223109	Up
TraesCSU02G228000	-1.2368	0.0186872	Down
TraesCS1D02G128700	-2.01508	0.0348874	Down
TraesCS2D02G560800	1.26036	0.0477681	Up
TraesCS1A02G363000	1.57074	0.0376564	Up
TraesCS4B02G062800	-1.04927	0.00947963	Down
TraesCS2B02G131300	2.65329	0.0124892	Up
TraesCS3A02G000200	2.64385	0.0242017	Up
TraesCS5A02G049400	-1.80447	0.00406642	Down
TraesCS5A02G381700	5.82257	0.00372349	Up
TraesCS2B02G171400	1.31866	0.0479433	Up
TraesCS2D02G107400	2.05163	0.0083325	Up
TraesCS3A02G402500	-1.10158	0.0194204	Down
TraesCS7B02G380900	-2.35562	0.00230478	Down
TraesCS2A02G026500	4.80957	0.0124216	Up
TraesCS5A02G367600	1.38366	0.0398875	Up
TraesCS5B02G130000	3.83774	0.0348519	Up
TraesCS2D02G173500	-2.66325	0.0105473	Down
TraesCS1A02G364000	2.05586	0.0448303	Up
TraesCS1B02G287700	1.25463	0.00313625	Up
TraesCS3D02G190000	-1.24254	0.0186745	Down
TraesCS6A02G024700	1.85782	0.0315236	Up
TraesCS5B02G190800	2.82245	0.0117002	Up
TraesCS5A02G552000	-1.96281	0.0063389	Down
TraesCS4D02G117100	2.15808	0.0319213	Up
TraesCS6B02G424000	2.41004	0.0318829	Up
TraesCS6D02G035200	1.16129	0.0124867	Up
TraesCS6A02G104900	-1.06499	0.000343865	Down
TraesCS3D02G315700	1.67112	0.0141953	Up
TraesCS3A02G321900	-1.12281	0.00983311	Down
TraesCS1B02G201100	2.07313	0.0030544	Up
TraesCS3A02G337200	-1.05967	0.0185035	Down
TraesCS7B02G060300	-1.07024	0.0351646	Down
TraesCS1B02G187600	-1.16287	0.0195294	Down
TraesCS1A02G010400	-1.41367	0.0166154	Down
TraesCS5D02G234600	1.9335	0.00704529	Up
TraesCS6B02G346300	-1.21192	0.023173	Down
TraesCS7D02G354100	1.04992	0.0150576	Up
TraesCSU02G144800	-2.49199	0.0372069	Down
TraesCS1A02G290900	3.85367	0.0351766	Up
TraesCS5D02G504200	-1.77933	0.000213549	Down
TraesCS5D02G422200	2.39141	0.0116036	Up
TraesCS7B02G441900	1.08757	0.00884591	Up
TraesCS7A02G021900	-2.26869	0.0436034	Down
TraesCS7D02G417600	1.57354	0.00878095	Up
TraesCS2D02G124600	-1.43381	0.0365919	Down
TraesCS6B02G356800	1.97287	0.00128716	Up
TraesCS3D02G150800	-1.06223	0.00786412	Down
TraesCS5A02G475300	3.11505	0.0127013	Up
TraesCSU02G052900	1.21685	0.0401546	Up
TraesCS7A02G373500	-1.08781	0.0455159	Down
TraesCS2B02G049000	1.95494	0.0473958	Up
TraesCS6A02G085300	1.126	0.0078492	Up
TraesCS3B02G508600	-4.30771	0.020044	Down
TraesCS2B02G517400	2.79948	0.00613103	Up
TraesCS6D02G133100	-3.07264	0.0252078	Down
TraesCS5D02G116200	1.24952	0.0350813	Up
TraesCS2B02G520800	-1.3811	2.97304e-05	Down
TraesCS7D02G062900	-1.31448	0.00614975	Down
TraesCS6D02G093400	-2.84062	0.0119721	Down
TraesCS3B02G009300	1.819	0.00563987	Up
TraesCS3A02G400000	1.40654	0.0043011	Up
TraesCS4B02G034300	1.12497	0.0184491	Up
TraesCS2D02G205600	1.17669	0.00970423	Up
TraesCS2B02G034600	3.06098	0.00471124	Up
TraesCS6B02G271200	-1.91894	1.23509e-06	Down
TraesCS5B02G157300	-1.05812	0.0317182	Down
TraesCS3A02G068500	-1.33422	0.0012138	Down
TraesCS5A02G031000	2.58235	0.0461285	Up
TraesCS1A02G373200	-1.0485	0.00506001	Down
TraesCS7A02G038400	-1.8678	0.0161953	Down
TraesCS4A02G049300	-2.22135	0.0234397	Down
TraesCS5B02G360700	1.25541	0.0355294	Up
TraesCS4B02G096500	1.18122	0.0464156	Up
TraesCS2A02G033900	2.82247	0.0198997	Up
TraesCS7A02G348500	-2.09956	0.000968875	Down
TraesCS1B02G249100	-1.70099	4.31265e-05	Down
TraesCS5B02G324300	-1.42121	0.0239487	Down
TraesCS7B02G358400	1.93896	0.0422209	Up
TraesCS2D02G456800	3.77364	0.033753	Up
TraesCS7D02G441100	-1.35818	0.000825269	Down
TraesCS3A02G360200	-1.30199	0.0111018	Down
TraesCS1B02G449100	3.4142	0.0417085	Up
TraesCS5D02G464500	-3.33152	0.00116847	Down
TraesCS4B02G287300	-1.45513	0.00164399	Down
TraesCS4A02G313600	-1.10761	0.0294437	Down
TraesCS7D02G379900	-2.03537	2.09873e-07	Down
TraesCS6B02G117400	-1.89254	0.00415335	Down
TraesCS5A02G457500	-1.14386	0.0274633	Down
TraesCS7D02G156500	2.15975	0.0264798	Up
TraesCS3B02G255900	1.21239	0.0446736	Up
TraesCSU02G118100	-1.09928	0.00369489	Down
TraesCS1D02G422700	-1.76046	1.18147e-05	Down
TraesCS2A02G437100	-1.05273	0.0354441	Down
TraesCS2B02G299000	-1.39041	0.0015336	Down
TraesCS3D02G350700	2.59146	0.0335023	Up
TraesCS6D02G281300	2.03464	0.0401229	Up
TraesCS7B02G461900	1.18076	0.0345062	Up
TraesCS4B02G057900	5.18608	0.00762969	Up
TraesCS3D02G252200	1.54428	0.0219024	Up
TraesCS1D02G449200	1.05138	0.000345692	Up
TraesCS3A02G159200	-1.23213	0.00028807	Down
TraesCS4B02G332700	-1.74353	0.0344228	Down
TraesCS2A02G488900	-1.42915	0.0422494	Down
TraesCS5D02G355300	-1.24628	0.00917104	Down
TraesCS7B02G152200	1.20262	0.0299977	Up
TraesCS5B02G320500	-1.73143	3.69476e-09	Down
TraesCS3A02G329300	-1.11387	0.0117214	Down
TraesCS2B02G513900	1.17251	0.0413419	Up
TraesCS6A02G258800	-1.41229	0.0219496	Down
TraesCS5B02G007000	2.35085	0.00697195	Up
TraesCS3B02G357000	-1.91221	0.00351355	Down
TraesCS7D02G030800	-1.0797	0.024787	Down
TraesCS3A02G130800	1.70346	0.0294179	Up
TraesCS5D02G491500	-3.86671	0.00715984	Down
TraesCS1B02G433700	1.09409	0.0163405	Up
TraesCS5B02G503400	-1.53791	0.0355913	Down
TraesCS1B02G262000	1.09996	0.0342053	Up
TraesCS7A02G298700	1.82653	0.0245765	Up
TraesCS3A02G180100	1.79111	0.00204722	Up
TraesCS2B02G018600	-2.64771	0.000859177	Down
TraesCS2B02G061200	-2.14788	0.000145276	Down
TraesCS2D02G487000	2.39141	0.000870595	Up
TraesCS7D02G426600	1.46026	0.0433759	Up
TraesCS6A02G170000	-1.38675	0.0312816	Down
TraesCS3D02G033600	2.80675	0.0442783	Up
TraesCS5D02G135400	1.71315	0.028209	Up
TraesCS1D02G353900	1.21044	0.0206663	Up
TraesCS5D02G392200	1.72134	0.00439775	Up
TraesCS5B02G462600	-2.82118	4.86973e-05	Down
TraesCS3A02G367400	-1.08734	0.049032	Down
TraesCS1A02G231200	3.11331	1.30747e-05	Up
TraesCS1D02G203300	1.29987	0.0467614	Up
TraesCS2B02G009500	1.16007	0.0453744	Up
TraesCS7D02G088700	5.23763	0.000345135	Up
TraesCS1D02G067700	-1.19153	0.0204271	Down
TraesCS4A02G210000	2.2786	0.0470577	Up
TraesCS2D02G453500	1.25162	0.00727149	Up
TraesCS2A02G454300	1.3603	0.0293349	Up
TraesCS2D02G165100	-1.70595	0.00362417	Down
TraesCS4D02G143200	-1.23297	0.00453903	Down
TraesCS6D02G009700	-2.37374	0.035032	Down
TraesCS2B02G061300	-2.78915	0.000384652	Down
TraesCS7B02G171700	-2.45235	0.0377795	Down
TraesCS2A02G115300	-1.64598	0.00510822	Down
TraesCS6B02G151800	1.17594	0.013914	Up
TraesCS2D02G600100	-1.09918	0.0362148	Down
TraesCS6D02G397200	-1.55753	0.0261543	Down
TraesCS7A02G093100	4.26672	0.000363368	Up
TraesCS2B02G434800	-1.17498	0.000293872	Down
TraesCS2A02G001500	-2.54964	0.0355607	Down
TraesCS7D02G401000	1.08689	0.0240846	Up
TraesCSU02G154800	-1.24336	0.0184398	Down
TraesCS7D02G463700	1.70806	0.0147453	Up
TraesCS4B02G088300	-1.00616	0.00927614	Down
TraesCS5A02G320300	-1.56753	8.09829e-06	Down
TraesCS2D02G174200	-2.75511	7.94465e-05	Down
TraesCS3B02G370400	1.07347	0.0159307	Up
TraesCS2B02G542300	-1.27839	0.000392018	Down
TraesCS7D02G035400	-1.28213	0.00806092	Down
TraesCS2B02G324400	-1.12165	0.0146185	Down
TraesCS2D02G048500	-2.01936	0.000549527	Down
TraesCS5B02G131900	2.23583	0.0207684	Up
TraesCS6D02G370800	-2.08599	0.0181525	Down
TraesCS5A02G432900	3.82989	0.0115569	Up
TraesCS3B02G141200	1.2138	0.0485141	Up
TraesCS1D02G426600	1.01827	0.0479172	Up
TraesCS2A02G583700	1.25767	0.0395356	Up
TraesCS4A02G212100	-1.55446	9.63071e-06	Down
TraesCS3A02G374200	1.25115	0.0398854	Up
TraesCS4A02G219500	1.80893	0.0315462	Up
TraesCS2A02G111700	2.11581	0.0251692	Up
TraesCS1B02G299300	-2.28048	0.00645841	Down
TraesCS5A02G246300	1.4672	0.0418741	Up
TraesCS4B02G213000	-1.13397	0.0298796	Down
TraesCS5A02G318800	1.28897	0.0366361	Up
TraesCS2B02G400900	1.20915	0.0172422	Up
TraesCS7A02G091800	3.60563	0.000283282	Up
TraesCS1A02G219200	-1.16331	0.00454676	Down
TraesCS4A02G419400	1.18983	0.00152051	Up
TraesCS3A02G505700	-5.45867	0.000416265	Down
TraesCS6A02G374400	-2.98258	4.66186e-06	Down
TraesCS4B02G092700	3.07702	0.0276863	Up
TraesCS5D02G566900	-1.76636	9.78377e-05	Down
TraesCS1D02G067800	-1.34865	0.00679325	Down
TraesCS6A02G163100	-3.41096	0.0344059	Down
TraesCS1D02G098000	-1.19148	0.015123	Down
TraesCS2A02G136600	3.01249	0.0459837	Up
TraesCS4A02G261800	-1.68501	0.0195768	Down
TraesCS7A02G092700	2.23524	0.0187634	Up
TraesCS3B02G335400	-1.22898	0.00737504	Down
TraesCS2A02G357400	-1.36102	0.0361364	Down
TraesCS6B02G454900	4.85546	0.0109311	Up
TraesCS7D02G164700	2.36929	0.00290066	Up
TraesCS7D02G113800	2.39779	0.019389	Up
TraesCS4D02G287100	-1.18091	0.000241077	Down
TraesCS2D02G191700	-1.73373	0.0219526	Down
TraesCS7B02G170800	-1.31791	0.014019	Down
TraesCS5A02G328500	-1.43607	0.000318082	Down
TraesCS1B02G364400	-1.116	0.0154871	Down
TraesCS2D02G027300	-1.35689	4.4226e-06	Down
TraesCS2D02G476900	4.58109	0.0186301	Up
TraesCS7D02G088200	1.64314	0.047161	Up
TraesCS5A02G155200	1.04311	0.0421133	Up
TraesCS1D02G237500	-1.68432	0.0395236	Down
TraesCS7A02G264500	1.18202	0.0363784	Up
TraesCS2A02G130900	2.0272	0.00943103	Up
TraesCS3B02G148000	-1.285	0.0127487	Down
TraesCS4A02G044500	-1.13253	0.00027928	Down
TraesCS6B02G294200	-1.5451	0.0142002	Down
TraesCS6B02G408300	1.51093	0.0337386	Up
TraesCSU02G021500	-1.0878	0.0489184	Down
TraesCS3B02G420700	-2.40845	0.000320897	Down
TraesCS7A02G144500	6.37063	0.0483961	Up
TraesCS3A02G508600	1.93563	0.00117877	Up
TraesCS5D02G209200	-1.48301	0.0272573	Down
TraesCS1A02G383800	1.47068	0.00589255	Up
TraesCS7B02G403600	-1.47758	0.0489328	Down
TraesCS2D02G243300	1.05626	0.0338284	Up
TraesCS5A02G015400	1.5168	0.0228731	Up
TraesCS2A02G406900	1.72743	0.0097624	Up
TraesCS7B02G058200	6.31995	0.0321937	Up
TraesCS6B02G160000	1.24599	0.0133451	Up
TraesCS3A02G000100	2.80925	0.0259578	Up
TraesCS3A02G408700	1.84885	0.00682653	Up
TraesCS5D02G103400	-1.09158	0.000624384	Down
TraesCS4B02G302800	1.37816	0.0188523	Up
TraesCS1A02G342000	2.18913	0.0187264	Up
TraesCS7D02G317300	-1.32793	1.1537e-07	Down
TraesCS2B02G566500	3.0958	0.00380902	Up
TraesCS2B02G625500	-1.0088	0.0312313	Down
TraesCS4B02G297100	-1.24358	0.0138401	Down
TraesCS2B02G062500	1.46599	0.00153575	Up
TraesCS1D02G273400	1.07109	0.0369401	Up
TraesCS1A02G115700	-1.05286	0.0228209	Down
TraesCS5B02G459100	1.40159	0.00205416	Up
TraesCS2D02G507500	-1.06044	0.036326	Down
TraesCS5D02G018500	-1.27491	0.0319951	Down
TraesCS3D02G036100	-1.1725	0.0102331	Down
TraesCS2A02G448400	-1.55184	0.0295462	Down
TraesCS2B02G578200	-1.8453	0.0449087	Down
TraesCS7B02G080900	-1.44542	0.0473511	Down
TraesCS2A02G547500	-1.47829	0.0162801	Down
TraesCS1D02G103600	2.89715	0.0312916	Up
TraesCS4A02G459200	2.22171	0.025477	Up
TraesCS5D02G498800	-1.13727	0.0259597	Down
TraesCS3A02G107200	-2.03981	3.77066e-09	Down
TraesCS1B02G197000	2.0914	0.0209876	Up
TraesCS6B02G075700	-1.02019	0.00412899	Down
TraesCS3D02G103800	-2.35246	0.0338765	Down
TraesCS2A02G049300	-2.96097	0.00269822	Down
TraesCS6A02G338700	1.29242	0.0146074	Up
TraesCS6A02G271600	-2.47915	0.0139945	Down
TraesCS2D02G384300	4.4224	0.0253628	Up
TraesCS2B02G590200	2.22099	0.0122996	Up
TraesCS1A02G378600	1.63917	0.0107343	Up
TraesCS5A02G486800	1.4432	0.00150628	Up
TraesCS2B02G464800	-1.77269	3.65997e-06	Down
TraesCS2B02G553600	-2.01124	0.00124037	Down
TraesCS5D02G168600	-1.27538	0.023251	Down
TraesCS7A02G160700	-1.08069	0.031832	Down
TraesCS5A02G371000	2.84969	0.0428995	Up
TraesCS6B02G256300	-1.34414	0.0384809	Down
TraesCS2A02G467000	1.53029	0.0240927	Up
TraesCS6B02G360400	-1.27631	0.0416616	Down
TraesCS1D02G279700	-1.2595	0.00729592	Down
TraesCS5B02G262500	-2.2254	0.00667744	Down
TraesCS7B02G073900	-1.47809	1.97935e-08	Down
TraesCSU02G228100	-1.2368	0.0186872	Down
TraesCS5B02G396200	-1.03507	0.000805812	Down
TraesCS3B02G433000	1.22465	0.00335108	Up
TraesCS2D02G464700	1.09561	0.0175597	Up
TraesCS7D02G203900	2.7101	0.0371207	Up
TraesCS7B02G225100	-1.35612	1.39195e-06	Down
TraesCSU02G242100	-1.62498	0.00561618	Down
TraesCS1D02G237600	-2.20011	0.000543377	Down
TraesCS4A02G055900	1.16504	4.77409e-06	Up
TraesCS3B02G409300	-1.36696	9.67254e-06	Down
TraesCS4A02G391700	6.1859	0.00624906	Up
TraesCS1A02G321000	1.28192	0.0358661	Up
TraesCS3D02G539600	-1.37701	0.00924763	Down
TraesCS1D02G167300	-1.0373	0.0387639	Down
TraesCS1A02G287800	1.27436	0.031916	Up
TraesCS5B02G443900	-3.64367	0.00305437	Down
TraesCS2D02G226000	1.19391	0.0299516	Up
TraesCS1A02G206200	1.59285	0.00563093	Up
TraesCS6B02G432300	-1.65181	0.00696899	Down
TraesCS2A02G514300	-1.30423	0.000192029	Down
TraesCS7A02G386600	1.06238	0.0126385	Up
TraesCS2D02G447400	-1.64277	3.81302e-05	Down
TraesCS2B02G613800	-1.28364	2.66279e-07	Down
TraesCS6B02G352800	2.41773	0.019259	Up
TraesCS7D02G448000	-4.31313	0.0200035	Down
TraesCS1A02G419100	4.12156	0.0426365	Up
TraesCS2A02G514100	-1.19688	0.0018538	Down
TraesCS6D02G349000	1.76599	0.0321735	Up
TraesCS4B02G175900	-1.15802	0.0188335	Down
TraesCS3D02G293800	-1.12413	0.0068301	Down
TraesCS7A02G168200	1.17175	0.01463	Up
TraesCS7B02G008400	-1.19995	0.0181283	Down
TraesCS3D02G383200	-1.7808	0.00527478	Down
TraesCS5B02G544900	2.93078	0.042604	Up
TraesCS1B02G352900	3.61086	0.0484401	Up
TraesCS2B02G091400	3.07408	0.0234218	Up
TraesCS2A02G197600	1.14166	0.0178989	Up
TraesCS3B02G606100	-4.6167	0.0228238	Down
TraesCS7B02G271800	-1.00737	0.000658671	Down
TraesCS3B02G083500	-1.20832	0.00831388	Down
TraesCS7B02G259300	1.31651	0.00557744	Up
TraesCS2D02G195400	-1.04124	0.00606497	Down
TraesCS3B02G422500	-2.55528	0.0298817	Down
TraesCS6D02G210500	-1.77579	0.0226221	Down
TraesCS3A02G276100	1.21313	0.0394453	Up
TraesCS4B02G092200	1.06252	0.000419628	Up
TraesCS3D02G051800	-1.16417	0.0284407	Down
TraesCS7D02G068200	-2.40668	0.0020856	Down
TraesCSU02G240500	-2.24416	0.00320753	Down
TraesCS3B02G593900	-1.34961	0.0147029	Down
TraesCS2A02G461300	1.8363	0.0372052	Up
TraesCS6A02G192100	1.69645	0.0116342	Up
TraesCS3A02G226600	2.03475	0.022045	Up
TraesCS2D02G497300	2.65717	0.02416	Up
TraesCS2A02G463500	1.2881	0.0139192	Up
TraesCS1A02G147600	1.24595	0.0428325	Up
TraesCS2B02G560400	2.48151	0.0224463	Up
TraesCS6A02G267300	-2.41394	0.00102453	Down
TraesCS2D02G224300	1.19104	0.0156604	Up
TraesCS7D02G026900	1.94478	0.040016	Up
TraesCS5B02G280100	-1.63741	0.00780792	Down
TraesCS7A02G394800	-1.19357	0.0206742	Down
TraesCS7D02G531600	-2.43436	0.0026751	Down
TraesCS2A02G195500	1.35296	0.0024855	Up
TraesCS1D02G397300	1.00058	0.0479274	Up
TraesCS1A02G064500	-2.1464	0.00159714	Down
TraesCS4B02G140300	-1.71967	0.0114013	Down
TraesCS3B02G176500	2.08614	0.0331786	Up
TraesCS6A02G134500	2.48575	0.00102682	Up
TraesCS3A02G373600	-1.96674	0.0157324	Down
TraesCS7D02G352900	1.01768	0.0350585	Up
TraesCS2D02G201100	-1.07222	0.00376142	Down
TraesCS3D02G321500	-1.19302	2.91737e-05	Down
TraesCS5B02G059300	-1.57835	4.64234e-05	Down
TraesCS7A02G498000	-1.97428	0.0362839	Down
TraesCS1D02G308200	-1.44336	1.04768e-06	Down
TraesCS7B02G205600	2.54217	0.0269847	Up
TraesCS7A02G338500	3.79753	0.000789897	Up
TraesCS1D02G350700	1.24434	0.0276076	Up
TraesCS2B02G070700	-1.1314	0.0388168	Down
TraesCS1D02G401200	-1.24582	0.0395743	Down
TraesCS3B02G311500	-1.39336	0.041882	Down
TraesCS5B02G560400	-1.55499	0.00171382	Down
TraesCS5D02G252800	1.4433	0.0025211	Up
TraesCS6A02G217000	-1.72681	0.00029321	Down
TraesCS7D02G354200	2.64426	0.00025101	Up
TraesCS7A02G527300	-1.73565	0.000300696	Down
TraesCS3A02G324100	-1.18085	0.0254936	Down
TraesCS5A02G004400	3.08769	0.00577988	Up
TraesCS6A02G093000	-2.90194	0.00208089	Down
TraesCS2B02G339400	-1.42626	0.0124975	Down
TraesCS2D02G401900	-1.21986	0.00320085	Down
TraesCS4D02G194800	1.34831	0.0237692	Up
TraesCS2B02G541800	-1.33663	0.017567	Down
TraesCS3A02G036000	1.49066	0.000572764	Up
TraesCS5A02G176600	1.08677	0.0435334	Up
TraesCS1A02G290200	-2.28933	0.0189771	Down
TraesCS7A02G385100	2.71707	0.00722226	Up
TraesCS1B02G301000	1.02122	0.0424567	Up
TraesCS4D02G019100	1.83584	0.00579946	Up
TraesCS2B02G358000	1.82499	0.0226078	Up
TraesCS3D02G351100	1.31712	0.0485376	Up
TraesCSU02G250100	4.21314	0.000611325	Up
TraesCS2D02G453300	1.25165	0.00255435	Up
TraesCS4A02G358600	-1.00324	0.0476433	Down
TraesCS1B02G353400	1.09866	0.0391509	Up
TraesCS3A02G533600	-1.30081	0.0492412	Down
TraesCS3B02G199200	-1.18657	0.000177296	Down
TraesCS2A02G153300	-1.58536	0.00597839	Down
TraesCS1A02G326600	3.0938	0.0177161	Up
TraesCS7B02G327000	5.34615	0.0274309	Up
TraesCS6D02G021200	-1.88872	0.00615687	Down
TraesCS4B02G368300	-2.41247	0.0199389	Down
TraesCS3D02G536700	2.90289	0.0354141	Up
TraesCS5D02G479300	5.16154	0.0195598	Up
TraesCS5D02G441300	3.40409	0.0035035	Up
TraesCSU02G013300	1.54658	0.0273422	Up
TraesCS1B02G066900	-3.41297	6.96034e-24	Down
TraesCS6B02G335900	-2.07606	0.00395075	Down
TraesCS4A02G220900	-1.81152	0.000865243	Down
TraesCS3B02G226200	1.38387	0.0425468	Up
TraesCS2A02G357700	-1.18187	0.0148791	Down
TraesCS7A02G324600	-1.13849	0.000176094	Down
TraesCS1B02G277100	2.33759	0.0116678	Up
TraesCS5A02G266000	4.28205	0.0380771	Up
TraesCS2A02G058100	4.35888	0.000146908	Up
TraesCS3D02G184900	1.68598	0.0121632	Up
TraesCS7D02G345700	2.3169	0.00818131	Up
TraesCS5A02G085500	-3.74115	0.0208278	Down
TraesCS1B02G378700	1.36951	0.0484808	Up
TraesCS2D02G414000	-1.99616	0.00550925	Down
TraesCS5D02G413600	-1.87931	0.0332778	Down
TraesCS7A02G010400	-1.82178	0.0489221	Down
TraesCS6B02G472100	1.72975	0.0492552	Up
TraesCS3A02G021200	3.19555	0.0279483	Up
TraesCS2D02G125800	-2.63265	0.00788559	Down
TraesCS4D02G008500	1.53646	0.0362928	Up
TraesCS1A02G015100	-1.28556	0.0107354	Down
TraesCS7A02G361000	1.5084	0.00872735	Up
TraesCS2D02G292000	1.6058	0.00139992	Up
TraesCS5D02G168790	-1.21831	0.00313462	Down
TraesCS6A02G385400	-1.43474	0.00397455	Down
TraesCS1A02G319500	1.30466	0.0498349	Up
TraesCS5D02G036800	1.75027	0.0435354	Up
TraesCS2B02G561100	1.66625	0.0277318	Up
[truncated: 480 more rows]

## Sheet: L143LP-vs-G28LP
Table S4: Information of DEGs analysis. The screening criteria were P value<0.05, and FC>2.
gene_id	log2fc_L143LP-vs-G28LP	deseq2_pvalue_L143LP-vs-G28LP	regulated_L143LP-vs-G28LP
TraesCS3B02G375900	-1.12065	0.00975431	Down
TraesCS5B02G306200	-4.82061	0.0171329	Down
TraesCS7B02G471600	-1.04643	0.00485228	Down
TraesCS3A02G511000	-5.54171	0.000512879	Down
TraesCS1B02G109000	1.64836	0.00180932	Up
TraesCS6A02G084100	-3.86722	0.0295583	Down
TraesCS2A02G133600	2.61859	0.00606082	Up
TraesCS1B02G004400	9.31836	2.06247e-12	Up
TraesCS3B02G502200	-5.95933	0.000384815	Down
TraesCS7B02G383300	3.32605	0.0050324	Up
TraesCS6B02G167700	-1.0303	0.0213382	Down
TraesCS5A02G496000	-2.23605	0.00233513	Down
TraesCS1D02G230900	-8.86572	9.17688e-11	Down
TraesCS1B02G118800	2.28964	0.0428388	Up
TraesCS1B02G175800	1.3769	0.0118677	Up
TraesCS7B02G325100	1.46508	0.0124784	Up
TraesCS2A02G168200	1.74807	0.0467237	Up
TraesCS7B02G100100	5.39658	2.76512e-05	Up
TraesCS3A02G026000	-1.22214	0.0400802	Down
TraesCS2B02G575300	-4.83322	0.0230917	Down
TraesCS1B02G306500	1.27393	0.00535719	Up
TraesCS1B02G043800	4.305	0.0239323	Up
TraesCS1B02G107000	3.18262	1.52012e-23	Up
TraesCS7A02G354100	5.26774	0.00158254	Up
TraesCS3A02G277200	1.09256	0.000233148	Up
TraesCS1B02G126100	2.19869	4.20602e-09	Up
TraesCS7D02G132900	1.67817	0.0496183	Up
TraesCS2D02G044900	1.8309	0.0196304	Up
TraesCS7A02G108900	-1.29457	0.00986129	Down
TraesCS3A02G024200	2.89992	0.0167827	Up
TraesCS2D02G186000	3.40847	0.00112821	Up
TraesCS5D02G460700	-1.19266	0.0103749	Down
TraesCS1B02G035500	3.34492	1.76609e-07	Up
TraesCS3D02G461200	2.38444	2.03935e-05	Up
TraesCS1B02G138500	4.32325	0.00510387	Up
TraesCS6B02G469000	-2.77313	0.0399789	Down
TraesCS1B02G055400	8.79469	2.8982e-12	Up
TraesCS6B02G410800	-1.13809	0.0124335	Down
TraesCS1D02G444100	3.09406	0.00872905	Up
TraesCS4A02G291600	1.04755	0.0345267	Up
TraesCS5B02G095800	2.81209	1.85282e-07	Up
TraesCS1D02G448800	4.71953	1.25485e-18	Up
TraesCS7B02G385000	-10.0143	4.39206e-11	Down
TraesCS2A02G465300	4.99923	0.0066717	Up
TraesCS1A02G303600	1.48953	0.0147661	Up
TraesCS6A02G340000	-1.13493	0.00924435	Down
TraesCS2A02G179500	3.78258	0.0328826	Up
TraesCS2B02G165300	8.80588	3.09245e-12	Up
TraesCS1B02G060100	9.95723	1.28061e-15	Up
TraesCS3D02G252500	1.65532	0.0480437	Up
TraesCS7B02G093100	2.52495	2.42541e-05	Up
TraesCS1B02G088700	3.25737	2.28852e-10	Up
TraesCS3A02G412900	-5.4848	0.00312224	Down
TraesCS6A02G337400	2.00431	0.0380034	Up
TraesCS5D02G031700	-5.06679	0.000376069	Down
TraesCS5A02G089600	-1.73974	0.0472715	Down
TraesCS1D02G440000	4.39355	0.0191682	Up
TraesCS6A02G009000	4.19192	0.00864333	Up
TraesCS2B02G261300	-1.05002	0.00271467	Down
TraesCS7D02G077100	1.37595	0.0115367	Up
TraesCS6D02G156200	4.62353	0.00977708	Up
TraesCS6A02G077000	1.90484	0.028181	Up
TraesCS1B02G095400	4.01482	0.0439508	Up
TraesCS3B02G583100	-2.8784	0.037735	Down
TraesCS2A02G221100	1.06757	0.0280644	Up
TraesCS3D02G360900	1.08496	0.0164365	Up
TraesCS2D02G600900	4.19503	0.0212712	Up
TraesCS1B02G093700	2.43619	2.3207e-08	Up
TraesCS5B02G299700	-11.8245	2.09488e-21	Down
TraesCS5B02G331000	-2.1844	0.00121914	Down
TraesCS5D02G429000	-5.91872	6.51877e-07	Down
TraesCS5D02G407500	1.26214	0.00196584	Up
TraesCS2D02G005200	2.44289	0.0219174	Up
TraesCS2B02G099100	2.54772	0.0429064	Up
TraesCS1B02G422400	2.22755	0.000341643	Up
TraesCS3A02G208300	-1.7423	0.00606497	Down
TraesCS1D02G058300	-1.87645	0.00266778	Down
TraesCS6B02G458300	-7.70148	0.0488366	Down
TraesCS5A02G359700	4.16596	0.00263725	Up
TraesCS2D02G508400	-1.96333	0.00808827	Down
TraesCS1B02G101700	2.84293	3.7518e-10	Up
TraesCS1D02G034700	-2.0466	9.8638e-06	Down
TraesCS1B02G130800	7.81919	5.93792e-10	Up
TraesCS1B02G142300	1.49924	1.12224e-05	Up
TraesCS2A02G394600	-1.44742	0.0300684	Down
TraesCS1B02G238800	5.87356	7.21035e-05	Up
TraesCS3D02G440600	-1.13979	0.028552	Down
TraesCS2D02G505600	1.05422	0.000853475	Up
TraesCS4B02G179800	-2.54861	0.0037042	Down
TraesCS7A02G206700	-4.48925	0.000437722	Down
TraesCS6B02G416100	2.0726	4.02047e-05	Up
TraesCS1A02G190000	-1.62416	0.008033	Down
TraesCS7B02G152800	-9.80362	8.74823e-13	Down
TraesCSU02G167700	-5.64274	1.22855e-10	Down
TraesCS5A02G532000	-1.22789	0.045532	Down
TraesCS4A02G325200	-4.55307	0.000124691	Down
TraesCS3A02G242700	2.33045	0.0446432	Up
TraesCS6A02G074600	-1.96947	0.0026887	Down
TraesCS1B02G008200	6.13808	5.19925e-13	Up
TraesCS5D02G295700	-4.294	0.000324777	Down
TraesCS5D02G084400	-1.2401	0.0303763	Down
TraesCS3A02G432900	4.28785	0.0101759	Up
TraesCS3B02G065100	-2.4148	0.000500062	Down
TraesCS1A02G041300	-1.68073	0.0271575	Down
TraesCS2A02G150300	1.13608	0.00116368	Up
TraesCS4D02G055300	-2.0449	0.0294435	Down
TraesCS1B02G060300	2.08589	0.00265305	Up
TraesCS1D02G073600	-1.05218	0.0394514	Down
TraesCS5D02G017200	-1.24495	0.0329224	Down
TraesCS3B02G577600	2.87734	0.00192091	Up
TraesCS6B02G214400	-5.92319	1.85541e-06	Down
TraesCS1B02G144600	1.02493	0.0404376	Up
TraesCS1D02G121700	-1.15111	0.0121535	Down
TraesCS2B02G570700	-9.37443	1.06628e-13	Down
TraesCS1B02G142200	2.86454	5.69725e-17	Up
TraesCS1A02G377400	-2.85602	2.68361e-06	Down
TraesCS4B02G085200	-4.9552	0.00189215	Down
TraesCS3A02G233900	-2.06318	0.0138758	Down
TraesCS2A02G134700	3.38276	0.0139112	Up
TraesCS7D02G016800	-3.08084	0.0345127	Down
TraesCS3A02G376800	1.11945	0.00207313	Up
TraesCS5A02G233800	-1.49268	0.0120842	Down
TraesCS1A02G309500	1.63959	0.0333039	Up
TraesCS4A02G014900	-4.22068	0.0127386	Down
TraesCS5A02G532400	-1.6163	0.00734671	Down
TraesCS6B02G192400	3.8452	4.79511e-12	Up
TraesCS3A02G448600	-5.75037	2.41277e-05	Down
TraesCS7B02G487300	-2.4538	0.0230556	Down
TraesCS4A02G346900	-1.92137	0.0393153	Down
TraesCS4D02G020200	1.37264	0.0104053	Up
TraesCS5D02G532200	-1.27693	0.0313872	Down
TraesCS1B02G421300	-4.18502	0.0362129	Down
TraesCS5B02G031600	2.30047	0.0129803	Up
TraesCS1D02G451800	2.42168	7.34488e-05	Up
TraesCS5D02G360600	-5.19982	0.024829	Down
TraesCS7A02G113600	1.78265	0.00498123	Up
TraesCS1A02G194400	1.52985	8.68987e-05	Up
TraesCS2D02G542300	-1.6211	0.0203894	Down
TraesCS3B02G003900	-7.8863	8.15513e-13	Down
TraesCS6A02G385900	-2.03824	1.63103e-08	Down
TraesCS4B02G103800	-9.0871	3.56997e-12	Down
TraesCS3B02G236500	-1.70179	0.00580266	Down
TraesCS5A02G024600	1.22237	0.0283421	Up
TraesCS2D02G152900	1.33313	0.0239141	Up
TraesCS1A02G338700	-1.13059	0.0190598	Down
TraesCS3A02G465400	-2.65309	0.000142695	Down
TraesCS1B02G118200	1.81985	5.41996e-07	Up
TraesCS1D02G036800	-1.57889	0.0260618	Down
TraesCS3D02G141900	1.49461	0.0268901	Up
TraesCSU02G146600	6.49016	4.17573e-06	Up
TraesCS7A02G271400	-2.19441	0.00316403	Down
TraesCS6A02G379300	3.14384	6.83442e-10	Up
TraesCS2D02G507100	1.95975	6.93662e-08	Up
TraesCS5B02G559000	1.02867	0.0369413	Up
TraesCS1A02G033500	-4.53863	1.40685e-15	Down
TraesCS4B02G023400	-4.14215	0.0114275	Down
TraesCS3B02G535900	2.07695	9.42788e-10	Up
TraesCS1A02G266100	4.14443	4.3301e-06	Up
TraesCS7A02G021300	-2.33901	0.00126586	Down
TraesCS5B02G105600	1.00659	0.048705	Up
TraesCS3A02G110100	-2.9143	0.0456356	Down
TraesCS3A02G208400	-1.10942	0.025526	Down
TraesCS6A02G398100	1.26683	0.0248415	Up
TraesCS1A02G359900	-1.55506	0.00640063	Down
TraesCS2A02G177500	3.30783	6.21249e-05	Up
TraesCS3B02G035800	2.59593	0.00434323	Up
TraesCS2D02G582300	7.49273	8.97032e-09	Up
TraesCS5D02G066800	4.04895	0.0154534	Up
TraesCS6A02G040200	-1.3199	0.040937	Down
TraesCS4A02G393500	-2.20669	1.67366e-13	Down
TraesCS3A02G045700	-3.51382	0.0167861	Down
TraesCS6B02G131200	-8.894	9.79564e-12	Down
TraesCS1D02G101800	5.93284	6.95482e-05	Up
TraesCS3B02G051500	1.24574	0.0227934	Up
TraesCS1B02G186600	1.95554	0.0420757	Up
TraesCS3B02G060400	3.22163	0.000980138	Up
TraesCS2A02G299400	2.28866	0.0133849	Up
TraesCS7B02G469400	2.42852	1.94218e-12	Up
TraesCS5B02G305800	1.81998	0.0256419	Up
TraesCS5A02G403800	1.23554	0.0399974	Up
TraesCS6A02G009100	5.7985	0.0256484	Up
TraesCS1B02G472500	-1.01025	0.0168454	Down
TraesCS1B02G108700	2.08148	2.73542e-08	Up
TraesCS2B02G343200	-2.88615	0.0189861	Down
TraesCS1B02G104600	1.17597	0.00478176	Up
TraesCS7A02G438500	-1.26986	0.00166517	Down
TraesCS6B02G145400	6.63401	2.12505e-06	Up
TraesCS5B02G221800	-1.86519	0.0405473	Down
TraesCS1B02G053800	5.43282	0.00018983	Up
TraesCS2A02G543900	1.05875	0.00170385	Up
TraesCS3B02G175900	1.07728	0.0294675	Up
TraesCS1A02G202200	-5.76914	0.000177123	Down
TraesCS4B02G351200	4.7687	0.00182312	Up
TraesCS6B02G473400	-5.00877	8.23896e-05	Down
TraesCS3B02G177600	-1.16368	0.0274147	Down
TraesCS1A02G032200	-4.86507	0.0365594	Down
TraesCS5B02G484700	-6.62469	2.45006e-05	Down
TraesCS6B02G437100	-8.89959	3.15351e-12	Down
TraesCS3D02G194300	-2.04308	6.90879e-05	Down
TraesCS7A02G403600	1.93675	0.0296909	Up
TraesCS3A02G338700	-1.56908	0.0129751	Down
TraesCS3A02G244700	-1.56857	0.0274309	Down
TraesCS1B02G058300	5.21156	0.000235934	Up
TraesCS3D02G325800	-1.64674	0.0134934	Down
TraesCS2B02G516900	1.98863	0.00326489	Up
TraesCS2B02G396400	1.0569	0.0484888	Up
TraesCS2A02G317900	-1.08449	0.0131345	Down
TraesCS3B02G501400	-4.35091	3.51272e-10	Down
TraesCS2B02G428900	-4.60006	0.0123489	Down
TraesCS2D02G554500	1.30904	0.000126337	Up
TraesCS3A02G036100	-2.68172	0.000474316	Down
TraesCS7B02G444900	-1.26804	0.00398414	Down
TraesCS2A02G442700	-5.53946	0.000577003	Down
TraesCS5B02G527300	1.42866	0.0118272	Up
TraesCS3B02G004500	-1.85007	0.000271191	Down
TraesCS4D02G330300	1.01688	0.0469752	Up
TraesCS2B02G255300	-10.2012	2.15068e-14	Down
TraesCS1B02G041300	2.19129	5.37048e-10	Up
TraesCS1B02G095700	5.26483	6.57065e-20	Up
TraesCS2D02G172800	2.32586	0.014689	Up
TraesCS5B02G227900	-1.99488	0.0049203	Down
TraesCS2A02G156700	1.55905	0.0091372	Up
TraesCS6A02G162900	-1.64114	0.0150615	Down
TraesCS7B02G023500	-2.59158	0.0416795	Down
TraesCS6B02G088900	1.1062	0.0312461	Up
TraesCS6D02G004500	1.6878	0.020584	Up
TraesCS1A02G408800	2.6437	0.0177153	Up
TraesCS1B02G058000	1.6678	5.80518e-05	Up
TraesCS1B02G127000	3.06911	2.96403e-19	Up
TraesCS4A02G476200	2.5477	0.0174814	Up
TraesCS6A02G363800	-2.0234	0.018614	Down
TraesCS6A02G027900	-5.33108	0.00278567	Down
TraesCS6B02G460900	-5.0994	4.43994e-05	Down
TraesCS5A02G410500	7.21531	3.02245e-07	Up
TraesCS1A02G189500	5.70155	0.000400711	Up
TraesCS3D02G521200	5.95514	5.72805e-11	Up
TraesCS7D02G525800	-1.09153	0.00845104	Down
TraesCS2A02G444900	1.50588	0.0305834	Up
TraesCS5A02G192700	5.1037	0.000297036	Up
TraesCS3A02G383800	-4.06745	0.00756178	Down
TraesCS7A02G565200	-5.04693	0.0123383	Down
TraesCS7A02G153200	-5.92248	8.18606e-05	Down
TraesCS1A02G040200	-2.64471	0.024109	Down
TraesCS5A02G055400	2.4468	0.0124638	Up
TraesCS7B02G139800	1.74958	0.019236	Up
TraesCS4B02G382300	-2.84971	0.0197719	Down
TraesCS3B02G010200	-5.92192	0.000632605	Down
TraesCS6D02G174700	2.03542	0.0156304	Up
TraesCS7D02G538700	-2.64689	0.01469	Down
TraesCS1D02G114100	-1.10658	0.0288877	Down
TraesCS6D02G070900	4.82267	0.00731781	Up
TraesCS3B02G141800	-1.36953	0.00140815	Down
TraesCS2A02G556900	1.137	0.0392688	Up
TraesCS3B02G588900	-6.17559	1.55997e-09	Down
TraesCSU02G256100	7.98521	6.16268e-10	Up
TraesCS6A02G408100	8.25273	4.17949e-11	Up
TraesCS7D02G049300	-2.33275	7.69674e-06	Down
TraesCS7D02G281200	-1.06224	0.00242353	Down
TraesCS5B02G274500	-1.87972	6.56461e-08	Down
TraesCS1B02G183600	-1.02987	0.0402777	Down
TraesCS5D02G320800	-1.89446	0.0181071	Down
TraesCS6B02G127800	-5.91821	0.000102325	Down
TraesCS1B02G071800	2.58011	0.00138513	Up
TraesCS3D02G134700	1.9196	0.00219281	Up
TraesCS5B02G202700	1.79267	0.0046043	Up
TraesCS1B02G065900	1.81066	2.82312e-11	Up
TraesCS7A02G047500	-7.69062	0.0491571	Down
TraesCS2B02G194600	1.51139	1.29729e-05	Up
TraesCS1A02G154900	-3.06812	0.0411337	Down
TraesCS3B02G396400	1.78448	0.0016928	Up
TraesCS1D02G127500	-1.37046	8.45287e-06	Down
TraesCS6B02G468000	4.32929	1.00994e-06	Up
TraesCS1B02G243200	-3.06265	0.000801191	Down
TraesCS1A02G023600	4.0121	0.0494937	Up
TraesCSU02G168000	-1.41011	0.00325251	Down
TraesCS4A02G329000	1.27595	0.00712723	Up
TraesCS4D02G257900	1.26045	0.0476563	Up
TraesCS2B02G399800	-2.79665	0.0105072	Down
TraesCS4A02G448000	5.83899	1.6666e-07	Up
TraesCS1D02G086800	-8.14336	0.0372139	Down
TraesCSU02G068600	-1.97149	0.0060908	Down
TraesCS1D02G311000	2.67794	0.00024374	Up
TraesCS6D02G129600	5.16309	0.00148702	Up
TraesCS3B02G555700	1.40575	0.0382205	Up
TraesCS1B02G017300	3.30086	0.00111546	Up
TraesCS3D02G359900	-3.6394	0.0349427	Down
TraesCS7D02G182900	4.24447	0.0331438	Up
TraesCSU02G261300	5.6892	0.000165666	Up
TraesCS6B02G336300	-2.41873	8.24496e-05	Down
TraesCS3A02G324700	-2.2802	0.0044191	Down
TraesCS1B02G056900	5.81153	0.000331116	Up
TraesCS3B02G022400	-4.92785	0.014488	Down
TraesCS6B02G314900	-6.83551	7.6699e-07	Down
TraesCSU02G023300	-8.04065	1.71156e-05	Down
TraesCS3A02G481000	-1.89352	0.0165939	Down
TraesCS6B02G147900	-3.21406	0.00160876	Down
TraesCS3B02G479000	7.13433	2.00729e-05	Up
TraesCS1B02G219800	-1.15179	0.0129926	Down
TraesCS7B02G484900	1.70504	0.0400693	Up
TraesCS1B02G263100	-1.49843	0.0276323	Down
TraesCSU02G148700	1.96444	0.00214639	Up
TraesCS4B02G331900	-2.17207	0.0181206	Down
TraesCS6A02G390600	-1.03812	2.04573e-07	Down
TraesCS2A02G532700	-1.46291	0.0076709	Down
TraesCS1B02G118400	2.45939	2.44894e-09	Up
TraesCS5D02G013600	1.80529	0.00207202	Up
TraesCS2D02G091300	1.37466	0.00149833	Up
TraesCS5A02G091300	1.52467	0.0105245	Up
TraesCS2B02G002200	8.2295	7.65697e-10	Up
TraesCS1A02G393000	2.38111	0.00275993	Up
TraesCS7A02G002000	-1.01909	0.01679	Down
TraesCS3A02G514600	5.82229	0.00031671	Up
TraesCS7B02G065200	-3.32928	0.0392085	Down
TraesCS7B02G328900	-3.08077	3.14419e-10	Down
TraesCS1D02G048700	-7.5592	4.72817e-07	Down
TraesCS1B02G148600	3.72907	1.08208e-05	Up
TraesCS3D02G009600	2.82408	3.22194e-05	Up
TraesCS2D02G578600	4.50858	2.14656e-16	Up
TraesCS5D02G270600	1.7939	0.00785873	Up
TraesCS1B02G167900	-1.60033	0.0414507	Down
TraesCS1A02G048600	-3.40976	7.46667e-05	Down
TraesCS7B02G017000	-1.18884	0.0108231	Down
TraesCSU02G194200	6.49276	0.00299951	Up
TraesCS3D02G455500	-1.45355	0.0372408	Down
TraesCS1B02G150000	6.67686	2.07622e-31	Up
TraesCS2D02G571300	4.30995	0.000699254	Up
TraesCS6D02G054100	-1.25064	0.013704	Down
TraesCS2D02G200700	-3.20741	4.49629e-06	Down
TraesCS2B02G358800	3.81725	0.0341588	Up
TraesCS6D02G123900	-1.01871	0.0370142	Down
TraesCS1B02G476700	-1.3037	0.00599515	Down
TraesCS7D02G179300	5.04589	0.00985671	Up
TraesCS6D02G192000	-1.35072	0.00524829	Down
TraesCS7B02G081400	-2.58108	0.00426222	Down
TraesCS6D02G048900	1.57685	0.0432777	Up
TraesCS6B02G425200	3.62109	6.05403e-05	Up
TraesCS6A02G326200	2.25465	0.00556543	Up
TraesCS2D02G593300	4.89604	0.00484929	Up
TraesCS7D02G016500	-1.3883	0.0310885	Down
TraesCS5B02G126800	-1.46753	0.0340011	Down
TraesCS5A02G391900	-1.2093	0.0387961	Down
TraesCS5A02G508700	-1.13094	0.0436171	Down
TraesCS3B02G167200	1.96295	0.00408234	Up
TraesCS1A02G310400	2.83401	0.0149176	Up
TraesCS7B02G403300	-1.44315	0.0268462	Down
TraesCS6A02G321000	3.80694	1.07962e-08	Up
TraesCS1B02G138800	4.32688	0.00456082	Up
TraesCS4B02G183900	5.20977	1.29045e-07	Up
TraesCS1B02G207100	2.84433	1.61239e-13	Up
TraesCS2B02G211000	-1.15516	0.0423526	Down
TraesCS3B02G125600	1.27087	0.00549455	Up
TraesCS7D02G189100	2.4995	0.00193345	Up
TraesCS4A02G266100	2.73061	0.0141626	Up
TraesCS1D02G006400	-5.78679	0.0295653	Down
TraesCS1B02G314000	1.8112	0.000185808	Up
TraesCS2A02G081500	-5.99968	4.75252e-05	Down
TraesCS6B02G338300	-2.84703	0.0273988	Down
TraesCS5A02G482200	-2.75938	0.00395586	Down
TraesCS2D02G454500	-1.71779	0.0329201	Down
TraesCS5A02G416500	-1.10499	0.0384234	Down
TraesCS6B02G082200	-1.07813	0.0475175	Down
TraesCS5B02G552000	-2.89699	0.00275765	Down
TraesCS1B02G052100	3.22572	9.53934e-06	Up
TraesCS2B02G299700	1.27547	0.0033714	Up
TraesCS1B02G111500	3.16114	0.000395192	Up
TraesCS1B02G234300	8.70519	2.05737e-11	Up
TraesCS4B02G085100	-3.6995	0.0174541	Down
TraesCS5A02G344300	-4.46566	0.0332026	Down
TraesCS2A02G149700	1.48022	6.48492e-05	Up
TraesCS1B02G130100	1.411	0.0112823	Up
TraesCS1B02G152800	-1.19067	5.68017e-05	Down
TraesCS2B02G585400	1.1684	0.0391305	Up
TraesCS7B02G026900	-2.42286	0.0244815	Down
TraesCSU02G178100	6.47427	3.20769e-06	Up
TraesCS4B02G274300	-3.05809	0.0128312	Down
TraesCS1A02G431800	-22.5263	8.22667e-09	Down
TraesCS7B02G450000	-3.51568	0.00103834	Down
TraesCS7D02G549100	-2.40441	0.0367153	Down
TraesCS4A02G392400	-3.18403	0.00231631	Down
TraesCS7B02G381300	-1.62263	0.00125121	Down
TraesCS3B02G095200	4.93324	6.25125e-05	Up
TraesCS3A02G458100	-2.48448	9.51047e-08	Down
TraesCS4A02G312800	1.14782	0.00563563	Up
TraesCS1B02G111300	8.25955	8.76969e-11	Up
TraesCS1B02G105300	4.46147	2.47278e-27	Up
TraesCS4D02G311500	2.52524	0.0252897	Up
TraesCS2D02G186800	3.78228	0.00241497	Up
TraesCS1B02G298500	-3.40881	0.00571912	Down
TraesCS7A02G070100	-4.56698	0.00600822	Down
TraesCS5D02G545200	-2.0977	0.0278514	Down
TraesCS4A02G439700	-4.92617	1.03908e-05	Down
TraesCS1D02G231700	-2.53868	1.62208e-07	Down
TraesCS3D02G118300	-1.34878	0.011687	Down
TraesCS6D02G363100	1.80012	4.38051e-05	Up
TraesCS4A02G471300	7.13771	1.39481e-10	Up
TraesCS2B02G507200	-1.01555	0.00503148	Down
TraesCS2A02G114400	-2.90844	7.69946e-07	Down
TraesCS5D02G537200	-2.7413	0.0231258	Down
TraesCS1A02G143200	4.64665	4.89976e-09	Up
TraesCS7A02G007600	-4.35824	0.0019447	Down
TraesCS4B02G103500	-4.16905	5.18596e-05	Down
TraesCS4A02G482600	-5.30802	0.000441305	Down
TraesCS3A02G152700	2.83407	0.00703898	Up
TraesCS5B02G487400	-1.11045	0.00377525	Down
TraesCS5D02G112500	1.83861	0.00748834	Up
TraesCS2A02G110800	1.8407	0.0150719	Up
TraesCS6B02G051200	2.27083	3.30623e-06	Up
TraesCS1A02G030900	3.66643	0.000628361	Up
TraesCS4B02G390100	2.02716	0.0282376	Up
TraesCS5D02G458600	-2.64815	0.0346225	Down
TraesCS1B02G060400	4.15823	0.0456239	Up
TraesCS2B02G617500	-1.22464	0.00735204	Down
TraesCS1B02G131800	3.67213	0.00119265	Up
TraesCS2B02G569500	-3.43128	1.69471e-07	Down
TraesCS3B02G000200	-1.22486	1.26817e-07	Down
TraesCSU02G137800	-1.13567	0.0371036	Down
TraesCS5A02G551100	-5.40391	0.0015301	Down
TraesCS3D02G040600	3.23454	3.82411e-05	Up
TraesCS4A02G228900	-1.59748	0.0276004	Down
TraesCS2A02G291800	1.31967	0.00258357	Up
TraesCS4A02G188300	3.86168	1.42725e-09	Up
TraesCS3D02G052400	-2.1201	0.00996215	Down
TraesCS1B02G358500	-2.53325	0.0376091	Down
TraesCS2B02G266600	1.88647	0.00187723	Up
TraesCS5A02G404300	1.47419	0.00408675	Up
TraesCS1B02G093200	6.48195	3.04259e-06	Up
TraesCS1A02G055400	-2.67975	2.98468e-13	Down
TraesCS3A02G012300	-2.77057	0.0105454	Down
TraesCS3A02G288300	1.18112	0.0388113	Up
TraesCS7A02G515300	3.43393	0.0417301	Up
TraesCS1B02G034500	1.48432	0.015376	Up
TraesCS7A02G000400	-3.03354	1.38091e-05	Down
TraesCS1D02G017500	-2.09932	0.000322297	Down
TraesCS1B02G139800	3.54005	2.30424e-07	Up
TraesCS2D02G566800	5.4386	6.78323e-09	Up
TraesCS5A02G553700	2.03261	0.000877828	Up
TraesCS6D02G111900	7.09165	2.58984e-06	Up
TraesCS7B02G058100	-4.91057	0.0108575	Down
TraesCS2A02G147000	2.36919	6.59206e-05	Up
TraesCS1B02G096700	3.28733	6.67172e-10	Up
TraesCS1B02G186300	-3.03125	0.000287814	Down
TraesCS3A02G496200	3.66129	0.0189166	Up
TraesCS7B02G002800	2.05555	0.00371964	Up
TraesCS2A02G210300	2.09834	0.00349639	Up
TraesCS2A02G517000	-2.69076	0.00256425	Down
TraesCSU02G140100	-3.94821	0.0321539	Down
TraesCS7B02G002400	-3.85408	0.0220703	Down
TraesCS5A02G403900	-4.63668	3.7151e-07	Down
TraesCS1B02G000400	-4.34104	0.0404378	Down
TraesCS6D02G171100	1.42413	0.0192796	Up
TraesCS1A02G100600	-1.39433	0.0485174	Down
TraesCS3B02G463000	-2.00698	1.10569e-06	Down
TraesCS1D02G454600	5.20028	3.3611e-15	Up
TraesCS3B02G061700	-2.21275	0.0183568	Down
TraesCS6B02G049500	-1.28023	0.0256323	Down
TraesCS6D02G152700	-2.42685	2.33079e-05	Down
TraesCS1A02G445600	1.12634	0.011102	Up
TraesCS7B02G017200	3.26372	1.60505e-11	Up
TraesCS6B02G058900	-4.46922	0.0304764	Down
TraesCS3A02G111200	-2.15457	0.00472137	Down
TraesCS6D02G390800	5.29667	2.05503e-20	Up
TraesCS6B02G435800	5.34174	0.000766302	Up
TraesCS2D02G583700	6.13837	7.32579e-07	Up
TraesCS5D02G282800	3.73513	0.000371493	Up
TraesCS7A02G000300	1.00058	0.00484928	Up
TraesCS4B02G340400	1.13213	0.0409234	Up
TraesCS5A02G207900	-2.76864	0.00277607	Down
TraesCS5A02G004600	-4.97592	0.000181179	Down
TraesCS6A02G061700	-1.48778	0.0170801	Down
TraesCSU02G067400	-1.33072	8.82359e-06	Down
TraesCS5D02G536100	-1.69323	0.00773461	Down
TraesCS5D02G549500	-1.78929	8.58276e-06	Down
TraesCS3B02G514700	2.47173	0.0109788	Up
TraesCS2D02G004600	8.0814	7.01535e-10	Up
TraesCS6A02G210900	-2.11875	0.0312478	Down
TraesCS1B02G472600	7.42717	1.60235e-08	Up
TraesCS6B02G241000	-12.3279	5.71528e-23	Down
TraesCS3D02G055800	5.97384	0.000129998	Up
TraesCS1B02G083400	1.36714	0.0332819	Up
TraesCS7D02G546900	-1.25771	0.0354167	Down
TraesCS5D02G160500	1.57892	0.0137019	Up
TraesCS1B02G343800	-2.54041	1.05951e-05	Down
TraesCS7B02G472800	-2.86901	1.13647e-05	Down
TraesCS4A02G418900	4.03589	0.000253449	Up
TraesCS2B02G259200	1.17594	2.01043e-05	Up
TraesCS2A02G534600	-4.97595	0.0110549	Down
TraesCS4B02G231800	1.90402	0.00256257	Up
TraesCS3B02G293600	1.07695	0.0292597	Up
TraesCS7D02G295600	-7.33654	3.35175e-08	Down
TraesCS4A02G393600	-9.23028	6.53859e-30	Down
TraesCS1B02G001600	3.6802	2.55683e-06	Up
TraesCS2A02G006500	5.12697	0.00280377	Up
TraesCS7B02G475400	5.15799	7.2118e-07	Up
TraesCS3B02G320200	-2.6707	0.0201895	Down
TraesCS7D02G540700	1.12227	0.000185937	Up
TraesCS4A02G379700	-6.26777	0.014177	Down
TraesCS7D02G430900	-1.54953	0.000414468	Down
TraesCS7D02G173400	2.40167	3.01036e-06	Up
TraesCS7A02G003400	-6.26857	0.0435873	Down
TraesCSU02G005500	3.05446	0.00516726	Up
TraesCS1A02G147700	-1.17961	0.0310723	Down
TraesCS7D02G198300	2.05339	0.0334055	Up
TraesCS4D02G135000	-2.3748	0.00440348	Down
TraesCS5D02G295200	-4.51279	1.53057e-05	Down
TraesCS7D02G465800	1.96831	0.00512332	Up
TraesCS2D02G347800	7.39135	6.52919e-23	Up
TraesCS7A02G430600	3.89242	0.0322403	Up
TraesCS5B02G261500	1.83349	0.0294523	Up
TraesCS2A02G497500	-1.00463	0.0281931	Down
TraesCS6B02G030300	-3.21086	0.0088584	Down
TraesCS7B02G455900	-3.84622	0.0467635	Down
TraesCS4B02G024200	-3.53213	0.00325165	Down
TraesCS1B02G388200	-3.17447	0.0378624	Down
TraesCS4B02G299300	-2.84421	0.00162683	Down
TraesCS4B02G027800	-1.13219	0.0498915	Down
TraesCS3D02G416200	-5.53821	0.00144211	Down
TraesCS1D02G397400	1.25108	0.0271265	Up
TraesCS6B02G290500	-2.96948	0.000317471	Down
TraesCS3D02G098600	5.73996	1.44071e-07	Up
TraesCS7A02G159800	-1.27058	0.0445201	Down
TraesCS1B02G029000	2.54453	1.56226e-06	Up
TraesCS7A02G249200	8.44348	0.0307293	Up
TraesCS7B02G178000	-4.92925	2.20783e-20	Down
TraesCS5B02G027100	4.29441	3.80874e-12	Up
TraesCS7D02G051700	-1.51327	0.00416834	Down
TraesCSU02G243300	-9.36936	1.03104e-08	Down
TraesCS5A02G269500	1.02605	0.0115069	Up
TraesCS1B02G173200	-5.91012	0.000216991	Down
TraesCS4B02G179500	1.90265	0.0345313	Up
TraesCS5B02G047000	-6.22617	0.000133886	Down
TraesCS4B02G261600	1.2356	0.0122488	Up
TraesCS2B02G240000	-1.8253	0.000928439	Down
TraesCS1A02G120400	-1.05829	0.000502085	Down
TraesCS1D02G439100	5.67176	0.00143338	Up
TraesCS2D02G031300	2.71227	0.00105185	Up
TraesCSU02G164100	-3.21103	0.0457967	Down
TraesCS6D02G169600	-1.89287	5.50506e-06	Down
TraesCS6B02G208500	8.72885	2.52311e-12	Up
TraesCS5A02G393900	1.08378	0.0230782	Up
TraesCS4B02G391800	-1.09549	0.0413135	Down
TraesCS5B02G542600	-2.41624	0.000549833	Down
TraesCS1D02G420200	-2.90199	0.0243259	Down
TraesCS4A02G417700	-2.01743	0.0125658	Down
TraesCS2B02G184900	-1.44265	0.0144608	Down
TraesCS7D02G124600	1.70102	0.00437119	Up
TraesCS2B02G510300	-2.64953	0.0228822	Down
TraesCSU02G243600	-7.23663	2.74684e-10	Down
TraesCS5B02G455200	-10.9151	2.77681e-10	Down
TraesCS1B02G303900	-7.16109	1.68282e-06	Down
TraesCS3B02G309900	3.53462	0.0343096	Up
TraesCS4B02G369700	4.19928	0.0462898	Up
TraesCS7D02G203800	1.81766	0.04778	Up
TraesCS2D02G152800	1.3973	0.000345499	Up
TraesCS1B02G047000	3.07729	2.85318e-06	Up
TraesCS3B02G051900	-5.63716	0.00014924	Down
TraesCS1B02G025100	-4.18216	0.039352	Down
TraesCS2B02G541300	2.04724	0.0297515	Up
TraesCS3B02G134200	-2.85565	0.0376485	Down
TraesCS1B02G111600	1.92447	1.24405e-05	Up
TraesCS6A02G244900	2.52564	0.029546	Up
TraesCS1D02G449600	2.62822	7.33969e-06	Up
TraesCS2B02G279900	3.70971	0.000133881	Up
TraesCS7B02G462000	3.88472	0.0231278	Up
TraesCS2B02G561900	-6.03168	0.00587143	Down
TraesCS1B02G097200	4.25926	1.35408e-08	Up
TraesCS1B02G279200	1.64549	0.00356847	Up
TraesCS4A02G488200	5.64862	3.62989e-05	Up
TraesCS5B02G485300	-3.28075	0.0301872	Down
TraesCS1B02G168100	1.21217	0.0172365	Up
TraesCS2B02G500200	2.22309	0.0175335	Up
TraesCS7D02G276700	-3.48443	0.0487154	Down
TraesCS6B02G416200	4.24447	0.0331438	Up
TraesCS5B02G188200	5.9409	0.000263814	Up
TraesCS7A02G530100	6.85067	1.01575e-12	Up
TraesCS7A02G218100	-1.97627	0.0349788	Down
TraesCS3B02G369300	5.97369	4.68394e-13	Up
TraesCS6A02G392500	-3.85956	2.75074e-07	Down
TraesCS3D02G172300	1.4038	0.0211868	Up
TraesCS2A02G453600	-1.5163	0.0180473	Down
TraesCS5B02G099700	-1.59149	0.00559728	Down
TraesCS2A02G236200	2.08233	0.0135779	Up
TraesCS1A02G305500	1.96531	0.00328936	Up
TraesCS2B02G184000	4.99112	0.0024873	Up
TraesCS7B02G446500	4.49222	7.84657e-05	Up
TraesCS2A02G481500	3.78578	0.00614988	Up
TraesCS5D02G210000	1.4769	1.92114e-05	Up
TraesCS3A02G236100	-3.32233	0.00944287	Down
TraesCS3B02G419200	1.09944	0.00573152	Up
TraesCS5A02G514500	1.30698	0.0332162	Up
TraesCS1B02G146100	2.94894	4.60962e-07	Up
TraesCS3B02G484000	-3.03355	0.00346519	Down
TraesCS3D02G324700	1.06365	0.0325203	Up
TraesCS5D02G068700	1.23797	0.0279794	Up
TraesCS5B02G212900	3.66566	4.06036e-20	Up
TraesCS1D02G433200	-4.34494	0.0458327	Down
TraesCS5D02G546900	-6.62992	1.87839e-06	Down
TraesCS4A02G417500	-1.94341	7.8316e-05	Down
TraesCS1D02G449900	6.92727	2.47223e-24	Up
TraesCS4D02G300200	-1.19	0.0357192	Down
TraesCS3A02G443000	2.07617	0.0409093	Up
TraesCS2B02G050600	-3.42419	0.017316	Down
TraesCS1D02G276100	1.677	1.16852e-05	Up
TraesCS7A02G349700	-1.13853	0.045651	Down
TraesCS2D02G586100	7.65267	1.04504e-16	Up
TraesCS4B02G387200	-3.43658	1.74483e-05	Down
TraesCS5B02G536700	-5.29254	1.81845e-06	Down
TraesCS1D02G442400	2.82001	2.70929e-07	Up
TraesCS6B02G241100	-7.71384	9.07506e-09	Down
TraesCS6D02G374300	5.41166	0.000569969	Up
TraesCS4B02G312200	-3.03859	0.00521564	Down
TraesCS6B02G325400	-2.06372	0.0271997	Down
TraesCS1D02G094900	-1.2513	0.000909003	Down
TraesCS5A02G381100	-4.81875	9.79504e-11	Down
TraesCS4A02G325000	-5.34024	0.000289003	Down
TraesCS6B02G033900	-5.26693	0.048864	Down
TraesCS3B02G344200	-1.75068	0.000489653	Down
TraesCS3A02G539100	-6.71939	6.22976e-05	Down
TraesCS6A02G393900	-2.56562	8.15535e-13	Down
TraesCS3A02G347000	2.34306	0.025844	Up
TraesCS5B02G107700	-1.29826	0.0415168	Down
TraesCS7A02G021058	-4.94328	0.0140461	Down
TraesCS1B02G029100	3.7347	2.86954e-11	Up
TraesCS1A02G064800	-3.2545	0.000101484	Down
TraesCS1A02G291800	-2.61457	0.000128681	Down
TraesCS5A02G025300	-6.76632	3.47741e-05	Down
TraesCS4A02G211400	-2.35012	0.028256	Down
TraesCS2D02G431900	4.19476	0.00647171	Up
TraesCS1B02G142400	2.89524	6.70783e-26	Up
TraesCS6A02G341800	5.9071	0.000164678	Up
TraesCS2D02G320900	-3.1161	6.82966e-08	Down
TraesCS1A02G049100	-1.13245	0.000468368	Down
TraesCS7A02G499200	-4.33379	0.0283027	Down
TraesCS2A02G301500	-1.54916	0.0114811	Down
TraesCS1B02G042200	2.98653	1.25494e-09	Up
TraesCS5B02G543700	-3.04553	0.000231832	Down
TraesCS1D02G045500	-1.15392	0.000219736	Down
TraesCS4B02G389700	6.09845	2.7309e-10	Up
TraesCS3B02G159700	1.30785	0.000151779	Up
TraesCS3D02G490700	-2.1242	0.00749271	Down
TraesCS3D02G357700	1.05857	0.00947722	Up
TraesCSU02G266200	-7.30378	2.27213e-08	Down
TraesCS6D02G253900	2.59039	0.00257186	Up
TraesCSU02G020600	-7.47973	3.75792e-13	Down
TraesCS5A02G488000	-5.5412	0.00047433	Down
TraesCSU02G103200	-7.34152	5.80435e-07	Down
TraesCS5B02G129700	-4.66925	0.00112267	Down
TraesCS2B02G165500	1.31485	0.0390313	Up
TraesCS3B02G314100	-1.65731	0.0133538	Down
TraesCS1D02G103000	1.58905	0.000408079	Up
TraesCS6D02G173000	-5.53936	0.00175774	Down
TraesCS5D02G401500	6.9674	1.68248e-08	Up
TraesCS4B02G349500	1.87878	0.0111957	Up
TraesCS4A02G434600	-1.57937	0.000881008	Down
TraesCS4A02G392100	-4.77812	9.63239e-05	Down
TraesCS2B02G053500	-4.92371	0.00479708	Down
TraesCS1D02G115700	-1.51772	0.00527726	Down
TraesCS3D02G479300	-6.85646	1.55823e-06	Down
TraesCS5A02G516300	1.01558	0.000330835	Up
TraesCS1A02G383600	4.04456	0.0462073	Up
TraesCS3D02G038900	-1.64072	0.0238743	Down
TraesCS5D02G011000	-2.8309	0.0175723	Down
TraesCS1B02G085500	-1.73576	0.0109335	Down
TraesCS2B02G561500	-8.9957	8.52956e-08	Down
TraesCS3A02G232600	-4.46965	0.0212818	Down
TraesCS7A02G434600	-4.22716	0.0105567	Down
TraesCS3B02G200600	-1.05345	0.00319848	Down
TraesCS5B02G547800	-2.03836	0.000904383	Down
TraesCS1A02G328400	1.24899	0.0227519	Up
TraesCS4D02G192900	4.8939	0.00434445	Up
TraesCS1B02G146900	1.91293	1.60772e-07	Up
TraesCS2B02G516700	1.60372	0.0302506	Up
TraesCS2B02G021500	-6.01301	4.61915e-13	Down
TraesCS3A02G304900	-4.13921	0.00960204	Down
TraesCS5B02G204900	-6.60215	5.90593e-06	Down
TraesCS3A02G367900	1.16417	0.0352638	Up
TraesCS1B02G034100	6.38699	3.52563e-30	Up
TraesCS2D02G390600	1.12279	0.0142875	Up
TraesCS2B02G284300	3.5508	0.000684503	Up
TraesCS1D02G326400	1.31225	0.011521	Up
TraesCSU02G260100	2.00853	0.019787	Up
TraesCS7B02G328500	-1.38938	0.0468113	Down
TraesCS4B02G309000	-6.33809	9.48742e-06	Down
TraesCS6A02G016700	2.82061	9.49874e-05	Up
TraesCSU02G247600	-8.55497	1.02735e-10	Down
TraesCS3B02G016400	1.47388	0.00773395	Up
TraesCS4B02G067100	-6.66353	4.71372e-05	Down
TraesCS4B02G253500	2.90832	0.01701	Up
TraesCS6B02G313400	-5.10726	3.07593e-19	Down
TraesCS6A02G028000	-6.50324	5.53877e-06	Down
TraesCS1B02G120200	4.73262	0.0125173	Up
TraesCS1B02G017900	6.93256	3.00543e-07	Up
TraesCS1D02G107900	2.4609	0.00317901	Up
TraesCS5A02G388900	-1.82517	7.24161e-05	Down
TraesCS5A02G348500	2.68164	0.00175372	Up
TraesCS1B02G456200	-2.05203	0.0426355	Down
TraesCS6B02G240500	-8.69766	5.55861e-12	Down
TraesCS1B02G111900	7.01402	2.71118e-07	Up
TraesCS4B02G390200	1.86633	0.0433702	Up
TraesCS1B02G031100	2.59234	2.27401e-09	Up
TraesCS5D02G099000	-2.29712	0.0362075	Down
TraesCS2A02G029600	-8.64146	7.38808e-11	Down
TraesCS3B02G211800	-1.14336	0.0492858	Down
TraesCS4D02G142600	-1.10644	0.0473226	Down
TraesCS3D02G318000	-1.56413	0.0449422	Down
TraesCS3A02G519700	1.35616	0.0343803	Up
TraesCS5B02G544000	-3.9192	1.72858e-12	Down
TraesCS3B02G519700	4.28775	0.0228436	Up
TraesCS5B02G421300	3.21051	0.0123405	Up
TraesCS6D02G063300	-1.51826	0.00495552	Down
TraesCS4B02G083000	-2.20809	0.0296078	Down
TraesCS2D02G583200	2.00325	0.00271084	Up
TraesCS7A02G367700	1.94542	0.00411537	Up
TraesCS7A02G196000	1.83408	0.0180099	Up
TraesCS4D02G025500	1.70114	4.75306e-05	Up
TraesCS3D02G440100	-2.03353	0.000165874	Down
TraesCS5B02G042800	-3.06517	0.000650368	Down
TraesCS3A02G018100	5.97357	7.48588e-05	Up
TraesCS5B02G303800	-3.17475	0.0347801	Down
TraesCS2A02G109800	-2.93119	0.0311221	Down
TraesCS6A02G017500	1.32866	0.0030329	Up
TraesCS2B02G135000	1.37312	0.0343227	Up
TraesCS3B02G030000	2.99748	0.0072586	Up
TraesCS2A02G215200	2.58625	0.000116279	Up
TraesCS1B02G054900	1.91517	0.0147075	Up
TraesCS6B02G011300	-2.29297	0.0180419	Down
TraesCS3B02G270800	1.75749	0.018485	Up
TraesCS5B02G009400	5.15253	0.00492228	Up
TraesCS5B02G496200	-1.52143	0.0168331	Down
TraesCS1B02G269500	2.34324	3.11368e-08	Up
TraesCS3B02G264100	-1.33288	0.0356161	Down
TraesCS1B02G290000	2.3201	3.07323e-14	Up
TraesCS1B02G036300	-9.46282	1.52199e-13	Down
TraesCSU02G171600	3.54078	0.0331082	Up
TraesCS1D02G433100	-4.87851	0.0360926	Down
TraesCS7D02G241100	1.05505	0.00149418	Up
TraesCS1B02G092400	3.06038	3.69022e-05	Up
TraesCS3A02G518200	-7.87009	6.4182e-10	Down
TraesCS4B02G020700	-1.12647	0.0105322	Down
TraesCS1A02G263900	1.61321	0.0221058	Up
TraesCS5A02G549700	2.77307	1.37385e-16	Up
TraesCS3D02G435700	-1.02709	0.00480361	Down
TraesCS5B02G440700	-1.29355	0.00456329	Down
TraesCS6B02G311900	-1.10112	0.00604438	Down
TraesCS3D02G261100	-4.99459	0.000293096	Down
TraesCS4B02G067700	-1.26057	0.0382472	Down
TraesCS6D02G360600	1.05977	0.0210451	Up
TraesCS2A02G445500	-2.20776	0.013568	Down
TraesCS7A02G238400	-2.65914	0.0468244	Down
TraesCS6D02G354500	-1.92911	0.00134363	Down
TraesCS5B02G431200	-1.55936	0.0269025	Down
TraesCS6B02G052800	1.81421	0.0250027	Up
TraesCS4A02G329500	-2.62298	0.000281481	Down
TraesCS1B02G145800	6.5907	2.04708e-29	Up
TraesCS7D02G516200	-1.08234	0.0349386	Down
TraesCS2B02G167800	1.14646	0.00303735	Up
TraesCS3A02G253000	-1.68754	0.0362313	Down
TraesCS1A02G226000	2.57795	0.0134588	Up
TraesCS2B02G245100	1.23272	0.0307586	Up
TraesCS1B02G404200	-1.16637	0.0041846	Down
TraesCS3B02G548100	1.85139	0.0173979	Up
TraesCS3B02G588700	-5.87263	0.000130928	Down
TraesCS6A02G169400	1.00762	0.030362	Up
TraesCS5A02G485300	1.89969	0.00523783	Up
TraesCS1B02G001000	2.27256	6.86125e-05	Up
TraesCS5D02G559100	2.68303	2.04022e-10	Up
TraesCS7D02G180400	-5.63828	0.0247848	Down
TraesCS2A02G492500	2.18495	0.00124999	Up
TraesCS2B02G235900	1.7391	0.0474659	Up
TraesCS5B02G210100	-2.68906	0.000106088	Down
TraesCS3B02G422100	1.89444	0.0193834	Up
TraesCS4B02G370600	7.45682	2.68124e-06	Up
TraesCS4B02G324400	-1.02596	0.0158562	Down
TraesCS6B02G466900	-2.11685	0.034348	Down
TraesCS3D02G048200	-1.58379	0.0154753	Down
TraesCS1D02G265600	-4.76676	0.0003096	Down
TraesCS2A02G206000	-1.65025	1.92306e-06	Down
TraesCS2D02G547000	6.54184	2.97859e-06	Up
TraesCS2D02G144100	2.91763	1.85305e-05	Up
TraesCS4A02G464700	2.60265	0.00222365	Up
TraesCS1A02G278900	6.46344	3.82116e-06	Up
TraesCS4A02G470700	3.35095	2.33643e-09	Up
TraesCS1D02G452300	1.13903	0.0444853	Up
TraesCS6B02G024900	1.0799	0.00472244	Up
TraesCS2A02G108700	-3.26309	0.0454576	Down
TraesCS4B02G276400	3.07472	0.00991225	Up
TraesCS3B02G582600	2.63649	0.00124737	Up
TraesCSU02G248800	-1.77194	0.0390551	Down
TraesCS6B02G241800	-10.8295	1.23564e-16	Down
TraesCS6B02G011900	-7.97409	0.0413523	Down
TraesCS6D02G397800	4.01032	0.00440955	Up
TraesCS2A02G507800	-3.73757	0.000190708	Down
TraesCS1B02G394700	2.33222	0.0499945	Up
TraesCS4B02G005800	-3.29353	4.15545e-05	Down
TraesCS2B02G551800	-2.11515	0.00196452	Down
TraesCS2A02G544800	-5.32058	0.0278913	Down
TraesCS5D02G558500	1.4628	0.0245555	Up
TraesCS1B02G351500	-2.30035	0.000120448	Down
TraesCS5B02G093300	1.83903	0.0329858	Up
TraesCS7D02G541800	-3.75505	0.00710432	Down
TraesCS3B02G041600	-6.53313	1.07453e-06	Down
TraesCS7B02G311000	-1.91438	0.0143851	Down
TraesCS1B02G036800	7.11858	7.71277e-06	Up
TraesCS4A02G137000	1.33774	0.0154345	Up
TraesCS1B02G098800	7.0107	2.15131e-14	Up
TraesCS6A02G037000	5.93078	2.29439e-17	Up
TraesCS7B02G443400	-1.71957	0.0156516	Down
TraesCS5A02G386500	1.68893	9.83528e-05	Up
TraesCS7A02G566500	2.80388	0.000261108	Up
TraesCS1B02G143800	5.68794	7.94318e-33	Up
TraesCS6D02G061700	-1.17753	0.0477046	Down
TraesCS5A02G264000	-2.39441	0.00196207	Down
TraesCS4B02G024600	4.24911	0.00889202	Up
TraesCS1D02G093600	-1.28305	0.0480926	Down
TraesCS1A02G412900	-1.10177	0.0202446	Down
TraesCS1B02G335800	-5.10926	0.00492019	Down
TraesCS6A02G208200	-2.09181	0.0100358	Down
TraesCS2B02G225300	-1.19893	0.0448759	Down
TraesCS1B02G078400	-5.1844	0.00185659	Down
TraesCS4D02G038800	-1.07582	0.0213633	Down
TraesCS6B02G438700	1.76321	0.0126218	Up
TraesCS1B02G139500	3.84458	2.22502e-18	Up
TraesCS2B02G395600	1.05393	0.0256927	Up
TraesCSU02G074700	2.16094	0.0318121	Up
TraesCS2B02G202200	-3.66562	0.00133099	Down
TraesCS7A02G227100	-2.82128	0.000398332	Down
TraesCS2B02G570500	-1.37428	0.00469713	Down
TraesCS7D02G497800	-1.83108	0.0136927	Down
TraesCS1B02G118900	4.1637	6.88125e-31	Up
TraesCS7A02G489800	-1.27767	0.00886043	Down
TraesCS3A02G414600	-4.30564	0.0337689	Down
TraesCS3D02G422400	6.56709	0.000958549	Up
TraesCS1B02G068000	1.58409	9.64557e-06	Up
TraesCS5A02G008700	-3.77692	0.000181764	Down
TraesCSU02G039300	1.58376	0.0322107	Up
TraesCS5D02G468400	-1.30504	0.0419645	Down
TraesCS4A02G468300	5.01038	0.00518852	Up
TraesCS1B02G089900	9.0757	3.88448e-13	Up
TraesCS1A02G092100	-4.59649	0.0215403	Down
TraesCS3A02G187700	6.29922	8.28159e-08	Up
TraesCS7B02G149200	1.21922	0.00690173	Up
TraesCS2B02G481500	-3.02799	0.0326479	Down
TraesCS3D02G109300	1.4063	0.0032114	Up
TraesCS3A02G437700	-1.80944	0.0216446	Down
TraesCS2D02G574200	2.6925	1.25748e-05	Up
TraesCS7D02G546300	-7.32153	5.60029e-05	Down
TraesCS1B02G125200	5.92874	6.24567e-05	Up
TraesCS3D02G355900	1.01764	0.0256896	Up
TraesCS2B02G599900	-2.11032	0.000873895	Down
TraesCS1B02G055900	1.22322	0.00132349	Up
TraesCS1B02G233700	2.61671	0.0443965	Up
TraesCS4A02G179900	2.51126	0.0176191	Up
TraesCS7D02G299800	-4.22939	2.57757e-11	Down
TraesCS4A02G172600	-1.19716	0.041026	Down
TraesCS2B02G513800	-1.17251	0.00520795	Down
TraesCS7B02G349900	2.7057	0.0248026	Up
TraesCS1B02G110600	3.40943	0.00469045	Up
TraesCS2D02G574100	4.305	0.0239323	Up
TraesCS3A02G272200	-1.55274	0.00146611	Down
TraesCS3D02G453500	-1.76531	0.0350438	Down
TraesCS3B02G589900	-2.62362	4.16673e-08	Down
TraesCS5B02G222900	-1.10909	0.00697872	Down
TraesCS7D02G017100	1.79695	0.00676048	Up
TraesCS4A02G436600	6.00165	7.05668e-05	Up
TraesCS1B02G115700	3.60798	0.000107707	Up
TraesCS2A02G112500	-3.34286	0.0410806	Down
TraesCS2A02G442600	-7.92289	1.96971e-07	Down
TraesCS3B02G007600	3.49402	0.00011237	Up
TraesCS2A02G089000	-1.70271	0.038937	Down
TraesCS2A02G094700	2.8706	0.0321415	Up
TraesCS1D02G004600	-2.75068	4.6825e-05	Down
TraesCS6D02G232100	1.84133	0.0302839	Up
TraesCS2D02G250300	1.38815	0.0309593	Up
TraesCS2A02G441800	-6.57266	1.23404e-05	Down
TraesCS5B02G076400	1.85277	0.0197919	Up
TraesCS1D02G031400	-1.55275	0.0388483	Down
TraesCS7B02G490200	5.77774	0.000105419	Up
TraesCSU02G030400	-4.92696	0.020154	Down
TraesCSU02G234200	-2.25495	0.03745	Down
TraesCS1A02G125500	1.31411	0.000568211	Up
TraesCS1B02G298400	3.61188	9.89451e-16	Up
TraesCS7A02G516300	-1.91415	0.03839	Down
TraesCS7D02G420800	5.33279	6.65173e-07	Up
TraesCS7A02G499300	-6.68166	6.35572e-06	Down
TraesCS7B02G178100	-7.19091	1.90572e-06	Down
TraesCS5A02G251200	1.00339	0.0384369	Up
TraesCS1B02G073500	2.29452	0.0448091	Up
TraesCS3D02G309400	-1.9024	0.000420086	Down
TraesCS7B02G309000	4.57254	0.0273249	Up
TraesCS1D02G446400	3.58178	4.90221e-35	Up
TraesCS5A02G358100	5.95858	1.4307e-05	Up
TraesCS2B02G035200	3.49512	1.28205e-09	Up
TraesCS3B02G314600	2.4528	0.0277043	Up
TraesCS5A02G536500	2.82989	0.0227336	Up
TraesCSU02G189000	2.19822	0.0151636	Up
TraesCS7B02G475800	-4.18788	0.0391438	Down
TraesCS1A02G140900	-7.14563	3.65864e-10	Down
TraesCS3B02G094900	2.56106	0.00014559	Up
TraesCS4B02G303900	2.53172	0.0441075	Up
TraesCS7D02G386600	-1.2441	0.0156882	Down
TraesCS1D02G249300	5.12402	2.83996e-05	Up
TraesCS2D02G325500	1.04437	0.0330215	Up
TraesCS6B02G110400	2.45261	0.0471513	Up
TraesCS6B02G000200	4.54403	0.0264641	Up
TraesCS4D02G088300	1.97539	0.0476753	Up
TraesCS6B02G107700	1.84906	4.21489e-06	Up
TraesCS5B02G202500	-1.65978	0.0306675	Down
TraesCS5B02G026000	1.89092	7.38338e-07	Up
TraesCS1B02G291500	-2.70427	2.26428e-06	Down
TraesCS3B02G093500	1.45326	4.90339e-05	Up
TraesCS3B02G005800	-3.31062	1.09233e-08	Down
TraesCS5B02G523300	1.41275	0.0163111	Up
TraesCS7B02G319900	-1.71665	1.32005e-05	Down
TraesCS4B02G002000	5.57565	0.000326298	Up
TraesCS1B02G152100	1.82609	2.29439e-13	Up
TraesCS5B02G013300	7.07231	5.18027e-10	Up
TraesCS3B02G254800	1.30545	0.0244297	Up
TraesCS3A02G148800	-1.5069	0.0441597	Down
TraesCS2B02G036900	-7.6891	1.244e-06	Down
TraesCS5B02G352400	3.76295	0.00127367	Up
TraesCS1B02G007800	1.71366	3.66416e-06	Up
TraesCS3A02G467700	-5.02363	0.0448195	Down
TraesCS5B02G487100	5.25342	0.00178821	Up
TraesCS2B02G188500	-1.09652	0.0102071	Down
TraesCS2B02G487700	-3.00963	0.0223442	Down
TraesCS3A02G518700	-1.17993	0.00527192	Down
TraesCS5B02G193500	1.1859	0.0366229	Up
TraesCS4B02G025000	-4.21975	0.000625761	Down
TraesCS2A02G572400	2.63274	0.00116079	Up
TraesCS2D02G296900	2.07888	0.00455164	Up
TraesCS1B02G131900	2.16717	0.0311617	Up
TraesCS2B02G038100	-8.92809	2.09189e-12	Down
TraesCS4B02G370800	1.62333	0.0415344	Up
TraesCS1B02G026400	5.39771	0.00109092	Up
TraesCS2B02G396700	3.18201	3.42126e-12	Up
TraesCS5A02G397900	-1.84183	0.0470952	Down
TraesCS6D02G066100	1.1955	0.00166009	Up
TraesCSU02G070000	5.17635	0.0112226	Up
TraesCS3D02G196900	-2.019	1.94253e-10	Down
TraesCS3A02G225700	-1.00428	0.00563575	Down
TraesCS6D02G374200	-2.14553	1.15619e-08	Down
TraesCS5B02G216600	-1.7904	0.0467313	Down
TraesCS2D02G436100	1.8085	0.023969	Up
TraesCS3A02G317000	-1.65651	0.000110257	Down
TraesCS2D02G378700	-1.12973	0.00331639	Down
TraesCS4A02G172200	1.67043	0.0478675	Up
TraesCS5D02G155800	-3.47211	5.07468e-06	Down
TraesCS1B02G020300	6.60347	3.08089e-07	Up
TraesCS3B02G361500	-2.88668	0.0215051	Down
TraesCS2D02G166500	3.19787	0.00391564	Up
TraesCS5B02G488000	-2.7796	9.83178e-05	Down
TraesCS3D02G464600	-7.80509	4.9601e-08	Down
TraesCS4A02G191400	-3.12468	1.63678e-09	Down
TraesCS5D02G087900	2.02243	0.0383443	Up
TraesCS1A02G033600	-1.41812	0.000224001	Down
TraesCS7B02G045600	2.22965	3.57642e-05	Up
TraesCS6B02G050800	-5.54372	3.24097e-05	Down
TraesCS4D02G126100	1.65445	0.00104808	Up
TraesCS2D02G584700	5.10383	1.14132e-06	Up
TraesCS1B02G357300	-3.6759	0.00207625	Down
TraesCS3A02G435700	-1.05321	0.0259966	Down
TraesCS2D02G580400	3.19495	1.4264e-06	Up
TraesCS4A02G329100	3.67538	6.0497e-09	Up
TraesCSU02G062000	-1.22508	0.0434318	Down
TraesCS1D02G040000	-1.36018	0.00895187	Down
TraesCS3B02G346300	-6.61492	8.7835e-13	Down
TraesCS1B02G475000	1.50516	0.00759562	Up
TraesCS1B02G181600	-1.25661	0.00343821	Down
TraesCS5D02G118500	-2.11952	0.0385514	Down
TraesCS7A02G568700	4.89548	0.000726626	Up
TraesCS2B02G302000	4.19928	0.0462898	Up
TraesCS2B02G300000	-1.60575	0.011071	Down
TraesCS4A02G454500	2.44205	0.0413728	Up
TraesCS2B02G503400	-2.26985	0.0186287	Down
TraesCS5D02G286400	-1.36202	0.0422057	Down
TraesCS5A02G017100	2.74997	0.0139666	Up
TraesCS3A02G508300	-3.0354	1.05801e-06	Down
TraesCS4B02G323000	-2.9229	0.000417965	Down
TraesCS1D02G074600	-1.13477	1.03001e-05	Down
TraesCS2B02G489500	-3.21386	0.00162544	Down
TraesCS3D02G010800	-6.06656	0.0106707	Down
TraesCS1B02G035400	4.43741	2.10778e-07	Up
TraesCS5A02G286400	-7.86121	4.99279e-09	Down
TraesCS4B02G067900	-1.94823	0.00742894	Down
TraesCS1A02G083400	-1.20709	0.000274681	Down
TraesCS3A02G039300	5.83718	2.42114e-08	Up
TraesCS5A02G289800	-1.89809	0.023186	Down
TraesCS4A02G084600	-1.10995	0.0288033	Down
TraesCS4A02G464200	3.98159	0.000229697	Up
TraesCS7D02G049100	2.17566	0.00382133	Up
TraesCS3B02G010600	1.83079	0.0152716	Up
TraesCS2B02G569800	-6.21942	3.06035e-05	Down
TraesCS1B02G103800	6.72776	1.70138e-06	Up
TraesCS7B02G418500	-2.13937	0.0122675	Down
TraesCS5A02G552400	2.32921	0.00651966	Up
TraesCS1B02G030000	3.1223	3.40222e-06	Up
TraesCS1A02G159700	-9.94971	5.71165e-16	Down
TraesCS3A02G132200	1.83666	4.29319e-09	Up
TraesCS4B02G194700	-1.02313	0.00631451	Down
TraesCS5D02G259000	-2.77461	0.00496079	Down
TraesCS7A02G417700	2.07358	0.0125436	Up
TraesCS5B02G152600	2.04343	1.69967e-06	Up
TraesCS2B02G124800	-2.51964	0.000760196	Down
TraesCS3B02G526000	-4.92521	0.0132472	Down
TraesCS7B02G105200	-3.3386	0.000327332	Down
TraesCS6D02G278700	1.20234	0.00932306	Up
TraesCS5B02G340900	-2.18622	0.00437936	Down
TraesCS3B02G203400	4.2975	0.0240551	Up
TraesCS2B02G078800	-1.57845	0.0356111	Down
TraesCS1B02G111700	4.68309	0.000209793	Up
TraesCS5B02G455100	-8.5421	3.85396e-09	Down
TraesCS6B02G453500	5.90601	1.7798e-07	Up
TraesCS3A02G420500	3.44499	0.0257587	Up
TraesCS6D02G277500	1.72046	0.0116202	Up
TraesCS7D02G546600	-2.23948	9.99618e-10	Down
TraesCS3B02G006300	1.00475	0.00542414	Up
TraesCS7B02G331700	-8.46363	1.67471e-10	Down
TraesCS7B02G227200	-2.30131	0.0332547	Down
TraesCS2B02G242600	4.4591	1.77687e-15	Up
TraesCS5B02G083300	-2.3519	0.0052989	Down
TraesCS1A02G326800	-2.49931	0.00390833	Down
TraesCS3B02G157400	1.83625	5.48538e-05	Up
TraesCS4B02G027400	-1.21606	0.0331953	Down
TraesCS6D02G040600	-5.85529	1.65954e-07	Down
TraesCS5B02G334600	-1.59176	0.0210347	Down
TraesCS3B02G502600	-4.7186	0.0131631	Down
TraesCS1A02G027800	-6.93944	3.12752e-05	Down
TraesCS3A02G043800	1.23903	0.00157062	Up
TraesCS3A02G014500	-5.53396	0.0178946	Down
TraesCS7B02G184900	2.71619	0.0313609	Up
TraesCS1D02G449000	5.78392	9.80581e-05	Up
TraesCS4B02G141300	1.1988	0.0494859	Up
TraesCS3A02G049000	2.08109	0.0471347	Up
TraesCS1B02G131000	6.29071	6.10814e-16	Up
TraesCS4D02G032900	1.36383	0.00813686	Up
TraesCS2A02G149600	6.17804	2.51718e-12	Up
TraesCS2D02G414100	1.39991	0.000879818	Up
TraesCS2B02G537700	-3.44661	0.01246	Down
TraesCS5A02G502600	1.28278	0.0145676	Up
TraesCS1D02G384300	-4.40197	0.00135816	Down
TraesCS2D02G583600	7.16878	1.06338e-05	Up
TraesCS6D02G271900	-4.33118	0.0298044	Down
TraesCS1B02G143600	7.59774	2.04709e-14	Up
TraesCS6D02G216600	1.43237	5.56354e-05	Up
TraesCS2A02G178200	3.17191	0.0363831	Up
TraesCS4D02G279900	-4.29568	0.00792914	Down
TraesCS1B02G408600	1.00062	0.0473448	Up
TraesCS5D02G014100	-2.63079	0.00513784	Down
TraesCS1B02G100300	5.99294	6.63425e-05	Up
TraesCS1B02G138100	4.90295	2.08023e-33	Up
TraesCS2D02G001500	-1.59391	0.00599057	Down
TraesCS2D02G320300	-4.71318	0.0204014	Down
TraesCS1A02G130700	2.49088	0.000140558	Up
TraesCS7D02G088300	-2.11831	0.0313189	Down
TraesCS7B02G015500	2.48196	0.000239964	Up
TraesCS2B02G275900	1.25201	0.0358893	Up
TraesCS3B02G397400	-4.16101	1.31028e-05	Down
TraesCS4B02G006100	4.67271	4.01075e-12	Up
TraesCS1A02G291100	4.85491	1.13355e-07	Up
TraesCS2D02G158600	1.34262	0.00255945	Up
TraesCS2D02G042100	4.59311	9.79779e-06	Up
TraesCS4D02G201200	-2.13944	4.6117e-05	Down
TraesCS7A02G443600	3.98404	0.00205518	Up
TraesCS7A02G561100	-4.51925	0.00880973	Down
TraesCS6D02G008900	-4.12198	0.0145981	Down
TraesCS4A02G491482	4.02384	0.0436208	Up
TraesCS7A02G091900	-4.00751	0.0030009	Down
TraesCS5B02G162900	-1.274	0.0380398	Down
TraesCS1A02G027500	-7.0393	5.14577e-07	Down
TraesCS2D02G584000	7.49117	1.08302e-07	Up
TraesCS7A02G012400	-5.0124	0.0113549	Down
TraesCS1B02G094700	1.90507	6.75792e-06	Up
TraesCS7D02G497400	-1.72316	0.0316823	Down
TraesCS3A02G057100	2.95758	0.00867338	Up
TraesCS2B02G512900	5.4248	1.47727e-07	Up
TraesCS4B02G085700	-2.1569	0.0155917	Down
TraesCS1A02G122800	-10.2156	5.66119e-15	Down
TraesCS5B02G420100	-1.88274	0.0234921	Down
TraesCS4A02G278500	2.59184	9.05185e-09	Up
TraesCS7D02G096900	-2.91195	0.00657672	Down
TraesCS5B02G034100	3.70085	1.24072e-08	Up
TraesCS1B02G148900	3.11615	5.26835e-08	Up
TraesCSU02G172000	1.29484	0.0126627	Up
TraesCS4A02G493800	5.60493	0.00137355	Up
TraesCS3A02G414900	-4.91201	0.0470852	Down
TraesCS7A02G451100	-1.81816	0.0415301	Down
TraesCS1B02G083900	1.91612	1.36635e-05	Up
TraesCS2A02G123000	8.22496	1.8593e-10	Up
TraesCS7A02G052000	-1.49771	4.86808e-07	Down
TraesCS4B02G024800	-2.58298	0.000596714	Down
TraesCS2D02G490400	2.39231	0.00972885	Up
TraesCS7D02G103800	-1.24093	0.00316445	Down
TraesCS6A02G334400	4.71384	0.00944498	Up
TraesCS1D02G443400	8.17012	2.58448e-07	Up
TraesCSU02G259500	-4.91777	0.00532721	Down
TraesCS5B02G089000	1.57812	0.03388	Up
TraesCS3A02G256000	-1.51748	0.0408391	Down
TraesCS2D02G570400	3.02246	0.0033552	Up
TraesCS3B02G227700	-1.48945	0.0231461	Down
TraesCS1A02G421600	1.07839	0.0290792	Up
TraesCS1B02G134200	3.91893	3.54685e-06	Up
TraesCS7B02G118200	2.52349	0.0236219	Up
TraesCS4A02G236200	1.21976	0.00101163	Up
TraesCS2D02G256000	1.90276	0.000124906	Up
TraesCS5A02G018200	-1.79687	0.00325952	Down
TraesCS7B02G357600	-6.78432	2.38595e-05	Down
TraesCS2B02G115100	3.54219	0.00193943	Up
TraesCS7B02G227700	1.81841	0.025432	Up
TraesCS7A02G273400	1.44198	0.0449224	Up
TraesCS2B02G344100	7.25374	4.23667e-05	Up
TraesCS5A02G234200	-2.17604	0.00636174	Down
TraesCS3A02G434900	2.81336	4.64584e-05	Up
TraesCSU02G030800	-3.13853	5.50025e-06	Down
TraesCS1D02G320300	1.1075	0.00557184	Up
TraesCS7B02G317600	4.77837	0.000977598	Up
TraesCS4B02G153400	-8.31627	5.97195e-10	Down
TraesCS2B02G016700	-3.96872	0.0279017	Down
TraesCS3B02G264700	-1.32169	0.0455023	Down
TraesCS4A02G392200	-3.11578	0.000764062	Down
TraesCS3B02G589800	2.14287	0.0051723	Up
TraesCS6D02G161100	-1.51635	0.00245999	Down
TraesCS2B02G181900	2.10797	1.0676e-05	Up
TraesCS2B02G053600	-2.88063	3.57178e-22	Down
TraesCS7B02G381800	2.24792	3.51761e-08	Up
TraesCS3B02G158800	-5.01392	0.00683521	Down
TraesCS7D02G022500	2.02477	0.043135	Up
TraesCS2A02G553400	1.95015	0.00102401	Up
TraesCS7B02G365200	-3.91997	0.000244413	Down
TraesCS2B02G567800	5.36699	0.00103053	Up
TraesCS3D02G309900	1.83341	0.00111571	Up
TraesCSU02G165600	-4.05445	0.000386194	Down
TraesCSU02G027900	-5.65666	0.00258366	Down
TraesCS1A02G299200	7.57534	5.48868e-08	Up
TraesCS6D02G148600	4.3596	1.53081e-05	Up
TraesCS1B02G043200	4.2437	0.000425826	Up
TraesCS3B02G006900	1.87401	1.39073e-13	Up
TraesCS1A02G101300	-3.69064	0.00113599	Down
TraesCS4A02G470600	2.36742	0.0235251	Up
TraesCS3D02G537300	-1.00824	0.0113271	Down
TraesCS5D02G329200	-1.94862	0.000357436	Down
TraesCS1D02G041300	-1.28978	0.0385173	Down
TraesCS1B02G299000	-3.14264	0.0285837	Down
TraesCS2A02G131700	-1.60682	0.0388139	Down
TraesCS2B02G025400	-2.72469	0.0362928	Down
TraesCS5B02G046300	1.11006	0.00374919	Up
TraesCS5A02G418800	3.47094	0.00821329	Up
TraesCS7A02G532900	2.76696	0.0122657	Up
TraesCS1A02G173400	1.04807	0.0238747	Up
TraesCS7A02G534900	-5.16025	0.00345595	Down
TraesCS4B02G101500	5.55302	0.00028951	Up
TraesCS4B02G231400	-2.6538	0.00913969	Down
TraesCS2A02G208200	-1.49336	0.00783695	Down
TraesCS1B02G059000	4.80388	1.7471e-08	Up
TraesCS1D02G095900	3.90425	2.32464e-06	Up
TraesCS2A02G461700	-1.29859	0.0252091	Down
TraesCS5A02G147400	-2.89373	0.0173423	Down
TraesCS2D02G267400	1.08189	0.0391111	Up
TraesCS3D02G536400	-4.18216	0.039352	Down
TraesCS1A02G185500	1.69749	0.000433849	Up
TraesCS1B02G149400	1.22339	0.00330111	Up
TraesCS2B02G196500	-5.01436	7.80705e-06	Down
TraesCS3B02G212500	-1.37718	0.0174062	Down
TraesCS1B02G115400	5.77777	3.12259e-14	Up
TraesCS3B02G311000	1.42066	0.0141903	Up
TraesCS2D02G468900	-1.93272	0.00367068	Down
TraesCS6D02G388900	9.17206	1.24631e-12	Up
TraesCS7A02G007500	-2.60092	0.000274374	Down
TraesCS3A02G476600	-2.18003	0.0448835	Down
TraesCS2D02G224900	-1.0806	0.0290094	Down
TraesCS3D02G003900	4.9885	0.00392772	Up
TraesCS3A02G483100	-6.2264	5.44942e-12	Down
TraesCS4B02G369300	3.3055	0.000513743	Up
TraesCS3B02G127200	-1.00208	0.00797527	Down
TraesCS3B02G423300	1.21577	0.0111393	Up
TraesCS7A02G077500	1.00486	0.0385044	Up
TraesCS3B02G301800	-2.39072	0.000447872	Down
TraesCS6B02G375600	-1.007	0.00981198	Down
TraesCS1B02G294500	-5.60647	0.00204968	Down
TraesCS5A02G259300	-1.03605	0.0253752	Down
TraesCS1A02G126900	-1.35975	0.0180143	Down
TraesCS3B02G205800	1.84252	0.0101572	Up
TraesCS6D02G305600	-4.00172	0.00983449	Down
TraesCS5A02G068400	1.95136	0.0474769	Up
TraesCS1B02G057800	4.56343	1.60725e-29	Up
TraesCS1B02G048300	1.66462	0.0316061	Up
TraesCS4A02G216600	-1.48636	0.0324331	Down
TraesCS4D02G116700	2.14533	0.00248846	Up
TraesCS6A02G146100	-6.99255	6.16209e-07	Down
TraesCS7B02G099000	3.05609	0.023113	Up
TraesCS7B02G344900	-1.05036	0.0208988	Down
TraesCS3B02G538800	3.65874	0.00875436	Up
TraesCS2D02G411400	2.25661	0.00260702	Up
TraesCS4D02G245000	1.7233	0.0130448	Up
TraesCS1B02G046500	4.13322	0.0372912	Up
TraesCS4B02G045700	-2.28416	0.000963498	Down
TraesCS3B02G107300	-1.53918	0.0378565	Down
TraesCS7A02G024000	4.91327	1.26497e-06	Up
TraesCS4D02G296200	-1.51777	0.00357674	Down
TraesCS5B02G023000	-1.21654	0.00432459	Down
TraesCS3B02G452500	2.86994	1.21449e-09	Up
TraesCS4B02G003600	-1.9291	0.0251586	Down
TraesCS7D02G021500	-4.49713	0.000348278	Down
TraesCS7B02G474600	-3.46676	0.0115438	Down
TraesCS7D02G000300	-2.66216	2.39788e-07	Down
TraesCS1A02G093200	6.10722	3.55925e-06	Up
TraesCS1B02G147600	5.29085	1.13683e-13	Up
TraesCS1B02G000800	2.84486	1.93298e-11	Up
TraesCS7A02G034500	-7.26986	8.42146e-06	Down
TraesCS1D02G453700	9.08789	7.22383e-13	Up
TraesCS7B02G008500	-3.00306	0.0362295	Down
TraesCS1B02G102000	4.41626	0.000203374	Up
TraesCS1D02G245300	-1.63557	1.53701e-07	Down
TraesCS6D02G148500	1.84472	0.0424483	Up
TraesCS2D02G317600	-1.864	0.0256033	Down
TraesCS1D02G114600	-1.28156	4.82099e-05	Down
TraesCS6B02G372300	-1.26178	0.0151601	Down
TraesCS4D02G016300	2.61677	0.0150769	Up
TraesCS5B02G407200	1.01402	0.0288474	Up
TraesCS6B02G115200	-2.12426	0.00777829	Down
TraesCS3B02G542500	4.29501	0.00842222	Up
TraesCS1B02G072000	-2.67714	0.000499723	Down
TraesCS1A02G116600	-1.10786	0.0131696	Down
TraesCS2D02G187400	-3.25408	1.34914e-06	Down
TraesCS1A02G182000	1.28126	0.000122467	Up
TraesCS2B02G475100	-1.0284	0.0270079	Down
TraesCS6B02G406700	-1.17737	0.0273633	Down
TraesCS5B02G061600	4.84095	0.000887009	Up
TraesCS2A02G187400	2.06868	0.0248113	Up
TraesCS5D02G061200	3.20917	0.000943219	Up
TraesCS2A02G073800	-6.70627	0.0268256	Down
TraesCS1B02G403400	4.63526	1.43652e-09	Up
TraesCS3A02G391600	1.12741	0.00660983	Up
TraesCS3B02G601100	3.33508	2.09131e-07	Up
TraesCS1B02G474100	-1.27894	0.0358253	Down
TraesCS5A02G317600	1.53392	0.0489789	Up
TraesCS1D02G360600	-1.04073	0.0181162	Down
TraesCS2A02G029500	-4.91952	0.0047973	Down
TraesCS1D02G377100	5.42247	0.00105742	Up
TraesCS2A02G042900	2.42867	0.0190254	Up
TraesCS5D02G551400	1.65578	0.0100152	Up
TraesCS5B02G349300	2.53338	0.0249192	Up
TraesCS6A02G222100	1.87929	0.0316451	Up
TraesCS3A02G469400	4.94627	2.80827e-09	Up
TraesCS6B02G464400	4.70589	0.0116865	Up
TraesCS2D02G440600	2.80082	0.00658476	Up
TraesCS5D02G057300	-1.64096	0.0251652	Down
TraesCS4B02G158500	-1.64729	0.0195895	Down
TraesCS1B02G169400	-1.05351	0.0134145	Down
TraesCS3A02G525700	-3.45878	0.0215765	Down
TraesCS7B02G312400	3.71679	0.0245755	Up
TraesCS2B02G164100	-1.69641	0.00941879	Down
TraesCS6D02G403900	1.23264	0.000112145	Up
TraesCSU02G162200	2.42253	0.0162493	Up
TraesCS1B02G022100	3.23509	0.0010444	Up
TraesCS2A02G534200	1.8223	0.0117998	Up
TraesCS5D02G216200	1.40424	0.0141044	Up
TraesCS6A02G371300	-1.94825	0.032696	Down
TraesCS5A02G348600	1.48397	0.00946834	Up
TraesCS1A02G041700	-4.12742	0.00185769	Down
TraesCS6B02G229900	1.4733	0.0067065	Up
TraesCS7B02G385500	-10.1229	2.66594e-15	Down
TraesCS3D02G439500	2.55915	0.0170304	Up
TraesCS3D02G299700	-1.08377	0.00171389	Down
TraesCSU02G061300	5.37272	0.000907218	Up
TraesCS6B02G384500	1.30509	0.0170249	Up
TraesCS4B02G092400	1.69296	0.0100321	Up
TraesCS2B02G342200	-3.21388	1.05081e-05	Down
TraesCS5D02G546600	-2.63953	0.0317406	Down
TraesCS6A02G227100	3.13139	1.77688e-05	Up
TraesCS5D02G074300	1.26364	0.0484738	Up
TraesCS3A02G134600	1.23795	0.0107098	Up
TraesCS3A02G161000	-3.56995	3.28424e-06	Down
TraesCS5D02G428100	3.2653	0.0181479	Up
TraesCS1B02G137100	3.89823	0.0154769	Up
TraesCS7A02G489000	-1.59278	0.00124996	Down
TraesCS5B02G036000	-7.98021	1.64034e-09	Down
TraesCS2B02G305900	1.23231	0.0173154	Up
TraesCS6B02G021900	-3.55014	0.0109799	Down
TraesCS7D02G087500	-4.5015	0.000154212	Down
TraesCS4B02G353500	1.21869	0.00120115	Up
TraesCS7D02G405700	1.21991	0.0456067	Up
TraesCS6D02G084500	1.90366	0.000925764	Up
TraesCS1D02G048200	-1.39803	0.00718569	Down
TraesCS6D02G040400	-3.50212	3.0304e-06	Down
TraesCS1A02G150400	2.21273	4.76157e-05	Up
TraesCS1B02G300900	-5.83598	2.42108e-21	Down
TraesCS2D02G387300	2.1781	0.00961111	Up
TraesCS4B02G395200	-2.73807	5.88516e-07	Down
TraesCS4A02G474800	3.55983	0.0190293	Up
TraesCS3B02G042400	-1.94251	0.00346562	Down
TraesCS2B02G020200	-8.4963	2.76812e-12	Down
TraesCS1B02G045700	1.30958	0.00214894	Up
TraesCSU02G234600	5.4006	0.00100744	Up
TraesCS2B02G042500	1.31701	0.0151761	Up
TraesCS2B02G255900	-4.68668	2.31597e-12	Down
TraesCS7B02G443200	-2.09275	0.00126196	Down
TraesCS7A02G085700	5.19589	0.00227089	Up
TraesCS6B02G292100	-1.21504	0.0148368	Down
TraesCS3A02G393400	-1.16853	0.048398	Down
TraesCS6B02G466700	1.18323	0.00194718	Up
TraesCS7D02G026300	-3.85721	0.0155276	Down
TraesCS3D02G006400	5.07612	0.00597665	Up
TraesCS1A02G017900	-2.31269	0.0196275	Down
TraesCS6B02G241600	-10.5128	8.90655e-18	Down
TraesCS5D02G176800	1.11169	0.00849954	Up
TraesCS7A02G060700	-1.98884	0.00333799	Down
TraesCS3B02G441200	1.14806	0.00385792	Up
TraesCS2D02G108500	-3.83622	0.00126248	Down
TraesCS2D02G042200	7.18082	6.81971e-15	Up
TraesCS7A02G561900	-4.61724	0.000889269	Down
TraesCS1D02G451700	2.21839	0.000137805	Up
TraesCS1D02G127000	2.1483	0.0059644	Up
TraesCS5D02G357600	-2.58701	2.27056e-05	Down
TraesCS2B02G570800	5.12041	9.98223e-12	Up
TraesCS1A02G027200	-1.26529	0.00310109	Down
TraesCS1D02G044000	-1.00125	0.0162756	Down
TraesCS1B02G101800	4.30073	3.05855e-15	Up
TraesCS4D02G052000	-2.43126	0.0311064	Down
TraesCS5D02G541900	-1.02784	0.0224773	Down
TraesCS1B02G123400	1.44894	3.71029e-10	Up
TraesCS5B02G007200	-2.10314	0.0248157	Down
TraesCS2B02G390000	-1.94198	0.0204716	Down
TraesCS7B02G478600	-5.47218	0.00125359	Down
TraesCS1D02G168700	-4.28879	9.35648e-05	Down
TraesCS2A02G210400	-1.26684	0.0348915	Down
TraesCS3B02G343400	1.75017	0.00166762	Up
TraesCS5B02G466300	5.60671	0.00022485	Up
TraesCS2A02G575900	-2.69455	0.040459	Down
TraesCS2A02G474900	-1.54784	0.0383878	Down
TraesCS7A02G067100	-3.595	0.0306429	Down
TraesCS1B02G319100	-2.10285	6.73488e-08	Down
TraesCS2D02G327100	-2.36746	5.23374e-13	Down
TraesCS4A02G482100	-2.35684	0.00176209	Down
TraesCS6A02G406900	5.79851	3.02255e-23	Up
TraesCS5B02G274700	-1.54566	0.00564013	Down
TraesCS6B02G365200	2.20469	4.55921e-15	Up
TraesCS3B02G129200	-3.28213	0.0234109	Down
TraesCS2B02G142600	-8.5953	0.0278549	Down
TraesCS7A02G282900	-1.3379	0.00881088	Down
TraesCSU02G227400	-1.36813	0.0010272	Down
TraesCS2D02G146200	-1.17641	0.0138325	Down
TraesCS3B02G088100	-2.40906	0.0477352	Down
TraesCS3B02G359300	3.8593	0.0207901	Up
TraesCS7B02G385300	-12.4853	6.64124e-17	Down
TraesCS3B02G601200	4.39107	1.62747e-07	Up
TraesCS1B02G454700	2.11905	0.0317236	Up
TraesCS7B02G473000	-4.82836	0.00960066	Down
TraesCS5B02G347900	-3.60444	0.0237749	Down
TraesCS7D02G252200	1.21281	0.026207	Up
TraesCS1B02G024300	6.87306	1.07267e-07	Up
TraesCS1A02G078400	2.28822	0.0194362	Up
TraesCS7D02G542700	-2.38344	0.0187061	Down
TraesCS6D02G013600	-2.47358	0.0132856	Down
TraesCS2D02G037600	1.01313	0.0312693	Up
TraesCS5B02G085600	1.62056	0.0182934	Up
TraesCS3D02G008700	-4.57876	0.00702577	Down
TraesCSU02G135100	-1.48001	0.00129908	Down
TraesCS2B02G475800	-1.60788	0.0170066	Down
TraesCS4B02G052300	-1.8583	8.82675e-06	Down
TraesCS7B02G437300	6.58362	1.4999e-23	Up
TraesCS6B02G283900	2.38887	0.0138215	Up
TraesCS3A02G014200	-6.37673	0.00931085	Down
TraesCS1B02G395100	-2.06544	0.000484391	Down
TraesCS1A02G295900	1.37364	0.0163013	Up
TraesCS6A02G044500	2.89864	0.00829545	Up
TraesCS2D02G376100	1.68594	0.0329481	Up
TraesCS6B02G186000	5.96061	1.33376e-08	Up
TraesCS6A02G011400	-1.1877	0.0200256	Down
TraesCS7A02G544600	-4.69826	0.0464023	Down
TraesCS5B02G021400	4.12479	0.00828836	Up
TraesCS6A02G057700	-2.19741	0.0495789	Down
TraesCS7D02G519700	3.44699	5.42968e-05	Up
TraesCS3A02G332300	-1.85514	0.00938512	Down
TraesCS6A02G385300	1.25125	0.00523121	Up
TraesCS4B02G084700	-6.54766	1.50651e-42	Down
TraesCS3B02G093300	3.16736	0.00699887	Up
TraesCS1B02G014500	6.00337	4.40221e-05	Up
TraesCS7A02G246500	-4.81053	0.0196189	Down
TraesCS7B02G468900	-6.5429	9.96666e-06	Down
TraesCS2B02G161900	-2.51356	0.000429866	Down
TraesCS2D02G543400	3.6135	0.0107422	Up
TraesCS5D02G496400	-1.85563	0.0121806	Down
TraesCS6A02G419400	1.65692	0.0378005	Up
TraesCS4A02G319300	2.21653	8.84106e-07	Up
TraesCS3A02G346400	2.18377	0.00368692	Up
TraesCS6B02G230600	1.0243	0.000130436	Up
TraesCS6A02G398400	3.60732	2.48239e-05	Up
TraesCS1D02G448900	3.49605	0.0102208	Up
TraesCS5A02G405300	-1.20689	0.0419617	Down
TraesCS1B02G016800	6.58113	4.11226e-06	Up
TraesCS1D02G443200	4.29101	0.00121434	Up
TraesCS3D02G491000	-4.20183	0.00080202	Down
TraesCS1B02G390200	-1.68576	0.0328971	Down
TraesCS7A02G104600	-1.11549	0.01442	Down
TraesCS4D02G197500	2.35081	0.00103859	Up
TraesCS2A02G507100	1.4864	0.00656202	Up
TraesCS6A02G019300	-1.88126	1.12175e-06	Down
TraesCS1D02G448700	1.90685	3.6375e-08	Up
TraesCS2A02G571500	-1.73251	0.0218818	Down
TraesCS4A02G369300	1.7903	8.40735e-06	Up
TraesCS3B02G230500	-7.2243	1.78875e-07	Down
TraesCS2B02G017600	-2.73765	0.00412044	Down
TraesCS4B02G252800	2.12421	6.87389e-06	Up
TraesCS1B02G148200	5.27475	5.07461e-23	Up
TraesCS2B02G306200	-1.95801	0.00292072	Down
TraesCS6D02G149300	-1.53648	0.0241535	Down
TraesCS1B02G399600	-2.70456	0.000890522	Down
TraesCS7A02G290900	-1.08583	0.0215461	Down
TraesCS3A02G165100	-6.30021	1.1265e-05	Down
TraesCS1A02G393200	3.18473	4.55936e-12	Up
TraesCS4B02G281500	-3.12606	2.08463e-05	Down
TraesCS3A02G418890	-1.66798	0.0302315	Down
TraesCS1B02G270000	-1.20833	0.042087	Down
TraesCS7B02G248300	4.20328	0.014965	Up
TraesCS6B02G443500	-1.64544	0.0472346	Down
TraesCS3A02G499600	-4.76873	0.0333675	Down
TraesCS7A02G021800	-3.63275	0.0129256	Down
TraesCS2B02G114800	3.53763	3.53169e-06	Up
TraesCS7A02G104900	1.66833	0.0181549	Up
TraesCS6B02G371000	-3.02305	8.59695e-13	Down
TraesCS1B02G128600	2.03905	0.000116207	Up
TraesCS3D02G536900	-2.33975	0.00111053	Down
TraesCS1D02G439000	1.70453	4.25076e-08	Up
TraesCS2B02G058300	1.97671	0.0490013	Up
TraesCS2B02G614000	-1.33699	0.00505922	Down
TraesCS4A02G248500	4.52518	0.0114027	Up
TraesCS6D02G385500	-1.42302	0.0201948	Down
TraesCS1B02G083000	6.37947	8.18289e-06	Up
TraesCS6B02G012000	3.2564	0.0110209	Up
TraesCS1D02G451200	2.8706	7.99691e-07	Up
TraesCS3D02G444700	-2.4127	0.0169315	Down
TraesCS1B02G470500	1.50076	0.0191215	Up
TraesCS3A02G531300	-2.38573	0.000452703	Down
TraesCS3B02G334000	-1.39986	0.0430046	Down
TraesCS7D02G470200	2.95144	1.40605e-09	Up
TraesCS1B02G081400	3.45371	0.0030712	Up
TraesCS5A02G017200	2.15054	0.0487437	Up
TraesCS7B02G332800	1.46299	0.0210629	Up
TraesCS3D02G531300	2.08557	0.0304693	Up
TraesCS1A02G101900	-1.64529	0.0103555	Down
TraesCS3D02G544000	-3.81567	0.0025426	Down
TraesCS1A02G039800	-2.44303	0.00708976	Down
TraesCS5A02G260400	-7.086	1.59756e-16	Down
TraesCS6D02G396400	-1.38207	0.0301963	Down
TraesCS7B02G265000	1.23737	0.0239097	Up
TraesCS2B02G168000	1.04493	0.010985	Up
TraesCS7B02G327400	2.22243	3.27692e-05	Up
TraesCS3D02G098400	1.22845	0.0263306	Up
TraesCS1D02G051100	-2.44495	0.0155981	Down
TraesCS7B02G329600	-6.20073	1.32067e-05	Down
TraesCS1B02G002800	8.19234	5.99661e-10	Up
TraesCS2B02G504500	-4.12796	0.00136177	Down
TraesCS1D02G347700	-5.9343	7.99292e-05	Down
TraesCS6B02G334100	2.13409	0.0444405	Up
TraesCS6B02G462700	-1.25884	0.0378839	Down
TraesCS4A02G469700	6.75831	1.63907e-06	Up
TraesCS5B02G116400	-22.3981	9.95037e-09	Down
TraesCS4B02G382100	-2.15349	0.00900011	Down
TraesCS5B02G074800	3.13724	0.0221965	Up
TraesCS3D02G148900	4.83368	0.0157658	Up
TraesCS2B02G237800	-1.50755	0.0332041	Down
TraesCS1D02G257700	2.44574	0.000109934	Up
TraesCS4B02G278200	-6.12696	0.000482864	Down
TraesCS2B02G516600	-1.93996	0.0135149	Down
TraesCS1B02G151200	6.81645	1.62341e-06	Up
TraesCS2A02G465200	2.33564	0.0072135	Up
TraesCS1A02G122000	-1.40095	0.00337965	Down
TraesCS2D02G039900	2.29236	3.57348e-09	Up
TraesCS4B02G028000	1.18605	0.000251038	Up
TraesCS2B02G173500	-3.81016	0.000853945	Down
TraesCS7D02G198000	1.79258	6.81075e-05	Up
TraesCS5B02G011300	3.4413	0.000673103	Up
TraesCS2D02G018800	-4.34925	1.25465e-22	Down
TraesCS2B02G123400	-7.46218	1.0421e-05	Down
TraesCS4A02G425400	-5.18422	0.00211957	Down
TraesCS3A02G505800	-4.0572	0.0133568	Down
TraesCS7D02G544100	6.71246	1.57014e-05	Up
TraesCS3B02G485200	7.39872	3.55957e-08	Up
TraesCS7B02G497500	1.795	0.0498857	Up
TraesCS7B02G394800	-1.58242	0.00612912	Down
TraesCS2A02G042600	1.17304	0.041441	Up
TraesCS1B02G144700	2.73681	1.34299e-07	Up
TraesCS4A02G455300	4.16065	0.033524	Up
TraesCS2B02G298300	7.34597	2.50897e-13	Up
TraesCS2D02G580800	7.34275	3.66642e-08	Up
TraesCS3B02G387000	7.53813	1.26304e-08	Up
TraesCS3D02G188000	1.69993	0.0455755	Up
TraesCS1B02G390300	4.03605	2.05453e-07	Up
TraesCS7A02G441500	1.34619	0.0360403	Up
TraesCS5A02G551500	-5.49193	1.1471e-07	Down
TraesCS3B02G279400	3.47771	0.000145707	Up
TraesCS7A02G043600	-1.79254	0.00672566	Down
TraesCS7B02G385600	3.90416	4.57781e-06	Up
TraesCS6D02G357500	1.44977	0.0263909	Up
TraesCS2D02G525600	-1.56631	0.0062379	Down
TraesCS1A02G155900	4.97871	0.00404696	Up
TraesCS6B02G379500	1.09053	0.00153853	Up
TraesCS1B02G469200	-1.11929	0.00103338	Down
TraesCS1A02G197400	-4.70983	0.0132454	Down
TraesCS1A02G043400	-1.87854	0.00816233	Down
TraesCS2B02G133500	-6.82714	6.0139e-12	Down
TraesCS3B02G511800	2.05175	1.53881e-14	Up
TraesCS7B02G434500	-6.41273	2.3383e-08	Down
TraesCS4A02G439600	2.57406	0.0414023	Up
TraesCS7A02G082500	1.52111	0.0141665	Up
TraesCS7A02G251500	-3.51212	0.0160965	Down
TraesCS3D02G130200	-1.4808	0.0130812	Down
TraesCS6D02G336600	-2.02005	0.011588	Down
TraesCS4A02G482700	-7.61381	1.07462e-08	Down
TraesCS3D02G003600	-1.42271	0.000517655	Down
TraesCS3B02G005400	-7.02039	0.00136385	Down
TraesCS1B02G110400	1.27615	0.0462443	Up
TraesCS5B02G534200	3.95755	5.44231e-05	Up
TraesCS7B02G262300	-8.0641	0.0391054	Down
TraesCS1D02G402700	-2.12957	0.0143877	Down
TraesCS4A02G470800	6.72065	1.68236e-06	Up
TraesCS7A02G392700	-2.13547	0.0116936	Down
TraesCS2D02G261300	-1.1804	0.0270657	Down
TraesCS3B02G490700	-8.58297	0.00620208	Down
TraesCS3B02G450600	5.56479	7.19455e-17	Up
TraesCS5B02G219500	1.07647	0.0394458	Up
TraesCS1B02G014400	3.19944	0.0128052	Up
TraesCS2D02G053300	-2.69251	0.0091401	Down
TraesCS4B02G343200	3.09633	0.00194882	Up
TraesCS1A02G239100	1.00785	0.00029763	Up
TraesCS7B02G192500	-2.51011	0.000298651	Down
TraesCS7D02G391400	1.85814	0.000538986	Up
TraesCS3B02G042700	3.25787	0.00549841	Up
TraesCS2B02G423100	1.35927	0.00605496	Up
TraesCS5D02G136300	2.17161	0.0142817	Up
TraesCS5A02G229300	-2.44635	9.67876e-06	Down
TraesCS1B02G217200	1.44899	0.0361728	Up
TraesCS1B02G122700	4.46484	0.0203336	Up
TraesCS5D02G449500	4.83182	0.00688896	Up
TraesCS7A02G568300	3.57389	1.22264e-05	Up
TraesCS4A02G325600	-1.12016	0.034897	Down
TraesCS1B02G345200	-1.3153	0.0256785	Down
TraesCS3A02G236500	-5.17568	1.8906e-30	Down
TraesCS2D02G568600	2.20755	0.00032452	Up
TraesCS6D02G174900	-1.79681	0.0212246	Down
TraesCS6D02G405900	3.43179	2.17883e-08	Up
TraesCS4A02G210100	1.14265	0.000139347	Up
TraesCS1A02G033000	1.12184	0.00953258	Up
TraesCS7D02G326800	-1.30873	0.0467255	Down
TraesCS1D02G264000	2.09684	0.00548742	Up
TraesCS5B02G213000	2.46477	0.0290975	Up
TraesCS7D02G497300	-2.05513	0.0292073	Down
TraesCS4A02G467800	1.87694	6.81258e-05	Up
TraesCS2B02G489700	-6.16626	0.00121364	Down
TraesCS5B02G166300	-2.12092	0.00318764	Down
TraesCS2A02G532200	-1.52139	0.0113251	Down
TraesCS5A02G081000	-3.51548	0.0432995	Down
TraesCS2D02G165600	-10.2055	4.29943e-05	Down
TraesCS1B02G108300	5.40816	0.00420085	Up
TraesCS2A02G585500	1.06267	0.0379417	Up
TraesCSU02G003300	1.92099	0.0144056	Up
TraesCS5D02G405100	-5.26599	0.0123593	Down
TraesCS1B02G231900	1.56917	0.0080826	Up
TraesCS3A02G359400	-1.844	0.00713133	Down
TraesCS2D02G117800	-4.09091	3.00805e-09	Down
TraesCS7A02G087700	1.58859	0.00189563	Up
TraesCS4A02G000500	1.83772	2.03431e-07	Up
TraesCS2D02G579900	5.18147	0.00370023	Up
TraesCS4B02G175500	2.01682	0.000796361	Up
TraesCS2A02G563700	-2.65246	0.00838228	Down
TraesCS3A02G040500	-5.46914	3.30935e-06	Down
TraesCS1B02G099900	6.61763	3.31705e-07	Up
TraesCS5D02G391000	-7.13262	5.30623e-06	Down
TraesCS6B02G208300	4.4738	0.0182964	Up
TraesCS4B02G110300	-5.02261	0.00618238	Down
TraesCS4A02G106600	-1.46699	0.0408052	Down
TraesCS5D02G401300	2.21662	0.039588	Up
TraesCS2A02G348600	1.86127	0.0454926	Up
TraesCS2D02G544000	3.38719	0.0224872	Up
TraesCS4B02G313200	-3.78297	2.59395e-05	Down
TraesCS5B02G340500	-2.48783	0.00964755	Down
TraesCS2D02G574400	4.71903	0.0202989	Up
TraesCS6B02G189800	-4.4578	0.00292907	Down
TraesCS2D02G356000	-1.22181	0.0246458	Down
TraesCS7B02G331600	-10.1714	6.3132e-16	Down
TraesCS5B02G064700	4.12461	0.0404012	Up
TraesCS6A02G175800	-9.78522	1.21039e-13	Down
TraesCS5B02G268800	-1.09967	0.00639294	Down
TraesCS6D02G098200	-2.02459	0.046823	Down
TraesCS1B02G135900	4.66547	9.85716e-32	Up
TraesCS3A02G131900	-1.34291	0.022806	Down
TraesCS2A02G534100	-2.51818	0.0344498	Down
TraesCS1B02G060500	6.94329	5.51193e-07	Up
TraesCS1B02G059400	2.76396	0.00666061	Up
TraesCS1B02G007100	5.15774	0.0014095	Up
TraesCS7A02G267900	-1.17929	0.0383773	Down
TraesCS3B02G256900	-1.92229	0.0223291	Down
TraesCS4A02G076000	-2.32646	0.00897932	Down
TraesCS7B02G474700	2.62315	0.00199267	Up
TraesCS5D02G044400	-1.58147	0.0200707	Down
TraesCS4B02G294300	1.82075	0.00967643	Up
TraesCS6B02G029600	-8.45548	6.83973e-06	Down
TraesCS4B02G193400	-2.1364	0.000824648	Down
TraesCS2D02G576000	4.0428	6.39727e-06	Up
TraesCS3B02G001400	-5.0385	0.000517892	Down
TraesCS4B02G067800	-1.20853	0.041946	Down
TraesCS2D02G095800	2.78309	0.0063774	Up
TraesCS3A02G267500	1.74433	0.000762627	Up
TraesCS1B02G227300	2.09768	0.0243078	Up
TraesCS1B02G018700	6.58651	6.63974e-09	Up
TraesCS7D02G058600	1.17028	0.00551469	Up
TraesCS2B02G036700	-8.49951	8.69798e-11	Down
TraesCS6B02G181400	1.03596	0.0188849	Up
TraesCS1D02G116900	-1.25286	0.0280123	Down
TraesCS1A02G061500	-4.55535	0.00199096	Down
TraesCS1D02G330800	-2.60929	0.0306996	Down
TraesCS4A02G448100	5.85146	0.000260125	Up
TraesCS3B02G479500	1.5164	0.00215864	Up
TraesCS1B02G004000	7.40525	5.53099e-08	Up
TraesCS5A02G318300	1.24019	0.0251053	Up
TraesCS6A02G023300	-3.98416	5.18067e-05	Down
TraesCS7A02G398900	-1.27632	0.0170006	Down
TraesCS2A02G417700	-2.12373	0.0087209	Down
TraesCS2A02G157200	-1.77935	1.35605e-05	Down
TraesCS4B02G336700	-1.86363	0.00694716	Down
TraesCS1B02G013600	5.64353	3.56822e-14	Up
TraesCS6B02G041100	1.59865	0.0019959	Up
TraesCS2A02G559500	-1.0217	0.00407354	Down
TraesCS2A02G227800	3.52856	0.00851781	Up
TraesCS5B02G410600	1.27426	0.0145949	Up
TraesCS3A02G152500	2.28526	0.00581928	Up
TraesCS6D02G388800	6.02724	1.62813e-05	Up
TraesCS1A02G023200	-2.10773	0.00480337	Down
TraesCS6D02G358500	2.92057	3.54134e-18	Up
TraesCS1B02G399300	1.92799	0.0123388	Up
TraesCS5A02G290200	4.0121	0.0494937	Up
TraesCS7A02G047800	4.69479	0.00126221	Up
TraesCS6B02G015700	-3.85697	1.78874e-11	Down
TraesCS1B02G134100	3.37487	1.34896e-10	Up
TraesCS2B02G004800	4.51925	0.0142372	Up
TraesCS5B02G428200	-1.29952	0.00101005	Down
TraesCS6B02G457400	1.21812	0.0362979	Up
TraesCS6A02G260400	1.07734	0.03113	Up
TraesCS3D02G501700	1.33759	0.0456467	Up
TraesCS1B02G127700	1.6263	0.00234856	Up
TraesCS7D02G306700	-1.01946	0.0352491	Down
TraesCS1A02G096500	-1.80754	0.00515177	Down
TraesCS6D02G310700	-4.50191	0.000694396	Down
TraesCS3A02G329100	1.4173	0.0148649	Up
TraesCS1A02G005100	1.91793	0.0473377	Up
TraesCS5D02G021400	-1.19888	0.0480672	Down
TraesCS7B02G059500	-2.06535	0.0258629	Down
TraesCS6D02G014500	2.59168	2.37623e-05	Up
TraesCS1A02G037800	1.28215	0.0282304	Up
TraesCS6B02G258200	2.552	2.29087e-05	Up
TraesCS2B02G271500	1.28173	0.0393642	Up
TraesCS1B02G140400	1.76133	3.12705e-10	Up
TraesCS7A02G529200	1.82829	0.015809	Up
TraesCS2D02G555400	-7.70252	6.13551e-09	Down
TraesCS1B02G152200	5.85243	4.58139e-19	Up
TraesCS5B02G448400	-11.0356	1.1202e-15	Down
TraesCS1A02G189800	-7.37169	2.54401e-07	Down
TraesCS4A02G381400	-1.81428	0.0309852	Down
TraesCS7D02G028500	-1.69441	0.0218243	Down
TraesCS5D02G363300	1.73618	0.0236184	Up
TraesCS7B02G173100	-1.47521	0.0064459	Down
TraesCS1D02G112000	2.75915	0.000954038	Up
TraesCS2B02G404600	-1.15393	0.0274049	Down
TraesCS6B02G352000	1.02085	0.00803959	Up
TraesCS2D02G057000	-2.90079	0.0109236	Down
TraesCS6B02G133700	1.01833	0.0103068	Up
TraesCS3D02G373200	4.65823	0.00345772	Up
TraesCS5A02G363800	-4.63801	0.000420212	Down
TraesCS3B02G196200	-1.04349	0.0191732	Down
TraesCS3B02G125500	1.01441	0.000381881	Up
TraesCS4B02G385300	-6.96185	4.08616e-06	Down
TraesCS3D02G402200	1.12416	0.0216285	Up
TraesCSU02G071100	2.11937	0.04374	Up
TraesCS1A02G419400	-1.08906	0.046765	Down
TraesCS2D02G517700	-9.3529	0.0166875	Down
TraesCS2B02G302400	1.39898	0.00551874	Up
TraesCS6B02G170600	2.37587	1.49629e-12	Up
TraesCS2A02G156300	-3.39353	0.000126792	Down
TraesCS5B02G056300	-1.36069	0.0163967	Down
TraesCS1B02G095600	3.74359	1.22233e-11	Up
TraesCSU02G096600	-7.34071	1.86544e-05	Down
TraesCSU02G011100	1.04576	0.0356154	Up
TraesCS7A02G177200	1.10434	0.0410369	Up
TraesCS3B02G004800	-2.36596	5.40612e-08	Down
TraesCS6B02G233700	1.14336	0.00266297	Up
TraesCS7B02G196400	-2.89372	2.85458e-06	Down
TraesCS2A02G135700	-1.36129	0.00400243	Down
TraesCS5B02G225000	4.79611	0.00535729	Up
TraesCS7B02G383200	-1.5275	0.031309	Down
TraesCS5A02G454200	-5.01536	0.000332771	Down
TraesCS6A02G055200	-1.72688	0.0177068	Down
TraesCS3A02G369100	-1.27101	0.00307977	Down
TraesCS3B02G035100	1.59169	0.0235417	Up
TraesCS1B02G294200	-1.55984	0.020865	Down
TraesCSU02G204500	2.49901	0.000256162	Up
TraesCS1B02G062400	5.69649	8.16726e-08	Up
TraesCS3D02G080000	2.79235	0.0144134	Up
TraesCS5B02G046700	-1.01409	0.0347381	Down
TraesCS1B02G043300	4.18183	0.0329536	Up
TraesCS3A02G041400	-5.14108	0.000665843	Down
TraesCS7B02G437600	-1.77906	9.80421e-07	Down
TraesCS6A02G408200	7.76773	2.07136e-14	Up
TraesCSU02G022000	-5.76944	0.00292474	Down
TraesCS1D02G448100	5.0076	3.64663e-08	Up
TraesCS4A02G434500	-4.0426	2.40826e-09	Down
TraesCS2B02G206000	7.80981	6.34709e-07	Up
TraesCS6A02G097400	-1.36598	0.0239339	Down
TraesCS1B02G189500	2.87047	2.17142e-15	Up
TraesCS1D02G104300	-1.36326	0.0033905	Down
TraesCS4A02G446900	-5.25876	0.00618061	Down
TraesCS2D02G559800	2.92699	0.034316	Up
TraesCS1B02G136300	5.59171	0.000519892	Up
TraesCS7A02G444700	1.49564	0.000857697	Up
TraesCS6D02G334000	1.92231	0.000431709	Up
TraesCS4A02G434200	-1.6455	0.0225897	Down
TraesCS2D02G217700	5.36379	0.00165155	Up
TraesCS6A02G397000	-8.21199	0.0356395	Down
TraesCS4A02G115600	1.67476	0.000185625	Up
TraesCS7A02G186400	2.07474	0.00715458	Up
TraesCS6D02G381800	6.5843	3.96547e-24	Up
TraesCS1A02G264500	1.40538	0.00767072	Up
TraesCS5B02G470900	2.31578	0.0207068	Up
TraesCS7A02G568200	2.97301	0.00156889	Up
TraesCS5B02G429300	-5.0154	0.00332742	Down
TraesCS7B02G177400	-3.31281	1.11538e-10	Down
TraesCS7A02G046400	-3.67022	0.0156955	Down
TraesCS3A02G082700	-2.22222	0.0100858	Down
TraesCS4D02G340800	1.46165	0.0371822	Up
TraesCS4B02G024100	-8.13188	3.15899e-08	Down
TraesCSU02G224500	8.88863	4.89322e-09	Up
TraesCS3A02G377500	1.06786	0.00451836	Up
TraesCS1B02G053500	1.24238	0.0294375	Up
TraesCS3A02G407700	-1.10694	0.000426027	Down
TraesCS4B02G009800	1.2576	0.0202012	Up
TraesCS3B02G343500	-1.2983	0.0356301	Down
TraesCS6B02G046300	3.09418	0.0146589	Up
TraesCS2B02G028000	2.27707	0.0480293	Up
TraesCS2D02G255100	-1.52426	0.000340019	Down
TraesCS6D02G020700	1.28044	0.000420972	Up
TraesCS7B02G151900	1.08238	0.0010154	Up
TraesCS7B02G473600	-1.63119	0.0275016	Down
TraesCS2A02G531800	-2.01777	0.0304112	Down
TraesCS3D02G459500	-5.47524	0.00607846	Down
TraesCS4B02G184400	-1.68734	0.00376281	Down
TraesCS3B02G237500	-1.06062	0.00440263	Down
TraesCS3B02G485700	-1.79695	0.006329	Down
TraesCS5B02G368100	-6.14736	0.0107525	Down
TraesCS4A02G492100	4.60427	0.0239307	Up
TraesCS5D02G148200	-1.053	0.040587	Down
TraesCS2B02G455200	2.85167	7.43572e-05	Up
TraesCS5D02G547200	-6.74986	1.1796e-09	Down
TraesCS2B02G150900	-4.23424	3.6007e-06	Down
TraesCS1B02G224100	1.76571	0.00151036	Up
TraesCS1B02G072300	4.23337	0.0425685	Up
TraesCS3A02G151100	8.18561	4.79207e-11	Up
TraesCS2D02G588100	-1.26348	0.0170707	Down
TraesCS6D02G119700	1.55923	0.0350856	Up
TraesCS6A02G002800	1.66098	0.00147346	Up
TraesCS7D02G029100	3.15062	1.41156e-07	Up
TraesCS5A02G164800	5.23465	0.0298635	Up
TraesCS7B02G384500	-7.14913	0.000102909	Down
TraesCS3D02G024900	1.31741	0.0478196	Up
TraesCS7A02G111700	-2.90906	0.0416617	Down
TraesCS4A02G334100	6.7127	0.00137883	Up
TraesCS7A02G554400	1.7059	0.0342804	Up
TraesCS7B02G148100	-1.07152	0.0128588	Down
TraesCS3A02G419800	-1.8447	0.0240197	Down
TraesCS1A02G306200	1.02378	0.000515668	Up
TraesCS2B02G115800	-4.18091	0.0393982	Down
TraesCS5B02G219800	3.61887	0.0353834	Up
TraesCS5B02G019600	1.26525	0.00111577	Up
TraesCS4B02G074200	4.1712	0.0316152	Up
TraesCS3A02G175400	-1.47848	0.0137534	Down
TraesCS7A02G007800	-7.05619	0.000482988	Down
TraesCS4A02G176000	-2.11446	0.0221506	Down
TraesCS4A02G035400	1.514	0.000403806	Up
TraesCS2D02G579000	5.6748	3.04471e-10	Up
TraesCS1A02G281000	1.81605	3.62688e-05	Up
TraesCS6B02G383600	3.62894	0.00699097	Up
TraesCS4A02G286400	-1.11113	0.0171017	Down
TraesCS1B02G134000	4.51056	1.33906e-13	Up
TraesCS2B02G309800	1.43004	0.000160405	Up
TraesCS2D02G583400	3.69716	0.00820055	Up
TraesCS7A02G147000	-1.34681	0.000844118	Down
TraesCS4B02G035900	-5.39748	0.0053677	Down
TraesCS2D02G049000	1.99366	0.0497356	Up
TraesCS2B02G292500	-1.36163	0.000161802	Down
TraesCS6D02G390700	7.74667	1.29789e-12	Up
TraesCS4B02G348600	-1.18541	0.00527945	Down
TraesCS2A02G339000	-1.13218	0.041677	Down
TraesCS1A02G433000	-1.23462	0.0355879	Down
TraesCS5B02G516200	-1.02678	0.0019092	Down
TraesCS3A02G007100	-1.30843	0.00104761	Down
TraesCS1B02G037800	7.99973	5.58892e-10	Up
TraesCS5B02G336100	-1.19068	0.0496144	Down
TraesCS6B02G390600	-2.92937	1.58685e-06	Down
TraesCS4A02G490900	3.62101	0.0021449	Up
TraesCS1B02G089000	2.21684	5.00474e-08	Up
TraesCS4A02G437200	-1.73849	2.49115e-11	Down
TraesCS6B02G240100	-9.61861	1.43857e-14	Down
TraesCS6B02G035600	6.50771	1.05616e-06	Up
TraesCS3B02G033100	1.14725	0.0423702	Up
TraesCS7B02G478500	-11.4421	4.89369e-15	Down
TraesCS5A02G517900	-1.6472	0.0460762	Down
TraesCS2A02G067700	1.04908	0.0111542	Up
TraesCS6B02G285300	-8.84118	1.02063e-11	Down
TraesCS1B02G114100	6.58423	4.43667e-06	Up
TraesCS4B02G157000	1.46894	0.0349963	Up
TraesCS3B02G293200	-4.05299	0.0025434	Down
TraesCSU02G168400	1.47292	0.0494485	Up
TraesCS2A02G271800	1.32331	0.00232115	Up
TraesCS1B02G099600	2.70056	0.000475983	Up
TraesCS1A02G199600	1.22257	0.00603692	Up
TraesCSU02G117800	-3.96244	0.0210236	Down
TraesCS6B02G441800	2.54941	0.000368692	Up
TraesCS1B02G044300	5.85054	1.29916e-05	Up
TraesCS2D02G048000	2.69127	3.66272e-06	Up
TraesCS1B02G019800	4.37427	0.0349218	Up
TraesCS6D02G052300	4.79978	4.43927e-09	Up
TraesCS5A02G551000	-1.49582	0.00874578	Down
TraesCS6B02G206200	2.2615	0.0309618	Up
TraesCS3D02G449300	-3.91647	0.0148664	Down
TraesCS1D02G313600	1.34179	0.0407168	Up
TraesCS1B02G288800	-1.57259	0.00181235	Down
TraesCS4D02G325600	3.74119	0.000107483	Up
TraesCS2A02G295600	-1.3462	0.0206266	Down
TraesCS6B02G459000	2.97804	0.0248241	Up
TraesCS1D02G440700	3.73004	0.000771818	Up
TraesCS1B02G245800	-3.09708	0.0170945	Down
TraesCS2D02G348600	1.77866	0.00145883	Up
TraesCS6B02G034500	-4.47678	0.0277399	Down
TraesCS5B02G539800	4.4712	1.00136e-13	Up
TraesCS6A02G363100	-2.80831	0.0478542	Down
TraesCS3A02G029600	-4.32953	0.0408953	Down
TraesCS1B02G063500	-5.96815	6.88818e-05	Down
TraesCS6B02G012100	-1.89571	3.26188e-05	Down
TraesCS5B02G065000	3.3904	0.0129375	Up
TraesCS1B02G027700	4.92156	0.00478363	Up
TraesCS3D02G149000	-1.44912	0.000924968	Down
TraesCS2A02G312800	2.22581	0.00144635	Up
TraesCS6D02G064300	-1.41409	0.0263934	Down
TraesCS2A02G268200	1.71105	0.0017574	Up
TraesCS7D02G131500	1.68652	0.034298	Up
TraesCSU02G116500	6.20176	0.000127257	Up
TraesCS1A02G068000	-1.12301	0.0330451	Down
TraesCS3B02G540800	4.50434	0.0143452	Up
TraesCS4B02G054100	-1.22735	7.0387e-05	Down
TraesCS1D02G026700	-5.33063	1.53162e-05	Down
TraesCS7A02G531700	-1.99721	0.00439626	Down
TraesCS1B02G098100	5.9542	2.30722e-07	Up
TraesCS5B02G233500	-3.3007	0.000376862	Down
TraesCS1D02G430900	3.94413	0.0196794	Up
TraesCS3A02G024100	-1.15838	0.0363454	Down
TraesCS6B02G155900	2.33971	0.00809274	Up
TraesCS5D02G527500	-4.12601	0.000110473	Down
TraesCS1B02G057900	4.11433	4.30427e-10	Up
TraesCS1D02G029000	6.79268	3.10074e-13	Up
TraesCS3D02G366700	-1.66934	0.00191701	Down
TraesCS4B02G121600	5.85525	7.87792e-05	Up
TraesCS2B02G524200	-1.53654	4.41358e-06	Down
TraesCS7B02G371600	5.82794	2.40655e-05	Up
TraesCS1B02G402100	3.59652	6.40239e-05	Up
TraesCS6A02G199400	5.8074	4.64633e-18	Up
TraesCS6D02G040300	-1.13129	0.0368482	Down
TraesCS1D02G125600	-1.29179	0.0360962	Down
TraesCS5D02G478900	-1.02852	0.0167853	Down
TraesCS1A02G031800	-5.6716	0.00193839	Down
TraesCS3B02G024100	2.4835	0.00797228	Up
TraesCS7B02G329200	5.66852	0.000331499	Up
TraesCS2A02G322700	-1.17036	0.0367377	Down
TraesCS3B02G449800	-1.51476	0.0268233	Down
TraesCS4A02G223400	4.16065	0.033524	Up
TraesCS5B02G518400	-5.46323	0.00193867	Down
TraesCS1B02G014800	4.93708	4.58395e-05	Up
TraesCS3D02G240300	-1.3376	0.0283996	Down
TraesCS6B02G288500	1.45688	0.00930957	Up
TraesCS2B02G184100	4.29526	7.22405e-17	Up
TraesCS6B02G264500	1.60787	0.012779	Up
TraesCS2D02G570300	6.2281	2.04483e-13	Up
TraesCS2B02G061400	2.96796	0.0146964	Up
TraesCS2D02G546200	-1.02055	0.0241261	Down
TraesCS5D02G385200	-1.31477	0.0180731	Down
TraesCS6A02G385200	-3.11961	0.000870818	Down
TraesCS5A02G495100	-2.47104	2.36478e-05	Down
TraesCS6A02G368600	2.21119	0.000392712	Up
TraesCS6D02G374400	2.67421	9.18385e-18	Up
TraesCS7D02G365300	2.03293	0.030238	Up
TraesCS4A02G466100	-5.33927	0.00549891	Down
TraesCS2A02G507400	4.97847	0.000703423	Up
TraesCS1B02G478100	-1.29495	0.00863369	Down
TraesCS3B02G479200	5.42714	0.000720895	Up
TraesCS3A02G512600	3.80337	2.16866e-22	Up
TraesCS5B02G454700	-6.85089	3.47398e-05	Down
TraesCS5B02G212800	3.45824	2.08279e-11	Up
TraesCS2A02G528300	2.33566	0.00854674	Up
TraesCS1A02G388400	1.2441	0.0150498	Up
TraesCS3B02G060100	-7.96969	0.0414648	Down
TraesCS5D02G224000	-1.11884	0.0468562	Down
TraesCS7B02G201500	1.56807	0.00172311	Up
TraesCS6D02G097500	-1.43652	0.0455824	Down
TraesCS6B02G209600	-4.46426	6.86575e-12	Down
TraesCS7B02G000600	2.9604	0.00172083	Up
TraesCS4D02G347800	-4.58663	0.0324149	Down
TraesCS7A02G031500	3.8832	9.6754e-05	Up
TraesCS7D02G197500	2.66435	0.00368381	Up
TraesCSU02G000500	-4.13325	0.0146144	Down
TraesCS7D02G024400	-1.16365	0.0471266	Down
TraesCS5D02G523000	2.5505	2.59156e-05	Up
TraesCS4A02G488100	5.12006	4.20165e-07	Up
TraesCS5A02G285300	-1.6851	5.26196e-11	Down
TraesCS3B02G158900	-1.89612	0.00437453	Down
TraesCS1B02G113800	4.23484	1.87109e-07	Up
TraesCS3D02G105700	-1.01599	0.0394758	Down
TraesCS6A02G299000	1.80812	0.000836079	Up
TraesCS7A02G042600	-4.15375	0.000905215	Down
TraesCS2D02G584900	7.00835	8.27579e-11	Up
TraesCSU02G258600	-9.82005	0.0119636	Down
TraesCS1A02G267800	-2.03042	0.0439439	Down
TraesCSU02G015300	5.25582	0.00180891	Up
TraesCS3D02G544400	-25.022	1.50946e-10	Down
TraesCS2B02G023200	-1.33475	0.0050368	Down
TraesCS7A02G503700	-1.48708	0.00135018	Down
TraesCS5D02G474100	-1.00276	0.0240578	Down
TraesCS3B02G094400	-1.26274	7.34035e-07	Down
TraesCS7B02G366700	2.11703	0.000194024	Up
TraesCS4A02G447000	-5.14064	0.00121524	Down
TraesCS5B02G018000	-3.03556	0.0389158	Down
TraesCS1D02G428200	-2.69536	2.71157e-06	Down
TraesCS2D02G286000	1.16818	0.00783922	Up
TraesCS2D02G545000	1.34377	0.00509965	Up
TraesCS1A02G417800	1.64555	0.0179956	Up
TraesCS1B02G456900	-2.12891	0.0260127	Down
TraesCS6A02G414400	2.80252	0.00499965	Up
TraesCS5B02G332200	-1.88577	0.00543957	Down
TraesCS2B02G536900	-3.30723	0.0267347	Down
TraesCS2B02G404000	3.36464	0.000717357	Up
TraesCS2D02G248400	-1.46673	0.0032572	Down
TraesCS4A02G180700	7.99367	2.05361e-13	Up
TraesCS5A02G556400	1.11202	0.0219766	Up
TraesCS6A02G407000	1.681	0.00204909	Up
TraesCS5B02G543200	-7.79843	9.00419e-07	Down
TraesCS7A02G569400	2.55702	8.64258e-06	Up
TraesCS4A02G490400	5.58809	8.91959e-05	Up
TraesCS1D02G349400	-4.17796	0.0442919	Down
TraesCS3B02G197100	2.22327	4.3232e-06	Up
TraesCS3D02G402100	-2.89834	0.0222376	Down
TraesCS5D02G082200	2.56093	0.0133217	Up
TraesCS3B02G498300	-1.72247	0.00125842	Down
TraesCS5B02G249300	1.02679	0.0151619	Up
TraesCS7A02G486800	1.17781	0.00720024	Up
TraesCS4D02G236400	1.01629	0.0105006	Up
TraesCS2B02G563800	-2.40607	0.00279549	Down
TraesCS1D02G136500	-1.19784	0.0366171	Down
TraesCS5B02G044800	-6.53695	1.13651e-05	Down
TraesCS3D02G277000	1.43947	0.0248081	Up
TraesCS7B02G295700	-2.10145	0.0268118	Down
TraesCS7B02G383000	-2.55892	0.000223891	Down
TraesCS7A02G058600	-2.21388	0.0323336	Down
TraesCS3D02G002700	1.45759	0.00616398	Up
TraesCS1D02G116800	-1.31058	0.00667817	Down
TraesCS4D02G346900	1.41766	0.00976745	Up
TraesCS1B02G081900	5.34136	1.35305e-17	Up
TraesCS7A02G536200	-10.0913	1.59585e-15	Down
TraesCS2B02G055000	-5.84676	7.66476e-14	Down
TraesCS4D02G098700	-3.4567	0.0277388	Down
TraesCS1B02G140800	3.82715	4.47141e-10	Up
TraesCS7A02G032100	8.36101	3.26341e-11	Up
TraesCS7A02G110900	5.74811	5.08411e-07	Up
TraesCS5B02G072300	2.12793	0.0113675	Up
TraesCS1B02G103600	5.61587	0.000256004	Up
TraesCS4D02G324800	1.08824	5.59031e-05	Up
TraesCS5B02G214100	5.40818	0.000590602	Up
TraesCS2B02G404900	1.02992	0.02443	Up
TraesCS7B02G378300	-2.87078	0.00135964	Down
TraesCS5A02G482800	-2.68511	1.27033e-05	Down
TraesCS7D02G000700	1.81801	0.00860738	Up
TraesCS1A02G259700	-1.50486	0.0277194	Down
TraesCS1B02G059100	2.02978	0.00152416	Up
TraesCS5A02G531200	-6.2392	7.77936e-34	Down
TraesCS2B02G223800	-1.20513	0.0466016	Down
TraesCS7B02G460600	3.17185	0.00068961	Up
TraesCS4A02G379400	3.44848	0.00261173	Up
TraesCSU02G115900	-1.46654	0.00305165	Down
TraesCS7D02G550300	-2.09684	0.0489687	Down
TraesCS3A02G253100	-5.08344	0.0219203	Down
TraesCS1B02G109300	4.15607	0.0111696	Up
TraesCS3B02G121700	-2.41335	0.0144698	Down
TraesCS2A02G071500	-2.38179	0.00245096	Down
TraesCS2A02G188100	-1.29861	0.0420201	Down
TraesCS1A02G039100	-1.84291	2.37553e-06	Down
TraesCS7B02G025200	3.9775	4.87118e-07	Up
TraesCS1B02G024500	4.81713	9.76795e-66	Up
TraesCS1B02G102800	5.80182	0.000144519	Up
TraesCS4A02G447300	2.98289	0.00721091	Up
TraesCS3B02G011900	2.59217	2.63464e-05	Up
TraesCS7D02G143500	-2.20979	0.00122657	Down
TraesCS3D02G254600	1.31956	0.045636	Up
TraesCS7B02G077600	-1.79928	2.7353e-11	Down
TraesCS2D02G438000	-1.4095	0.0171996	Down
[truncated: 4,778 more rows]
