# Supplementary material for: Integrated Analysis of Metabolome and Transcriptome Reveals Insights for Low Phosphorus Tolerance in Wheat Seedling
Source: Int J Mol Sci. 2023 Oct 2;24(19):14840. doi: 10.3390/ijms241914840 (PMC10573437; doi:10.3390/ijms241914840)
Supplement: Supplementary file 1 [file ijms-24-14840-s001.zip › Table S5.xlsx]

## Sheet: Sheet1
Table S5: Analysis of DEGs associated with LP stress response.
Gene ID	Description	log2 (G28LP / G28CK)	Pvalue(G28LP / G28CK)	log2 (L143LP / L143CK)	Pvalue(L143LP / L143CK)
6 common known DEGs in G28CK vs. G28LP and L143CK vs. L143LP
TraesCS1B02G277100	Phospholipase A1-II 7	1.92136	0.00478652	2.33759	0.0116678
TraesCS4D02G135000	Ribulose bisphosphate carboxylase/oxygenase activase 1	-1.68418	0.0193205	-2.11237	0.00460678
TraesCS6A02G235100	Ethylene-responsive transcription factor ERF053	1.17508	0.0448098	-2.64635	0.000314625
TraesCS6B02G263800	Ethylene-responsive transcription factor ERF054	1.17225	0.0343781	-3.63833	6.18988e-06
TraesCS4A02G416400	Inorganic phosphate transporter 1-2	1.65257	0.000351495	2.67897	0.0475158
TraesCS4B02G317000	Inorganic phosphate transporter 1-2	1.06838	0.0224202	2.79836	0.0431091
27 known DEGs in G28CK vs. G28LP
TraesCS3A02G242700	Lipid phosphate phosphatase 2	3.7798	0.00704674	-	-
TraesCS3D02G242700	Lipid phosphate phosphatase 2	3.68605	0.000269367	-	-
TraesCS5B02G072300	UDP-glycosyltransferase 79	2.94834	4.95573e-05	-	-
TraesCS3B02G270800	Lipid phosphate phosphatase 2	2.55443	7.43082e-07	-	-
TraesCS5D02G076400	UDP-glycosyltransferase 79	2.45733	5.09017e-05	-	-
TraesCS1B02G292200	Glycerol-3-phosphate acyltransferase 5	2.26223	0.011418	-	-
TraesCS2A02G373700	Ethylene-responsive transcription factor ERF053	2.24645	0.000754693	-	-
TraesCS4B02G078700	Ethylene-responsive transcription factor ERN1	2.06609	0.00889968	-	-
TraesCS2D02G369900	Ethylene-responsive transcription factor ERF053	1.9875	0.00495101	-	-
TraesCS1A02G283100	Glycerol-3-phosphate acyltransferase 5	1.49782	0.0323093	-	-
TraesCS1A02G266100	Phospholipase A1-II 7	1.47833	0.00140983	-	-
TraesCS2B02G303200	Glycerophosphodiester phosphodiesterase GDPD2	1.41142	0.0260048	-	-
TraesCS4B02G268100	Ethylene-responsive transcription factor RAP2-4	1.3915	0.000383777	-	-
TraesCS6D02G357500	Auxin-responsive protein IAA9	1.36819	0.0251672	-	-
TraesCS4D02G267500	Ethylene-responsive transcription factor RAP2-4	1.15888	0.000147652	-	-
TraesCS4A02G035400	Ethylene-responsive transcription factor RAP2-4	1.12662	0.00010548	-	-
TraesCS2A02G177500	Putative anthocyanidin reductase	1.09042	0.0117134	-	-
TraesCS7A02G132100	Zinc finger protein CONSTANS-LIKE 5	1.07051	0.0338833	-	-
TraesCS7D02G131700	Zinc finger protein CONSTANS-LIKE 3	1.03514	0.00716522	-	-
TraesCS4A02G425300	SPX domain-containing membrane protein OsI_21475	-1.06698	0.000137923	-	-
TraesCS1A02G297600	Abscisic acid receptor PYL4	-1.25452	0.0222684	-	-
TraesCS2A02G074800	High-affinity nitrate transporter 2.1	-1.27076	0.0480025	-	-
TraesCS5A02G314600	Ethylene-responsive transcription factor ERF071	-1.78278	0.0209687	-	-
TraesCS2D02G571300	Putative 1-phosphatidylinositol-3-phosphate 5-kinase FAB1D	-2.12483	0.000744123	-	-
TraesCS5D02G011000	ATP synthase subunit alpha	-2.54006	0.0238985	-	-
TraesCS5B02G315500	Ethylene-responsive transcription factor ERF071	-2.89331	0.000237426	-	-
TraesCS4A02G005800	Ethylene-responsive transcription factor ERF073	-3.54646	0.0105203	-	-
33 known DEGs in L143CK vs. L143LP
TraesCS5A02G225600	WRKY transcription factor WRKY40	-	-	6.94962	0.00115854
TraesCS7D02G276700	Zinc finger protein 4	-	-	4.10426	0.0242102
TraesCS2A02G109800	Ethylene-responsive transcription factor RAP2-3	-	-	4.06691	0.00620981
TraesCS1A02G231200	Ethylene-responsive transcription factor RAP2-3	-	-	3.11331	1.30747e-05
TraesCS3A02G539100	23 kDa jasmonate-induced protein	-	-	3.08088	0.0205936
TraesCS3B02G392000	Triosephosphate isomerase, cytosolic	-	-	3.0645	0.00518556
TraesCS1B02G243200	Ethylene-responsive transcription factor RAP2-3	-	-	3.02267	0.000246242
TraesCS1D02G230900	Ethylene-responsive transcription factor RAP2-3	-	-	2.57818	0.00148364
TraesCS3A02G359400	Triosephosphate isomerase, cytosolic	-	-	1.94336	0.00391459
TraesCS3A02G523900	Glycerol-3-phosphate dehydrogenase [NAD(+)]	-	-	1.48033	0.0194049
TraesCS5D02G169900	Ribulose bisphosphate carboxylase small chain	-	-	-1.00813	0.0313715
TraesCS2B02G456200	Putative glucose-6-phosphate 1-epimerase	-	-	-1.07202	0.00277629
TraesCS4B02G045700	Zinc finger protein CONSTANS-LIKE 16	-	-	-1.09704	0.0358314
TraesCS3A02G159200	Auxin response factor 1	-	-	-1.23213	0.00028807
TraesCS5D02G169600	Ribulose bisphosphate carboxylase small chain	-	-	-1.23722	0.00653257
TraesCS7D02G127600	Ethylene-responsive transcription factor ABI4	-	-	-1.24387	0.00366811
TraesCS2A02G514300	Ethylene-responsive transcription factor RAP2-10	-	-	-1.30423	0.000192029
TraesCS5A02G165400	Ribulose bisphosphate carboxylase small chain	-	-	-1.36488	0.00882512
TraesCS3B02G190100	Auxin response factor 1	-	-	-1.4072	2.16556e-05
TraesCS5B02G162800	Ribulose bisphosphate carboxylase small chain	-	-	-1.41363	0.00762098
TraesCS1D02G314800	Ethylene-responsive transcription factor 4	-	-	-1.41774	4.61991e-05
TraesCS4B02G109900	Fructose-bisphosphate aldolase	-	-	-1.42565	0.0259439
TraesCS3D02G166700	Auxin response factor 1	-	-	-1.4731	6.93136e-07
TraesCS2D02G165100	UDP-glycosyltransferase 1	-	-	-1.70595	0.00362417
TraesCS4B02G140300	Ribulose bisphosphate carboxylase/oxygenase activase A	-	-	-1.71967	0.0114013
TraesCS2A02G177200	Putative anthocyanidin reductase	-	-	-1.77404	0.00356617
TraesCS4A02G177500	Ribulose bisphosphate carboxylase/oxygenase activase 1	-	-	-1.87508	0.0247731
TraesCS6B02G294700	Phosphoribulokinase	-	-	-1.90105	0.0156496
TraesCS3D02G359900	Sedoheptulose-1,7-bisphosphatase	-	-	-2.02262	0.00998151
TraesCS4B02G056800	Inositol-tetrakisphosphate 1-kinase 3	-	-	-2.02587	3.24231e-09
TraesCS6D02G217800	Ethylene-responsive transcription factor ERF054	-	-	-2.60808	0.00877076
TraesCS5D02G312100	UDP-glucosyltransferase UGT13248	-	-	-3.21917	0.000591165
TraesCS7B02G029000	Auxin-responsive protein IAA20	-	-	-4.41849	0.0149603
TraesCS6D02G364600	Phosphate transporter PHO1-2	-	-	-1.21823	0.000387561
TraesCS6A02G380000	Phosphate transporter PHO1-2	-	-	-1.30211	0.000150576
