# Supplementary material for: Integrated Analysis of Metabolome and Transcriptome Reveals Insights for Low Phosphorus Tolerance in Wheat Seedling
Source: Int J Mol Sci. 2023 Oct 2;24(19):14840. doi: 10.3390/ijms241914840 (PMC10573437; doi:10.3390/ijms241914840)
Supplement: Supplementary file 1 [file ijms-24-14840-s001.zip › Table S6.xlsx]

## Sheet: G28CK-vs-G28LP
Table S6: Information of DEGs GO enrichment analysis.
id	num	pvalue	per	ratio	class	ID	Descrption	Pvalue	Qvalue	Up	Down	fg_num	bg_num
GO:0046906 tetrapyrrole binding	119	3.27911e-21	10.616	0.046	Molecular Function	GO:0046906	tetrapyrrole binding	3.27911e-21	1.54774e-18	64	55	119	2579
GO:0020037 heme binding	110	3.17901e-18	9.813	0.044	Molecular Function	GO:0020037	heme binding	3.17901e-18	7.50247e-16	64	46	110	2495
GO:0004601 peroxidase activity	55	6.42162e-18	4.906	0.071	Molecular Function	GO:0004601	peroxidase activity	6.42162e-18	8.48536e-16	42	13	55	776
GO:0016684 oxidoreductase activity, acting on peroxide as acceptor	55	7.19098e-18	4.906	0.071	Molecular Function	GO:0016684	oxidoreductase activity, acting on peroxide as acceptor	7.19098e-18	8.48536e-16	42	13	55	778
GO:0016021 integral component of membrane	392	8.06448e-18	60.681	0.027	Cellular Component	GO:0016021	integral component of membrane	8.06448e-18	1.20722e-15	226	166	392	14650
GO:0031224 intrinsic component of membrane	393	1.41195e-17	60.836	0.027	Cellular Component	GO:0031224	intrinsic component of membrane	1.41195e-17	1.20722e-15	227	166	393	14743
GO:0016209 antioxidant activity	55	1.62759e-16	4.906	0.066	Molecular Function	GO:0016209	antioxidant activity	1.62759e-16	1.53644e-14	42	13	55	836
GO:0005576 extracellular region	93	5.08975e-15	14.396	0.046	Cellular Component	GO:0005576	extracellular region	5.08975e-15	2.90116e-13	51	42	93	2001
GO:0044425 membrane part	400	1.28624e-14	61.92	0.026	Cellular Component	GO:0044425	membrane part	1.28624e-14	5.49866e-13	230	170	400	15643
GO:0042744 hydrogen peroxide catabolic process	48	3.01173e-15	5.68	0.075	Biological Process	GO:0042744	hydrogen peroxide catabolic process	3.01173e-15	3.29483e-12	36	12	48	638
GO:0042743 hydrogen peroxide metabolic process	48	6.86493e-15	5.68	0.074	Biological Process	GO:0042743	hydrogen peroxide metabolic process	6.86493e-15	3.75512e-12	36	12	48	652
GO:0072593 reactive oxygen species metabolic process	50	1.45662e-14	5.917	0.07	Biological Process	GO:0072593	reactive oxygen species metabolic process	1.45662e-14	5.31182e-12	38	12	50	716
GO:0016020 membrane	438	1.32062e-12	67.802	0.024	Cellular Component	GO:0016020	membrane	1.32062e-12	4.51652e-11	260	178	438	18065
GO:0016491 oxidoreductase activity	182	9.06445e-12	16.236	0.029	Molecular Function	GO:0016491	oxidoreductase activity	9.06445e-12	6.6129e-10	109	73	182	6211
GO:0022857 transmembrane transporter activity	121	9.89915e-12	10.794	0.034	Molecular Function	GO:0022857	transmembrane transporter activity	9.89915e-12	6.6129e-10	53	68	121	3580
GO:0043167 ion binding	476	1.12083e-11	42.462	0.023	Molecular Function	GO:0043167	ion binding	1.12083e-11	6.6129e-10	287	189	476	20857
GO:0046872 metal ion binding	240	1.86368e-11	21.409	0.027	Molecular Function	GO:0046872	metal ion binding	1.86368e-11	9.77397e-10	153	87	240	8955
GO:0043169 cation binding	240	3.6282e-11	21.409	0.027	Molecular Function	GO:0043169	cation binding	3.6282e-11	1.71251e-09	153	87	240	9016
GO:0005215 transporter activity	121	1.19682e-10	10.794	0.032	Molecular Function	GO:0005215	transporter activity	1.19682e-10	5.13547e-09	53	68	121	3726
GO:0006979 response to oxidative stress	51	4.19476e-11	6.036	0.056	Biological Process	GO:0006979	response to oxidative stress	4.19476e-11	1.14727e-08	38	13	51	918
GO:0055085 transmembrane transport	116	1.82374e-10	13.728	0.036	Biological Process	GO:0055085	transmembrane transport	1.82374e-10	3.99035e-08	51	65	116	3230
GO:0055114 oxidation-reduction process	187	1.09609e-09	22.13	0.03	Biological Process	GO:0055114	oxidation-reduction process	1.09609e-09	1.73086e-07	115	72	187	6244
GO:0044765 single-organism transport	159	1.10749e-09	18.817	0.031	Biological Process	GO:0044765	single-organism transport	1.10749e-09	1.73086e-07	85	74	159	5064
GO:0005509 calcium ion binding	49	5.79223e-09	4.371	0.045	Molecular Function	GO:0005509	calcium ion binding	5.79223e-09	2.27828e-07	39	10	49	1097
GO:1902578 single-organism localization	159	1.80061e-09	18.817	0.031	Biological Process	GO:1902578	single-organism localization	1.80061e-09	2.46233e-07	85	74	159	5099
GO:0044699 single-organism process	498	6.91755e-09	58.935	0.023	Biological Process	GO:0044699	single-organism process	6.91755e-09	8.40867e-07	299	199	498	21241
GO:0005516 calmodulin binding	16	1.2917e-07	1.427	0.09	Molecular Function	GO:0005516	calmodulin binding	1.2917e-07	4.68985e-06	15	1	16	177
GO:0048046 apoplast	30	2.72607e-07	4.644	0.056	Cellular Component	GO:0048046	apoplast	2.72607e-07	7.7693e-06	12	18	30	534
GO:0044712 single-organism catabolic process	62	9.61377e-08	7.337	0.04	Biological Process	GO:0044712	single-organism catabolic process	9.61377e-08	1.05175e-05	46	16	62	1540
GO:0046873 metal ion transmembrane transporter activity	26	3.26725e-07	2.319	0.056	Molecular Function	GO:0046873	metal ion transmembrane transporter activity	3.26725e-07	1.10153e-05	11	15	26	462
GO:0006835 dicarboxylic acid transport	8	1.88483e-07	0.947	0.242	Biological Process	GO:0006835	dicarboxylic acid transport	1.88483e-07	1.87455e-05	4	4	8	33
GO:0030001 metal ion transport	36	2.15841e-07	4.26	0.051	Biological Process	GO:0030001	metal ion transport	2.15841e-07	1.96775e-05	20	16	36	701
GO:0035250 UDP-galactosyltransferase activity	5	7.27717e-07	0.446	0.455	Molecular Function	GO:0035250	UDP-galactosyltransferase activity	7.27717e-07	2.14677e-05	5	0	5	11
GO:0047216 inositol 3-alpha-galactosyltransferase activity	5	7.27717e-07	0.446	0.455	Molecular Function	GO:0047216	inositol 3-alpha-galactosyltransferase activity	7.27717e-07	2.14677e-05	5	0	5	11
GO:0005506 iron ion binding	62	1.52938e-06	5.531	0.034	Molecular Function	GO:0005506	iron ion binding	1.52938e-06	4.08755e-05	26	36	62	1841
GO:0016705 oxidoreductase activity, acting on paired donors, with incorporation or reduction of molecular oxygen	63	1.55881e-06	5.62	0.033	Molecular Function	GO:0016705	oxidoreductase activity, acting on paired donors, with incorporation or reduction of molecular oxygen	1.55881e-06	4.08755e-05	28	35	63	1883
GO:0005384 manganese ion transmembrane transporter activity	8	1.89233e-06	0.714	0.167	Molecular Function	GO:0005384	manganese ion transmembrane transporter activity	1.89233e-06	4.70094e-05	1	7	8	48
GO:0003824 catalytic activity	629	2.45227e-06	56.111	0.02	Molecular Function	GO:0003824	catalytic activity	2.45227e-06	5.64795e-05	390	239	629	31233
GO:0046915 transition metal ion transmembrane transporter activity	12	2.51286e-06	1.07	0.096	Molecular Function	GO:0046915	transition metal ion transmembrane transporter activity	2.51286e-06	5.64795e-05	5	7	12	125
GO:0006811 ion transport	62	7.18105e-07	7.337	0.038	Biological Process	GO:0006811	ion transport	7.18105e-07	6.04313e-05	34	28	62	1634
GO:0009737 response to abscisic acid	21	9.17158e-07	2.485	0.068	Biological Process	GO:0009737	response to abscisic acid	9.17158e-07	7.16693e-05	19	2	21	307
GO:0030026 cellular manganese ion homeostasis	8	1.65599e-06	0.947	0.186	Biological Process	GO:0030026	cellular manganese ion homeostasis	1.65599e-06	0.000113228	1	7	8	43
GO:0055071 manganese ion homeostasis	8	1.65599e-06	0.947	0.186	Biological Process	GO:0055071	manganese ion homeostasis	1.65599e-06	0.000113228	1	7	8	43
GO:0008171 O-methyltransferase activity	15	6.42849e-06	1.338	0.071	Molecular Function	GO:0008171	O-methyltransferase activity	6.42849e-06	0.00013792	2	13	15	211
GO:0006810 transport	160	3.13083e-06	18.935	0.028	Biological Process	GO:0006810	transport	3.13083e-06	0.000201478	85	75	160	5775
GO:0004497 monooxygenase activity	42	1.13338e-05	3.747	0.037	Molecular Function	GO:0004497	monooxygenase activity	1.13338e-05	0.000232588	20	22	42	1149
GO:0051234 establishment of localization	160	4.25141e-06	18.935	0.028	Biological Process	GO:0051234	establishment of localization	4.25141e-06	0.000258392	85	75	160	5806
GO:0051179 localization	161	4.86141e-06	19.053	0.027	Biological Process	GO:0051179	localization	4.86141e-06	0.000279915	85	76	161	5864
GO:0097305 response to alcohol	22	5.27294e-06	2.604	0.059	Biological Process	GO:0097305	response to alcohol	5.27294e-06	0.00028843	20	2	22	371
GO:0009916 alternative oxidase activity	5	1.62793e-05	0.446	0.263	Molecular Function	GO:0009916	alternative oxidase activity	1.62793e-05	0.00032016	5	0	5	19
GO:0016168 chlorophyll binding	9	1.85286e-05	0.803	0.107	Molecular Function	GO:0016168	chlorophyll binding	1.85286e-05	0.000341713	0	9	9	84
GO:0016682 oxidoreductase activity, acting on diphenols and related substances as donors, oxygen as acceptor	11	1.88232e-05	0.981	0.086	Molecular Function	GO:0016682	oxidoreductase activity, acting on diphenols and related substances as donors, oxygen as acceptor	1.88232e-05	0.000341713	9	2	11	128
GO:0019419 sulfate reduction	3	7.48575e-06	0.355	1	Biological Process	GO:0019419	sulfate reduction	7.48575e-06	0.000389972	3	0	3	3
GO:0009768 photosynthesis, light harvesting in photosystem I	6	9.13156e-06	0.71	0.231	Biological Process	GO:0009768	photosynthesis, light harvesting in photosystem I	9.13156e-06	0.000444837	0	6	6	26
GO:0001101 response to acid chemical	32	9.35214e-06	3.787	0.046	Biological Process	GO:0001101	response to acid chemical	9.35214e-06	0.000444837	30	2	32	694
GO:0015740 C4-dicarboxylate transport	6	1.4452e-05	0.71	0.214	Biological Process	GO:0015740	C4-dicarboxylate transport	1.4452e-05	0.000632419	4	2	6	28
GO:0015743 malate transport	6	1.4452e-05	0.71	0.214	Biological Process	GO:0015743	malate transport	1.4452e-05	0.000632419	4	2	6	28
GO:0006812 cation transport	45	2.06136e-05	5.325	0.038	Biological Process	GO:0006812	cation transport	2.06136e-05	0.000867357	24	21	45	1178
GO:0004672 protein kinase activity	133	5.04447e-05	11.864	0.025	Molecular Function	GO:0004672	protein kinase activity	5.04447e-05	0.000881849	76	57	133	5357
GO:0009765 photosynthesis, light harvesting	10	2.55252e-05	1.183	0.101	Biological Process	GO:0009765	photosynthesis, light harvesting	2.55252e-05	0.00103424	0	10	10	99
GO:0033993 response to lipid	22	2.67077e-05	2.604	0.053	Biological Process	GO:0033993	response to lipid	2.67077e-05	0.00104351	20	2	22	412
GO:0009522 photosystem I	11	4.59233e-05	1.703	0.085	Cellular Component	GO:0009522	photosystem I	4.59233e-05	0.00112184	0	11	11	129
GO:0016773 phosphotransferase activity, alcohol group as acceptor	140	7.19653e-05	12.489	0.024	Molecular Function	GO:0016773	phosphotransferase activity, alcohol group as acceptor	7.19653e-05	0.00121313	81	59	140	5741
GO:0016679 oxidoreductase activity, acting on diphenols and related substances as donors	11	8.106e-05	0.981	0.073	Molecular Function	GO:0016679	oxidoreductase activity, acting on diphenols and related substances as donors	8.106e-05	0.00131932	9	2	11	150
GO:0046916 cellular transition metal ion homeostasis	8	3.52015e-05	0.947	0.125	Biological Process	GO:0046916	cellular transition metal ion homeostasis	3.52015e-05	0.00132795	1	7	8	64
GO:0033293 monocarboxylic acid binding	8	0.000135701	0.714	0.094	Molecular Function	GO:0033293	monocarboxylic acid binding	0.000135701	0.00210743	6	2	8	85
GO:0004674 protein serine/threonine kinase activity	50	0.000138412	4.46	0.031	Molecular Function	GO:0004674	protein serine/threonine kinase activity	0.000138412	0.00210743	25	25	50	1622
GO:0018298 protein-chromophore linkage	9	6.97124e-05	1.065	0.1	Biological Process	GO:0018298	protein-chromophore linkage	6.97124e-05	0.00248486	0	9	9	90
GO:0071216 cellular response to biotic stimulus	3	7.26832e-05	0.355	0.6	Biological Process	GO:0071216	cellular response to biotic stimulus	7.26832e-05	0.00248486	3	0	3	5
GO:0071219 cellular response to molecule of bacterial origin	3	7.26832e-05	0.355	0.6	Biological Process	GO:0071219	cellular response to molecule of bacterial origin	7.26832e-05	0.00248486	3	0	3	5
GO:0055065 metal ion homeostasis	11	8.07449e-05	1.302	0.081	Biological Process	GO:0055065	metal ion homeostasis	8.07449e-05	0.00267681	3	8	11	136
GO:0008289 lipid binding	22	0.00018812	1.963	0.042	Molecular Function	GO:0008289	lipid binding	0.00018812	0.00277477	20	2	22	520
GO:0009696 salicylic acid metabolic process	5	8.88258e-05	0.592	0.208	Biological Process	GO:0009696	salicylic acid metabolic process	8.88258e-05	0.00277644	5	0	5	24
GO:0010112 regulation of systemic acquired resistance	5	8.88258e-05	0.592	0.208	Biological Process	GO:0010112	regulation of systemic acquired resistance	8.88258e-05	0.00277644	5	0	5	24
GO:0010287 plastoglobule	7	0.000143809	1.084	0.119	Cellular Component	GO:0010287	plastoglobule	0.000143809	0.00307392	1	6	7	59
GO:0031012 extracellular matrix	4	0.000162515	0.619	0.267	Cellular Component	GO:0031012	extracellular matrix	0.000162515	0.00308779	4	0	4	15
GO:0015849 organic acid transport	11	0.00010479	1.302	0.079	Biological Process	GO:0015849	organic acid transport	0.00010479	0.0030984	7	4	11	140
GO:0046942 carboxylic acid transport	11	0.00010479	1.302	0.079	Biological Process	GO:0046942	carboxylic acid transport	0.00010479	0.0030984	7	4	11	140
GO:0016301 kinase activity	141	0.000236477	12.578	0.024	Molecular Function	GO:0016301	kinase activity	0.000236477	0.00328592	82	59	141	5948
GO:0046914 transition metal ion binding	110	0.000236697	9.813	0.025	Molecular Function	GO:0046914	transition metal ion binding	0.000236697	0.00328592	57	53	110	4432
GO:1900426 positive regulation of defense response to bacterium	4	0.000125029	0.473	0.286	Biological Process	GO:1900426	positive regulation of defense response to bacterium	0.000125029	0.00359951	4	0	4	14
GO:0042221 response to chemical	59	0.000148843	6.982	0.032	Biological Process	GO:0042221	response to chemical	0.000148843	0.00417523	48	11	59	1831
GO:0008324 cation transmembrane transporter activity	34	0.000318487	3.033	0.034	Molecular Function	GO:0008324	cation transmembrane transporter activity	0.000318487	0.00429502	15	19	34	1006
GO:0030145 manganese ion binding	15	0.000371576	1.338	0.05	Molecular Function	GO:0030145	manganese ion binding	0.000371576	0.00487177	7	8	15	302
GO:0006875 cellular metal ion homeostasis	9	0.000228782	1.065	0.086	Biological Process	GO:0006875	cellular metal ion homeostasis	0.000228782	0.00610694	1	8	9	105
GO:0009631 cold acclimation	5	0.000228871	0.592	0.172	Biological Process	GO:0009631	cold acclimation	0.000228871	0.00610694	5	0	5	29
GO:0001871 pattern binding	21	0.000515258	1.873	0.04	Molecular Function	GO:0001871	pattern binding	0.000515258	0.00640005	8	13	21	523
GO:0030247 polysaccharide binding	21	0.000515258	1.873	0.04	Molecular Function	GO:0030247	polysaccharide binding	0.000515258	0.00640005	8	13	21	523
GO:0048225 suberin network	2	0.000376942	0.31	1	Cellular Component	GO:0048225	suberin network	0.000376942	0.0064457	2	0	2	2
GO:0015267 channel activity	18	0.000581632	1.606	0.043	Molecular Function	GO:0015267	channel activity	0.000581632	0.00686326	14	4	18	419
GO:0022803 passive transmembrane transporter activity	18	0.000581632	1.606	0.043	Molecular Function	GO:0022803	passive transmembrane transporter activity	0.000581632	0.00686326	14	4	18	419
GO:0009808 lignin metabolic process	9	0.000263697	1.065	0.084	Biological Process	GO:0009808	lignin metabolic process	0.000263697	0.00686867	6	3	9	107
GO:0045551 cinnamyl-alcohol dehydrogenase activity	3	0.000604525	0.268	0.3	Molecular Function	GO:0045551	cinnamyl-alcohol dehydrogenase activity	0.000604525	0.00695941	2	1	3	10
GO:0030246 carbohydrate binding	37	0.000664522	3.301	0.031	Molecular Function	GO:0030246	carbohydrate binding	0.000664522	0.0074357	15	22	37	1175
GO:0050664 oxidoreductase activity, acting on NAD(P)H, oxygen as acceptor	5	0.000677405	0.446	0.125	Molecular Function	GO:0050664	oxidoreductase activity, acting on NAD(P)H, oxygen as acceptor	0.000677405	0.0074357	5	0	5	40
GO:0055076 transition metal ion homeostasis	8	0.00031334	0.947	0.092	Biological Process	GO:0055076	transition metal ion homeostasis	0.00031334	0.00788942	1	7	8	87
GO:1901700 response to oxygen-containing compound	33	0.000317308	3.905	0.038	Biological Process	GO:1901700	response to oxygen-containing compound	0.000317308	0.00788942	31	2	33	875
GO:0050896 response to stimulus	142	0.000358886	16.805	0.026	Biological Process	GO:0050896	response to stimulus	0.000358886	0.00872492	105	37	142	5506
GO:0098755 maintenance of seed dormancy by absisic acid	2	0.000383114	0.237	1	Biological Process	GO:0098755	maintenance of seed dormancy by absisic acid	0.000383114	0.00911145	2	0	2	2
GO:0018958 phenol-containing compound metabolic process	5	0.000428774	0.592	0.152	Biological Process	GO:0018958	phenol-containing compound metabolic process	0.000428774	0.00978588	5	0	5	33
GO:0006820 anion transport	19	0.000431152	2.249	0.047	Biological Process	GO:0006820	anion transport	0.000431152	0.00978588	10	9	19	402
GO:0055080 cation homeostasis	11	0.000438307	1.302	0.067	Biological Process	GO:0055080	cation homeostasis	0.000438307	0.00978588	3	8	11	165
GO:1900424 regulation of defense response to bacterium	4	0.000447814	0.473	0.211	Biological Process	GO:1900424	regulation of defense response to bacterium	0.000447814	0.00979818	4	0	4	19
GO:0015075 ion transmembrane transporter activity	41	0.000948893	3.657	0.03	Molecular Function	GO:0015075	ion transmembrane transporter activity	0.000948893	0.010179	17	24	41	1371
GO:0008378 galactosyltransferase activity	7	0.000977427	0.624	0.08	Molecular Function	GO:0008378	galactosyltransferase activity	0.000977427	0.0102521	6	1	7	88
GO:0009698 phenylpropanoid metabolic process	11	0.000485216	1.302	0.066	Biological Process	GO:0009698	phenylpropanoid metabolic process	0.000485216	0.0104084	8	3	11	167
GO:0006950 response to stress	92	0.000499698	10.888	0.028	Biological Process	GO:0006950	response to stress	0.000499698	0.0105129	69	23	92	3319
GO:0006814 sodium ion transport	5	0.000567858	0.592	0.143	Biological Process	GO:0006814	sodium ion transport	0.000567858	0.0110491	0	5	5	35
GO:0034220 ion transmembrane transport	28	0.000572464	3.314	0.039	Biological Process	GO:0034220	ion transmembrane transport	0.000572464	0.0110491	12	16	28	722
GO:0006880 intracellular sequestering of iron ion	3	0.000575686	0.355	0.333	Biological Process	GO:0006880	intracellular sequestering of iron ion	0.000575686	0.0110491	0	3	3	9
GO:0051238 sequestering of metal ion	3	0.000575686	0.355	0.333	Biological Process	GO:0051238	sequestering of metal ion	0.000575686	0.0110491	0	3	3	9
GO:0097577 sequestering of iron ion	3	0.000575686	0.355	0.333	Biological Process	GO:0097577	sequestering of iron ion	0.000575686	0.0110491	0	3	3	9
GO:0047750 cholestenol delta-isomerase activity	3	0.00107934	0.268	0.25	Molecular Function	GO:0047750	cholestenol delta-isomerase activity	0.00107934	0.011075	0	3	3	12
GO:0098771 inorganic ion homeostasis	11	0.000651828	1.302	0.064	Biological Process	GO:0098771	inorganic ion homeostasis	0.000651828	0.0121005	3	8	11	173
GO:0030003 cellular cation homeostasis	9	0.000652586	1.065	0.074	Biological Process	GO:0030003	cellular cation homeostasis	0.000652586	0.0121005	1	8	9	121
GO:0002833 positive regulation of response to biotic stimulus	4	0.000670296	0.473	0.19	Biological Process	GO:0002833	positive regulation of response to biotic stimulus	0.000670296	0.0122217	4	0	4	21
GO:0010427 abscisic acid binding	5	0.0012932	0.446	0.109	Molecular Function	GO:0010427	abscisic acid binding	0.0012932	0.012987	3	2	5	46
GO:0009531 secondary cell wall	2	0.00111622	0.31	0.667	Cellular Component	GO:0009531	secondary cell wall	0.00111622	0.0136339	2	0	2	3
GO:0044426 cell wall part	2	0.00111622	0.31	0.667	Cellular Component	GO:0044426	cell wall part	0.00111622	0.0136339	2	0	2	3
GO:0044462 external encapsulating structure part	2	0.00111622	0.31	0.667	Cellular Component	GO:0044462	external encapsulating structure part	0.00111622	0.0136339	2	0	2	3
GO:0048226 Casparian strip	2	0.00111622	0.31	0.667	Cellular Component	GO:0048226	Casparian strip	0.00111622	0.0136339	2	0	2	3
GO:0043178 alcohol binding	5	0.00142629	0.446	0.106	Molecular Function	GO:0043178	alcohol binding	0.00142629	0.0140251	3	2	5	47
GO:0080142 regulation of salicylic acid biosynthetic process	3	0.000810441	0.355	0.3	Biological Process	GO:0080142	regulation of salicylic acid biosynthetic process	0.000810441	0.0145348	3	0	3	10
GO:0019840 isoprenoid binding	5	0.00172233	0.446	0.102	Molecular Function	GO:0019840	isoprenoid binding	0.00172233	0.0165906	3	2	5	49
GO:0043902 positive regulation of multi-organism process	4	0.000961385	0.473	0.174	Biological Process	GO:0043902	positive regulation of multi-organism process	0.000961385	0.0166873	4	0	4	23
GO:0009415 response to water	16	0.00096746	1.893	0.048	Biological Process	GO:0009415	response to water	0.00096746	0.0166873	16	0	16	332
GO:0006873 cellular ion homeostasis	9	0.000976224	1.065	0.07	Biological Process	GO:0006873	cellular ion homeostasis	0.000976224	0.0166873	1	8	9	128
GO:0009627 systemic acquired resistance	7	0.000992428	0.828	0.087	Biological Process	GO:0009627	systemic acquired resistance	0.000992428	0.0167033	7	0	7	80
GO:0051235 maintenance of location	5	0.00106195	0.592	0.125	Biological Process	GO:0051235	maintenance of location	0.00106195	0.0170444	0	5	5	40
GO:0002237 response to molecule of bacterial origin	3	0.00109816	0.355	0.273	Biological Process	GO:0002237	response to molecule of bacterial origin	0.00109816	0.0170444	3	0	3	11
GO:0006828 manganese ion transport	3	0.00109816	0.355	0.273	Biological Process	GO:0006828	manganese ion transport	0.00109816	0.0170444	0	3	3	11
GO:0009697 salicylic acid biosynthetic process	3	0.00109816	0.355	0.273	Biological Process	GO:0009697	salicylic acid biosynthetic process	0.00109816	0.0170444	3	0	3	11
GO:0071421 manganese ion transmembrane transport	3	0.00109816	0.355	0.273	Biological Process	GO:0071421	manganese ion transmembrane transport	0.00109816	0.0170444	0	3	3	11
GO:0098655 cation transmembrane transport	24	0.00110617	2.84	0.039	Biological Process	GO:0098655	cation transmembrane transport	0.00110617	0.0170444	12	12	24	609
GO:0055078 sodium ion homeostasis	2	0.00113437	0.237	0.667	Biological Process	GO:0055078	sodium ion homeostasis	0.00113437	0.0172361	2	0	2	3
GO:0015079 potassium ion transmembrane transporter activity	9	0.00186441	0.803	0.058	Molecular Function	GO:0015079	potassium ion transmembrane transporter activity	0.00186441	0.0174561	3	6	9	155
GO:0004864 protein phosphatase inhibitor activity	5	0.00188614	0.446	0.1	Molecular Function	GO:0004864	protein phosphatase inhibitor activity	0.00188614	0.0174561	3	2	5	50
GO:0098869 cellular oxidant detoxification	10	0.00122771	1.183	0.063	Biological Process	GO:0098869	cellular oxidant detoxification	0.00122771	0.0183988	4	6	10	159
GO:0019212 phosphatase inhibitor activity	5	0.00206106	0.446	0.098	Molecular Function	GO:0019212	phosphatase inhibitor activity	0.00206106	0.0187081	3	2	5	51
GO:0098754 detoxification	10	0.00128707	1.183	0.062	Biological Process	GO:0098754	detoxification	0.00128707	0.018774	4	6	10	160
GO:1990748 cellular detoxification	10	0.00128707	1.183	0.062	Biological Process	GO:1990748	cellular detoxification	0.00128707	0.018774	4	6	10	160
GO:0019748 secondary metabolic process	12	0.00133463	1.42	0.055	Biological Process	GO:0019748	secondary metabolic process	0.00133463	0.0190555	8	4	12	218
GO:0050801 ion homeostasis	11	0.0013412	1.302	0.058	Biological Process	GO:0050801	ion homeostasis	0.0013412	0.0190555	3	8	11	189
GO:0022891 substrate-specific transmembrane transporter activity	44	0.00232846	3.925	0.028	Molecular Function	GO:0022891	substrate-specific transmembrane transporter activity	0.00232846	0.0207365	19	25	44	1575
GO:0006012 galactose metabolic process	5	0.00148039	0.592	0.116	Biological Process	GO:0006012	galactose metabolic process	0.00148039	0.0207634	5	0	5	43
GO:0042562 hormone binding	5	0.00244596	0.446	0.094	Molecular Function	GO:0042562	hormone binding	0.00244596	0.0213795	3	2	5	53
GO:0032103 positive regulation of response to external stimulus	4	0.00154933	0.473	0.154	Biological Process	GO:0032103	positive regulation of response to external stimulus	0.00154933	0.0214553	4	0	4	26
GO:0006468 protein phosphorylation	135	0.00160832	15.976	0.025	Biological Process	GO:0006468	protein phosphorylation	0.00160832	0.0219938	78	57	135	5391
GO:0010876 lipid localization	14	0.00174844	1.657	0.049	Biological Process	GO:0010876	lipid localization	0.00174844	0.0236148	13	1	14	287
GO:0044248 cellular catabolic process	65	0.00185976	7.692	0.028	Biological Process	GO:0044248	cellular catabolic process	0.00185976	0.0248119	46	19	65	2287
GO:0005313 L-glutamate transmembrane transporter activity	2	0.00302037	0.178	0.4	Molecular Function	GO:0005313	L-glutamate transmembrane transporter activity	0.00302037	0.0254574	0	2	2	5
GO:0015172 acidic amino acid transmembrane transporter activity	2	0.00302037	0.178	0.4	Molecular Function	GO:0015172	acidic amino acid transmembrane transporter activity	0.00302037	0.0254574	0	2	2	5
GO:0022890 inorganic cation transmembrane transporter activity	28	0.0031363	2.498	0.031	Molecular Function	GO:0022890	inorganic cation transmembrane transporter activity	0.0031363	0.0259708	11	17	28	896
GO:0009636 response to toxic substance	10	0.00201936	1.183	0.059	Biological Process	GO:0009636	response to toxic substance	0.00201936	0.0261698	4	6	10	170
GO:0001763 morphogenesis of a branching structure	4	0.00205722	0.473	0.143	Biological Process	GO:0001763	morphogenesis of a branching structure	0.00205722	0.0261698	4	0	4	28
GO:0010223 secondary shoot formation	4	0.00205722	0.473	0.143	Biological Process	GO:0010223	secondary shoot formation	0.00205722	0.0261698	4	0	4	28
GO:0010346 shoot axis formation	4	0.00205722	0.473	0.143	Biological Process	GO:0010346	shoot axis formation	0.00205722	0.0261698	4	0	4	28
GO:0042631 cellular response to water deprivation	2	0.00223924	0.237	0.5	Biological Process	GO:0042631	cellular response to water deprivation	0.00223924	0.027525	2	0	2	4
GO:0071456 cellular response to hypoxia	2	0.00223924	0.237	0.5	Biological Process	GO:0071456	cellular response to hypoxia	0.00223924	0.027525	2	0	2	4
GO:0071462 cellular response to water stimulus	2	0.00223924	0.237	0.5	Biological Process	GO:0071462	cellular response to water stimulus	0.00223924	0.027525	2	0	2	4
GO:0009814 defense response, incompatible interaction	8	0.00231472	0.947	0.068	Biological Process	GO:0009814	defense response, incompatible interaction	0.00231472	0.0280432	8	0	8	118
GO:0045088 regulation of innate immune response	6	0.00233266	0.71	0.087	Biological Process	GO:0045088	regulation of innate immune response	0.00233266	0.0280432	6	0	6	69
GO:0031406 carboxylic acid binding	8	0.00361103	0.714	0.057	Molecular Function	GO:0031406	carboxylic acid binding	0.00361103	0.0288882	6	2	8	140
GO:0043177 organic acid binding	8	0.00361103	0.714	0.057	Molecular Function	GO:0043177	organic acid binding	0.00361103	0.0288882	6	2	8	140
GO:0048646 anatomical structure formation involved in morphogenesis	8	0.00243986	0.947	0.067	Biological Process	GO:0048646	anatomical structure formation involved in morphogenesis	0.00243986	0.0290131	8	0	8	119
GO:0050776 regulation of immune response	6	0.00250981	0.71	0.086	Biological Process	GO:0050776	regulation of immune response	0.00250981	0.029524	6	0	6	70
GO:0015711 organic anion transport	11	0.00263752	1.302	0.053	Biological Process	GO:0015711	organic anion transport	0.00263752	0.0306963	7	4	11	206
GO:0052716 hydroquinone:oxygen oxidoreductase activity	6	0.00405302	0.535	0.071	Molecular Function	GO:0052716	hydroquinone:oxygen oxidoreductase activity	0.00405302	0.0318838	4	2	6	85
GO:0060688 regulation of morphogenesis of a branching structure	3	0.0028564	0.355	0.2	Biological Process	GO:0060688	regulation of morphogenesis of a branching structure	0.0028564	0.032551	3	0	3	15
GO:2000032 regulation of secondary shoot formation	3	0.0028564	0.355	0.2	Biological Process	GO:2000032	regulation of secondary shoot formation	0.0028564	0.032551	3	0	3	15
GO:0051651 maintenance of location in cell	4	0.00301823	0.473	0.129	Biological Process	GO:0051651	maintenance of location in cell	0.00301823	0.0340406	0	4	4	31
GO:0004112 cyclic-nucleotide phosphodiesterase activity	2	0.00447744	0.178	0.333	Molecular Function	GO:0004112	cyclic-nucleotide phosphodiesterase activity	0.00447744	0.0340863	2	0	2	6
GO:0047372 acylglycerol lipase activity	2	0.00447744	0.178	0.333	Molecular Function	GO:0047372	acylglycerol lipase activity	0.00447744	0.0340863	2	0	2	6
GO:0051704 multi-organism process	36	0.00337929	4.26	0.032	Biological Process	GO:0051704	multi-organism process	0.00337929	0.0359809	18	18	36	1131
GO:0010337 regulation of salicylic acid metabolic process	3	0.00346472	0.355	0.188	Biological Process	GO:0010337	regulation of salicylic acid metabolic process	0.00346472	0.0359809	3	0	3	16
GO:0046189 phenol-containing compound biosynthetic process	3	0.00346472	0.355	0.188	Biological Process	GO:0046189	phenol-containing compound biosynthetic process	0.00346472	0.0359809	3	0	3	16
GO:0002682 regulation of immune system process	6	0.00355107	0.71	0.08	Biological Process	GO:0002682	regulation of immune system process	0.00355107	0.0359809	6	0	6	75
GO:0006869 lipid transport	13	0.00359698	1.538	0.047	Biological Process	GO:0006869	lipid transport	0.00359698	0.0359809	13	0	13	278
GO:0010231 maintenance of seed dormancy	2	0.00368361	0.237	0.4	Biological Process	GO:0010231	maintenance of seed dormancy	0.00368361	0.0359809	2	0	2	5
GO:0015800 acidic amino acid transport	2	0.00368361	0.237	0.4	Biological Process	GO:0015800	acidic amino acid transport	0.00368361	0.0359809	0	2	2	5
GO:0015802 basic amino acid transport	2	0.00368361	0.237	0.4	Biological Process	GO:0015802	basic amino acid transport	0.00368361	0.0359809	0	2	2	5
GO:0015807 L-amino acid transport	2	0.00368361	0.237	0.4	Biological Process	GO:0015807	L-amino acid transport	0.00368361	0.0359809	0	2	2	5
GO:0015813 L-glutamate transport	2	0.00368361	0.237	0.4	Biological Process	GO:0015813	L-glutamate transport	0.00368361	0.0359809	0	2	2	5
GO:0015819 lysine transport	2	0.00368361	0.237	0.4	Biological Process	GO:0015819	lysine transport	0.00368361	0.0359809	0	2	2	5
GO:0097437 maintenance of dormancy	2	0.00368361	0.237	0.4	Biological Process	GO:0097437	maintenance of dormancy	0.00368361	0.0359809	2	0	2	5
GO:1902022 L-lysine transport	2	0.00368361	0.237	0.4	Biological Process	GO:1902022	L-lysine transport	0.00368361	0.0359809	0	2	2	5
GO:1902475 L-alpha-amino acid transmembrane transport	2	0.00368361	0.237	0.4	Biological Process	GO:1902475	L-alpha-amino acid transmembrane transport	0.00368361	0.0359809	0	2	2	5
GO:1903401 L-lysine transmembrane transport	2	0.00368361	0.237	0.4	Biological Process	GO:1903401	L-lysine transmembrane transport	0.00368361	0.0359809	0	2	2	5
GO:0000041 transition metal ion transport	7	0.00378186	0.828	0.069	Biological Process	GO:0000041	transition metal ion transport	0.00378186	0.0366137	4	3	7	101
GO:0009738 abscisic acid-activated signaling pathway	8	0.00381986	0.947	0.062	Biological Process	GO:0009738	abscisic acid-activated signaling pathway	0.00381986	0.0366572	6	2	8	128
GO:0032559 adenyl ribonucleotide binding	223	0.0051513	19.893	0.021	Molecular Function	GO:0032559	adenyl ribonucleotide binding	0.0051513	0.0385938	120	103	223	10735
GO:0055082 cellular chemical homeostasis	9	0.00410705	1.065	0.057	Biological Process	GO:0055082	cellular chemical homeostasis	0.00410705	0.0390705	1	8	9	158
GO:0030554 adenyl nucleotide binding	223	0.00534883	19.893	0.021	Molecular Function	GO:0030554	adenyl nucleotide binding	0.00534883	0.0394476	120	103	223	10744
GO:0098660 inorganic ion transmembrane transport	22	0.00446293	2.604	0.036	Biological Process	GO:0098660	inorganic ion transmembrane transport	0.00446293	0.04209	10	12	22	604
GO:0006813 potassium ion transport	9	0.0046423	1.065	0.056	Biological Process	GO:0006813	potassium ion transport	0.0046423	0.0434074	3	6	9	161
GO:0016772 transferase activity, transferring phosphorus-containing groups	141	0.00603495	12.578	0.022	Molecular Function	GO:0016772	transferase activity, transferring phosphorus-containing groups	0.00603495	0.043823	82	59	141	6476
GO:0004252 serine-type endopeptidase activity	16	0.00634346	1.427	0.036	Molecular Function	GO:0004252	serine-type endopeptidase activity	0.00634346	0.0453654	15	1	16	444
GO:0034755 iron ion transmembrane transport	3	0.00490382	0.355	0.167	Biological Process	GO:0034755	iron ion transmembrane transport	0.00490382	0.0454643	0	3	3	18
GO:0071215 cellular response to abscisic acid stimulus	8	0.00503099	0.947	0.06	Biological Process	GO:0071215	cellular response to abscisic acid stimulus	0.00503099	0.0462513	6	2	8	134
GO:0016863 intramolecular oxidoreductase activity, transposing C=C bonds	3	0.00662346	0.268	0.136	Molecular Function	GO:0016863	intramolecular oxidoreductase activity, transposing C=C bonds	0.00662346	0.0466608	0	3	3	22
GO:0022892 substrate-specific transporter activity	44	0.00683732	3.925	0.026	Molecular Function	GO:0022892	substrate-specific transporter activity	0.00683732	0.047459	19	25	44	1675
GO:0010162 seed dormancy process	2	0.00545379	0.237	0.333	Biological Process	GO:0010162	seed dormancy process	0.00545379	0.0489053	2	0	2	6
GO:0022611 dormancy process	2	0.00545379	0.237	0.333	Biological Process	GO:0022611	dormancy process	0.00545379	0.0489053	2	0	2	6
GO:0061615 glycolytic process through fructose-6-phosphate	2	0.00545379	0.237	0.333	Biological Process	GO:0061615	glycolytic process through fructose-6-phosphate	0.00545379	0.0489053	2	0	2	6
GO:0004620 phospholipase activity	7	0.00732692	0.624	0.056	Molecular Function	GO:0004620	phospholipase activity	0.00732692	0.0501204	7	0	7	126
GO:0015174 basic amino acid transmembrane transporter activity	2	0.00816346	0.178	0.25	Molecular Function	GO:0015174	basic amino acid transmembrane transporter activity	0.00816346	0.0507936	0	2	2	8
GO:0015179 L-amino acid transmembrane transporter activity	2	0.00816346	0.178	0.25	Molecular Function	GO:0015179	L-amino acid transmembrane transporter activity	0.00816346	0.0507936	0	2	2	8
GO:0015189 L-lysine transmembrane transporter activity	2	0.00816346	0.178	0.25	Molecular Function	GO:0015189	L-lysine transmembrane transporter activity	0.00816346	0.0507936	0	2	2	8
GO:0080030 methyl indole-3-acetate esterase activity	2	0.00816346	0.178	0.25	Molecular Function	GO:0080030	methyl indole-3-acetate esterase activity	0.00816346	0.0507936	2	0	2	8
GO:0080031 methyl salicylate esterase activity	2	0.00816346	0.178	0.25	Molecular Function	GO:0080031	methyl salicylate esterase activity	0.00816346	0.0507936	2	0	2	8
GO:0080032 methyl jasmonate esterase activity	2	0.00816346	0.178	0.25	Molecular Function	GO:0080032	methyl jasmonate esterase activity	0.00816346	0.0507936	2	0	2	8
GO:0008970 phosphatidylcholine 1-acylhydrolase activity	4	0.00817862	0.357	0.089	Molecular Function	GO:0008970	phosphatidylcholine 1-acylhydrolase activity	0.00817862	0.0507936	4	0	4	45
GO:0009809 lignin biosynthetic process	3	0.00573933	0.355	0.158	Biological Process	GO:0009809	lignin biosynthetic process	0.00573933	0.0510473	2	1	3	19
GO:0004143 diacylglycerol kinase activity	3	0.00848017	0.268	0.125	Molecular Function	GO:0004143	diacylglycerol kinase activity	0.00848017	0.0519824	3	0	3	24
GO:0044763 single-organism cellular process	309	0.0059983	36.568	0.022	Biological Process	GO:0044763	single-organism cellular process	0.0059983	0.0528083	176	133	309	14009
GO:0009725 response to hormone	34	0.00606209	4.024	0.031	Biological Process	GO:0009725	response to hormone	0.00606209	0.0528083	29	5	34	1093
GO:0010033 response to organic substance	38	0.00608212	4.497	0.03	Biological Process	GO:0010033	response to organic substance	0.00608212	0.0528083	33	5	38	1257
GO:0019684 photosynthesis, light reaction	14	0.00618957	1.657	0.042	Biological Process	GO:0019684	photosynthesis, light reaction	0.00618957	0.053318	3	11	14	331
GO:0005385 zinc ion transmembrane transporter activity	4	0.00883438	0.357	0.087	Molecular Function	GO:0005385	zinc ion transmembrane transporter activity	0.00883438	0.0534593	4	0	4	46
GO:0016709 oxidoreductase activity, acting on paired donors, with incorporation or reduction of molecular oxygen, NAD(P)H as one donor, and incorporation of one atom of oxygen	9	0.00916374	0.803	0.045	Molecular Function	GO:0016709	oxidoreductase activity, acting on paired donors, with incorporation or reduction of molecular oxygen, NAD(P)H as one donor, and incorporation of one atom of oxygen	0.00916374	0.0547504	3	6	9	198
GO:0046271 phenylpropanoid catabolic process	6	0.00655021	0.71	0.071	Biological Process	GO:0046271	phenylpropanoid catabolic process	0.00655021	0.0555499	4	2	6	85
GO:0046274 lignin catabolic process	6	0.00655021	0.71	0.071	Biological Process	GO:0046274	lignin catabolic process	0.00655021	0.0555499	4	2	6	85
GO:1900618 regulation of shoot system morphogenesis	3	0.00665489	0.355	0.15	Biological Process	GO:1900618	regulation of shoot system morphogenesis	0.00665489	0.0560035	3	0	3	20
GO:0008195 phosphatidate phosphatase activity	3	0.00951142	0.268	0.12	Molecular Function	GO:0008195	phosphatidate phosphatase activity	0.00951142	0.0561174	3	0	3	25
GO:0009719 response to endogenous stimulus	34	0.00691658	4.024	0.031	Biological Process	GO:0009719	response to endogenous stimulus	0.00691658	0.0577613	29	5	34	1103
GO:0008940 nitrate reductase activity	2	0.0103734	0.178	0.222	Molecular Function	GO:0008940	nitrate reductase activity	0.0103734	0.0589907	2	0	2	9
GO:0043546 molybdopterin cofactor binding	2	0.0103734	0.178	0.222	Molecular Function	GO:0043546	molybdopterin cofactor binding	0.0103734	0.0589907	2	0	2	9
GO:0050464 nitrate reductase (NADPH) activity	2	0.0103734	0.178	0.222	Molecular Function	GO:0050464	nitrate reductase (NADPH) activity	0.0103734	0.0589907	2	0	2	9
GO:0010196 nonphotochemical quenching	2	0.0075365	0.237	0.286	Biological Process	GO:0010196	nonphotochemical quenching	0.0075365	0.0611069	0	2	2	7
GO:1990066 energy quenching	2	0.0075365	0.237	0.286	Biological Process	GO:1990066	energy quenching	0.0075365	0.0611069	0	2	2	7
GO:0071804 cellular potassium ion transport	7	0.00763372	0.828	0.061	Biological Process	GO:0071804	cellular potassium ion transport	0.00763372	0.0611069	3	4	7	115
GO:0071805 potassium ion transmembrane transport	7	0.00763372	0.828	0.061	Biological Process	GO:0071805	potassium ion transmembrane transport	0.00763372	0.0611069	3	4	7	115
GO:0006879 cellular iron ion homeostasis	3	0.00765232	0.355	0.143	Biological Process	GO:0006879	cellular iron ion homeostasis	0.00765232	0.0611069	0	3	3	21
GO:0034765 regulation of ion transmembrane transport	3	0.00765232	0.355	0.143	Biological Process	GO:0034765	regulation of ion transmembrane transport	0.00765232	0.0611069	0	3	3	21
GO:0005381 iron ion transmembrane transporter activity	3	0.0117844	0.268	0.111	Molecular Function	GO:0005381	iron ion transmembrane transporter activity	0.0117844	0.0662169	0	3	3	27
GO:0016298 lipase activity	8	0.0127641	0.714	0.046	Molecular Function	GO:0016298	lipase activity	0.0127641	0.0679657	8	0	8	174
GO:0004392 heme oxygenase (decyclizing) activity	2	0.0128156	0.178	0.2	Molecular Function	GO:0004392	heme oxygenase (decyclizing) activity	0.0128156	0.0679657	0	2	2	10
GO:0004425 indole-3-glycerol-phosphate synthase activity	2	0.0128156	0.178	0.2	Molecular Function	GO:0004425	indole-3-glycerol-phosphate synthase activity	0.0128156	0.0679657	0	2	2	10
GO:0019187 beta-1,4-mannosyltransferase activity	2	0.0128156	0.178	0.2	Molecular Function	GO:0019187	beta-1,4-mannosyltransferase activity	0.0128156	0.0679657	0	2	2	10
GO:0051753 mannan synthase activity	2	0.0128156	0.178	0.2	Molecular Function	GO:0051753	mannan synthase activity	0.0128156	0.0679657	0	2	2	10
GO:0034762 regulation of transmembrane transport	3	0.00873322	0.355	0.136	Biological Process	GO:0034762	regulation of transmembrane transport	0.00873322	0.069233	0	3	3	22
GO:0043269 regulation of ion transport	5	0.00894047	0.592	0.077	Biological Process	GO:0043269	regulation of ion transport	0.00894047	0.070366	2	3	5	65
GO:0002831 regulation of response to biotic stimulus	6	0.00905395	0.71	0.066	Biological Process	GO:0002831	regulation of response to biotic stimulus	0.00905395	0.0707502	6	0	6	91
GO:0016310 phosphorylation	139	0.00966804	16.45	0.024	Biological Process	GO:0016310	phosphorylation	0.00966804	0.075013	80	59	139	5868
GO:0043900 regulation of multi-organism process	6	0.0100225	0.71	0.065	Biological Process	GO:0043900	regulation of multi-organism process	0.0100225	0.0772154	6	0	6	93
GO:0004553 hydrolase activity, hydrolyzing O-glycosyl compounds	38	0.0151297	3.39	0.026	Molecular Function	GO:0004553	hydrolase activity, hydrolyzing O-glycosyl compounds	0.0151297	0.0793469	22	16	38	1476
GO:0072509 divalent inorganic cation transmembrane transporter activity	7	0.0156048	0.624	0.048	Molecular Function	GO:0072509	divalent inorganic cation transmembrane transporter activity	0.0156048	0.0809394	7	0	7	146
GO:0009699 phenylpropanoid biosynthetic process	5	0.010759	0.592	0.074	Biological Process	GO:0009699	phenylpropanoid biosynthetic process	0.010759	0.0822046	4	1	5	68
GO:0098662 inorganic cation transmembrane transport	20	0.0108203	2.367	0.035	Biological Process	GO:0098662	inorganic cation transmembrane transport	0.0108203	0.0822046	10	10	20	577
GO:0007205 protein kinase C-activating G-protein coupled receptor signaling pathway	3	0.0111509	0.355	0.125	Biological Process	GO:0007205	protein kinase C-activating G-protein coupled receptor signaling pathway	0.0111509	0.0829868	3	0	3	24
GO:0009269 response to desiccation	3	0.0111509	0.355	0.125	Biological Process	GO:0009269	response to desiccation	0.0111509	0.0829868	3	0	3	24
GO:0010311 lateral root formation	3	0.0111509	0.355	0.125	Biological Process	GO:0010311	lateral root formation	0.0111509	0.0829868	3	0	3	24
GO:0048878 chemical homeostasis	11	0.0121269	1.302	0.043	Biological Process	GO:0048878	chemical homeostasis	0.0121269	0.0877173	3	8	11	254
GO:0032101 regulation of response to external stimulus	6	0.0121764	0.71	0.062	Biological Process	GO:0032101	regulation of response to external stimulus	0.0121764	0.0877173	6	0	6	97
GO:0071577 zinc II ion transmembrane transport	4	0.0124336	0.473	0.087	Biological Process	GO:0071577	zinc II ion transmembrane transport	0.0124336	0.0877173	4	0	4	46
GO:0019346 transsulfuration	3	0.0124899	0.355	0.12	Biological Process	GO:0019346	transsulfuration	0.0124899	0.0877173	3	0	3	25
GO:0050667 homocysteine metabolic process	3	0.0124899	0.355	0.12	Biological Process	GO:0050667	homocysteine metabolic process	0.0124899	0.0877173	3	0	3	25
GO:0006809 nitric oxide biosynthetic process	2	0.0125883	0.237	0.222	Biological Process	GO:0006809	nitric oxide biosynthetic process	0.0125883	0.0877173	2	0	2	9
GO:0036294 cellular response to decreased oxygen levels	2	0.0125883	0.237	0.222	Biological Process	GO:0036294	cellular response to decreased oxygen levels	0.0125883	0.0877173	2	0	2	9
GO:0046209 nitric oxide metabolic process	2	0.0125883	0.237	0.222	Biological Process	GO:0046209	nitric oxide metabolic process	0.0125883	0.0877173	2	0	2	9
GO:0071453 cellular response to oxygen levels	2	0.0125883	0.237	0.222	Biological Process	GO:0071453	cellular response to oxygen levels	0.0125883	0.0877173	2	0	2	9
GO:1900458 negative regulation of brassinosteroid mediated signaling pathway	2	0.0125883	0.237	0.222	Biological Process	GO:1900458	negative regulation of brassinosteroid mediated signaling pathway	0.0125883	0.0877173	2	0	2	9
GO:0097367 carbohydrate derivative binding	234	0.0174894	20.874	0.02	Molecular Function	GO:0097367	carbohydrate derivative binding	0.0174894	0.0879318	125	109	234	11643
GO:0000285 1-phosphatidylinositol-3-phosphate 5-kinase activity	1	0.0176981	0.089	1	Molecular Function	GO:0000285	1-phosphatidylinositol-3-phosphate 5-kinase activity	0.0176981	0.0879318	0	1	1	1
GO:0004604 phosphoadenylyl-sulfate reductase (thioredoxin) activity	1	0.0176981	0.089	1	Molecular Function	GO:0004604	phosphoadenylyl-sulfate reductase (thioredoxin) activity	0.0176981	0.0879318	1	0	1	1
GO:0018826 methionine gamma-lyase activity	1	0.0176981	0.089	1	Molecular Function	GO:0018826	methionine gamma-lyase activity	0.0176981	0.0879318	1	0	1	1
GO:0005310 dicarboxylic acid transmembrane transporter activity	2	0.0183616	0.178	0.167	Molecular Function	GO:0005310	dicarboxylic acid transmembrane transporter activity	0.0183616	0.089347	0	2	2	12
GO:0046857 oxidoreductase activity, acting on other nitrogenous compounds as donors, with NAD or NADP as acceptor	2	0.0183616	0.178	0.167	Molecular Function	GO:0046857	oxidoreductase activity, acting on other nitrogenous compounds as donors, with NAD or NADP as acceptor	0.0183616	0.089347	2	0	2	12
GO:0006829 zinc II ion transport	4	0.0133844	0.473	0.085	Biological Process	GO:0006829	zinc II ion transport	0.0133844	0.0926744	4	0	4	47
GO:0009092 homoserine metabolic process	3	0.0139169	0.355	0.115	Biological Process	GO:0009092	homoserine metabolic process	0.0139169	0.0951569	3	0	3	26
GO:0010102 lateral root morphogenesis	3	0.0139169	0.355	0.115	Biological Process	GO:0010102	lateral root morphogenesis	0.0139169	0.0951569	3	0	3	26
GO:0004175 endopeptidase activity	32	0.0198699	2.855	0.026	Molecular Function	GO:0004175	endopeptidase activity	0.0198699	0.0957	29	3	32	1223
GO:0016671 oxidoreductase activity, acting on a sulfur group of donors, disulfide as acceptor	3	0.0203318	0.268	0.091	Molecular Function	GO:0016671	oxidoreductase activity, acting on a sulfur group of donors, disulfide as acceptor	0.0203318	0.0964749	3	0	3	33
GO:0005524 ATP binding	178	0.0204396	15.879	0.02	Molecular Function	GO:0005524	ATP binding	0.0204396	0.0964749	107	71	178	8690
GO:0031349 positive regulation of defense response	4	0.0143802	0.473	0.083	Biological Process	GO:0031349	positive regulation of defense response	0.0143802	0.0977142	4	0	4	48
GO:0045735 nutrient reservoir activity	9	0.0211357	0.803	0.039	Molecular Function	GO:0045735	nutrient reservoir activity	0.0211357	0.0987726	3	6	9	228
GO:0009056 catabolic process	73	0.0147061	8.639	0.025	Biological Process	GO:0009056	catabolic process	0.0147061	0.0993115	52	21	73	2878
GO:0015698 inorganic anion transport	8	0.0148954	0.947	0.049	Biological Process	GO:0015698	inorganic anion transport	0.0148954	0.0999727	3	5	8	162
GO:0044550 secondary metabolite biosynthetic process	6	0.0153018	0.71	0.059	Biological Process	GO:0044550	secondary metabolite biosynthetic process	0.0153018	0.100549	4	2	6	102
GO:0006788 heme oxidation	2	0.0155328	0.237	0.2	Biological Process	GO:0006788	heme oxidation	0.0155328	0.100549	0	2	2	10
GO:0010345 suberin biosynthetic process	2	0.0155328	0.237	0.2	Biological Process	GO:0010345	suberin biosynthetic process	0.0155328	0.100549	2	0	2	10
GO:0019722 calcium-mediated signaling	2	0.0155328	0.237	0.2	Biological Process	GO:0019722	calcium-mediated signaling	0.0155328	0.100549	2	0	2	10
GO:0019932 second-messenger-mediated signaling	2	0.0155328	0.237	0.2	Biological Process	GO:0019932	second-messenger-mediated signaling	0.0155328	0.100549	2	0	2	10
GO:0071472 cellular response to salt stress	2	0.0155328	0.237	0.2	Biological Process	GO:0071472	cellular response to salt stress	0.0155328	0.100549	2	0	2	10
GO:0071229 cellular response to acid chemical	10	0.0159096	1.183	0.043	Biological Process	GO:0071229	cellular response to acid chemical	0.0159096	0.102383	8	2	10	230
GO:0019953 sexual reproduction	7	0.0160985	0.828	0.053	Biological Process	GO:0019953	sexual reproduction	0.0160985	0.102993	4	3	7	133
GO:0019888 protein phosphatase regulator activity	5	0.0229867	0.446	0.055	Molecular Function	GO:0019888	protein phosphatase regulator activity	0.0229867	0.10637	3	2	5	91
GO:0008271 secondary active sulfate transmembrane transporter activity	3	0.0237664	0.268	0.086	Molecular Function	GO:0008271	secondary active sulfate transmembrane transporter activity	0.0237664	0.107863	0	3	3	35
GO:0015116 sulfate transmembrane transporter activity	3	0.0237664	0.268	0.086	Molecular Function	GO:0015116	sulfate transmembrane transporter activity	0.0237664	0.107863	0	3	3	35
GO:1901420 negative regulation of response to alcohol	3	0.0170377	0.355	0.107	Biological Process	GO:1901420	negative regulation of response to alcohol	0.0170377	0.108368	3	0	3	28
GO:0032553 ribonucleotide binding	230	0.0244789	20.517	0.02	Molecular Function	GO:0032553	ribonucleotide binding	0.0244789	0.110039	125	105	230	11527
GO:0030243 cellulose metabolic process	8	0.0175682	0.947	0.048	Biological Process	GO:0030243	cellulose metabolic process	0.0175682	0.110301	3	5	8	167
GO:0002229 defense response to oomycetes	4	0.0176441	0.473	0.078	Biological Process	GO:0002229	defense response to oomycetes	0.0176441	0.110301	3	1	4	51
GO:0002239 response to oomycetes	4	0.0176441	0.473	0.078	Biological Process	GO:0002239	response to oomycetes	0.0176441	0.110301	3	1	4	51
GO:0052689 carboxylic ester hydrolase activity	11	0.0249187	0.981	0.035	Molecular Function	GO:0052689	carboxylic ester hydrolase activity	0.0249187	0.110959	9	2	11	313
GO:0006826 iron ion transport	3	0.0187325	0.355	0.103	Biological Process	GO:0006826	iron ion transport	0.0187325	0.114537	0	3	3	29
GO:0010101 post-embryonic root morphogenesis	3	0.0187325	0.355	0.103	Biological Process	GO:0010101	post-embryonic root morphogenesis	0.0187325	0.114537	3	0	3	29
GO:0055072 iron ion homeostasis	3	0.0187325	0.355	0.103	Biological Process	GO:0055072	iron ion homeostasis	0.0187325	0.114537	0	3	3	29
GO:1902358 sulfate transmembrane transport	2	0.0187405	0.237	0.182	Biological Process	GO:1902358	sulfate transmembrane transport	0.0187405	0.114537	0	2	2	11
GO:0044703 multi-organism reproductive process	21	0.0189845	2.485	0.032	Biological Process	GO:0044703	multi-organism reproductive process	0.0189845	0.115383	7	14	21	651
GO:0043090 amino acid import	1	0.0195847	0.118	1	Biological Process	GO:0043090	amino acid import	0.0195847	0.11708	0	1	1	1
GO:0043092 L-amino acid import	1	0.0195847	0.118	1	Biological Process	GO:0043092	L-amino acid import	0.0195847	0.11708	0	1	1	1
GO:0051938 L-glutamate import	1	0.0195847	0.118	1	Biological Process	GO:0051938	L-glutamate import	0.0195847	0.11708	0	1	1	1
GO:0019208 phosphatase regulator activity	5	0.0270605	0.446	0.053	Molecular Function	GO:0019208	phosphatase regulator activity	0.0270605	0.11937	3	2	5	95
GO:1901682 sulfur compound transmembrane transporter activity	3	0.0274947	0.268	0.081	Molecular Function	GO:1901682	sulfur compound transmembrane transporter activity	0.0274947	0.120162	0	3	3	37
GO:0042537 benzene-containing compound metabolic process	5	0.0205307	0.592	0.062	Biological Process	GO:0042537	benzene-containing compound metabolic process	0.0205307	0.122069	5	0	5	80
GO:0044710 single-organism metabolic process	266	0.0207683	31.479	0.022	Biological Process	GO:0044710	single-organism metabolic process	0.0207683	0.122814	165	101	266	12197
GO:0016798 hydrolase activity, acting on glycosyl bonds	40	0.0286463	3.568	0.024	Molecular Function	GO:0016798	hydrolase activity, acting on glycosyl bonds	0.0286463	0.124046	24	16	40	1644
GO:0009833 plant-type primary cell wall biogenesis	2	0.0222	0.237	0.167	Biological Process	GO:0009833	plant-type primary cell wall biogenesis	0.0222	0.128501	0	2	2	12
GO:0055075 potassium ion homeostasis	2	0.0222	0.237	0.167	Biological Process	GO:0055075	potassium ion homeostasis	0.0222	0.128501	2	0	2	12
GO:0071470 cellular response to osmotic stress	2	0.0222	0.237	0.167	Biological Process	GO:0071470	cellular response to osmotic stress	0.0222	0.128501	2	0	2	12
GO:1902074 response to salt	2	0.0222	0.237	0.167	Biological Process	GO:1902074	response to salt	0.0222	0.128501	2	0	2	12
GO:0001883 purine nucleoside binding	226	0.0313066	20.161	0.02	Molecular Function	GO:0001883	purine nucleoside binding	0.0313066	0.130485	121	105	226	11387
GO:0032550 purine ribonucleoside binding	226	0.0313066	20.161	0.02	Molecular Function	GO:0032550	purine ribonucleoside binding	0.0313066	0.130485	121	105	226	11387
GO:0032555 purine ribonucleotide binding	226	0.0313066	20.161	0.02	Molecular Function	GO:0032555	purine ribonucleotide binding	0.0313066	0.130485	121	105	226	11387
GO:0005388 calcium-transporting ATPase activity	3	0.0315155	0.268	0.077	Molecular Function	GO:0005388	calcium-transporting ATPase activity	0.0315155	0.130485	3	0	3	39
GO:0005504 fatty acid binding	3	0.0315155	0.268	0.077	Molecular Function	GO:0005504	fatty acid binding	0.0315155	0.130485	3	0	3	39
GO:0016661 oxidoreductase activity, acting on other nitrogenous compounds as donors	2	0.0318655	0.178	0.125	Molecular Function	GO:0016661	oxidoreductase activity, acting on other nitrogenous compounds as donors	0.0318655	0.130787	2	0	2	16
GO:0017076 purine nucleotide binding	226	0.0327242	20.161	0.02	Molecular Function	GO:0017076	purine nucleotide binding	0.0327242	0.131048	121	105	226	11401
GO:0016759 cellulose synthase activity	5	0.032762	0.446	0.05	Molecular Function	GO:0016759	cellulose synthase activity	0.032762	0.131048	0	5	5	100
GO:0016760 cellulose synthase (UDP-forming) activity	5	0.032762	0.446	0.05	Molecular Function	GO:0016760	cellulose synthase (UDP-forming) activity	0.032762	0.131048	0	5	5	100
GO:0045087 innate immune response	8	0.0232186	0.947	0.045	Biological Process	GO:0045087	innate immune response	0.0232186	0.13369	8	0	8	176
GO:0032549 ribonucleoside binding	226	0.0337683	20.161	0.02	Molecular Function	GO:0032549	ribonucleoside binding	0.0337683	0.133938	121	105	226	11411
GO:0001882 nucleoside binding	226	0.0340867	20.161	0.02	Molecular Function	GO:0001882	nucleoside binding	0.0340867	0.134074	121	105	226	11414
GO:0016621 cinnamoyl-CoA reductase activity	1	0.0350833	0.089	0.5	Molecular Function	GO:0016621	cinnamoyl-CoA reductase activity	0.0350833	0.136854	1	0	1	2
GO:0016702 oxidoreductase activity, acting on single donors with incorporation of molecular oxygen, incorporation of two atoms of oxygen	6	0.0366749	0.535	0.043	Molecular Function	GO:0016702	oxidoreductase activity, acting on single donors with incorporation of molecular oxygen, incorporation of two atoms of oxygen	0.0366749	0.14189	2	4	6	138
GO:0006955 immune response	8	0.0253569	0.947	0.045	Biological Process	GO:0006955	immune response	0.0253569	0.145238	8	0	8	179
GO:0019725 cellular homeostasis	16	0.0260612	1.893	0.034	Biological Process	GO:0019725	cellular homeostasis	0.0260612	0.148495	6	10	16	474
GO:0016746 transferase activity, transferring acyl groups	36	0.0401718	3.211	0.024	Molecular Function	GO:0016746	transferase activity, transferring acyl groups	0.0401718	0.154155	28	8	36	1492
GO:0008061 chitin binding	4	0.0406955	0.357	0.055	Molecular Function	GO:0008061	chitin binding	0.0406955	0.15448	0	4	4	73
GO:0022804 active transmembrane transporter activity	29	0.0409109	2.587	0.025	Molecular Function	GO:0022804	active transmembrane transporter activity	0.0409109	0.15448	18	11	29	1157
GO:0016747 transferase activity, transferring acyl groups other than amino-acyl groups	33	0.0412872	2.944	0.024	Molecular Function	GO:0016747	transferase activity, transferring acyl groups other than amino-acyl groups	0.0412872	0.154663	25	8	33	1350
GO:1901002 positive regulation of response to salt stress	3	0.0285573	0.355	0.088	Biological Process	GO:1901002	positive regulation of response to salt stress	0.0285573	0.161318	3	0	3	34
GO:0009607 response to biotic stimulus	17	0.0286066	2.012	0.033	Biological Process	GO:0009607	response to biotic stimulus	0.0286066	0.161318	12	5	17	519
GO:0097502 mannosylation	2	0.0298305	0.237	0.143	Biological Process	GO:0097502	mannosylation	0.0298305	0.165979	0	2	2	14
GO:1900457 regulation of brassinosteroid mediated signaling pathway	2	0.0298305	0.237	0.143	Biological Process	GO:1900457	regulation of brassinosteroid mediated signaling pathway	0.0298305	0.165979	2	0	2	14
GO:0097306 cellular response to alcohol	8	0.0300382	0.947	0.043	Biological Process	GO:0097306	cellular response to alcohol	0.0300382	0.165979	6	2	8	185
GO:0007186 G-protein coupled receptor signaling pathway	4	0.0300402	0.473	0.067	Biological Process	GO:0007186	G-protein coupled receptor signaling pathway	0.0300402	0.165979	4	0	4	60
GO:0015103 inorganic anion transmembrane transporter activity	5	0.0447864	0.446	0.046	Molecular Function	GO:0015103	inorganic anion transmembrane transporter activity	0.0447864	0.16645	1	4	5	109
GO:0008272 sulfate transport	3	0.0307919	0.355	0.086	Biological Process	GO:0008272	sulfate transport	0.0307919	0.169278	0	3	3	35
GO:0070838 divalent metal ion transport	7	0.031586	0.828	0.046	Biological Process	GO:0070838	divalent metal ion transport	0.031586	0.171916	7	0	7	153
GO:0072511 divalent inorganic cation transport	7	0.031586	0.828	0.046	Biological Process	GO:0072511	divalent inorganic cation transport	0.031586	0.171916	7	0	7	153
GO:0009414 response to water deprivation	11	0.0334974	1.302	0.037	Biological Process	GO:0009414	response to water deprivation	0.0334974	0.181416	11	0	11	297
GO:0001666 response to hypoxia	2	0.0339803	0.237	0.133	Biological Process	GO:0001666	response to hypoxia	0.0339803	0.182228	2	0	2	15
GO:1903409 reactive oxygen species biosynthetic process	2	0.0339803	0.237	0.133	Biological Process	GO:1903409	reactive oxygen species biosynthetic process	0.0339803	0.182228	2	0	2	15
GO:0051213 dioxygenase activity	7	0.0497399	0.624	0.037	Molecular Function	GO:0051213	dioxygenase activity	0.0497399	0.183416	3	4	7	187
GO:0015672 monovalent inorganic cation transport	17	0.0348955	2.012	0.032	Biological Process	GO:0015672	monovalent inorganic cation transport	0.0348955	0.186223	3	14	17	532
GO:0002376 immune system process	8	0.0352814	0.947	0.042	Biological Process	GO:0002376	immune system process	0.0352814	0.187368	8	0	8	191
GO:0010224 response to UV-B	3	0.0355278	0.355	0.081	Biological Process	GO:0010224	response to UV-B	0.0355278	0.187766	3	0	3	37
GO:0004474 malate synthase activity	1	0.0521611	0.089	0.333	Molecular Function	GO:0004474	malate synthase activity	0.0521611	0.189385	1	0	1	3
GO:0008891 glycolate oxidase activity	1	0.0521611	0.089	0.333	Molecular Function	GO:0008891	glycolate oxidase activity	0.0521611	0.189385	1	0	1	3
GO:0030151 molybdenum ion binding	2	0.0526326	0.178	0.095	Molecular Function	GO:0030151	molybdenum ion binding	0.0526326	0.189638	2	0	2	21
GO:0005249 voltage-gated potassium channel activity	3	0.0531422	0.268	0.062	Molecular Function	GO:0005249	voltage-gated potassium channel activity	0.0531422	0.190024	0	3	3	48
GO:0009628 response to abiotic stimulus	32	0.0374483	3.787	0.027	Biological Process	GO:0009628	response to abiotic stimulus	0.0374483	0.196963	25	7	32	1168
GO:0072348 sulfur compound transport	3	0.0380282	0.355	0.079	Biological Process	GO:0072348	sulfur compound transport	0.0380282	0.199057	0	3	3	38
GO:0010431 seed maturation	2	0.0383397	0.237	0.125	Biological Process	GO:0010431	seed maturation	0.0383397	0.199308	2	0	2	16
GO:0009970 cellular response to sulfate starvation	1	0.0387862	0.118	0.5	Biological Process	GO:0009970	cellular response to sulfate starvation	0.0387862	0.199308	1	0	1	2
GO:0080187 floral organ senescence	1	0.0387862	0.118	0.5	Biological Process	GO:0080187	floral organ senescence	0.0387862	0.199308	0	1	1	2
GO:0006952 defense response	25	0.038805	2.959	0.029	Biological Process	GO:0006952	defense response	0.038805	0.199308	15	10	25	871
GO:0043168 anion binding	248	0.0562081	22.123	0.019	Molecular Function	GO:0043168	anion binding	0.0562081	0.199475	139	109	248	12782
GO:0051049 regulation of transport	5	0.0391266	0.592	0.053	Biological Process	GO:0051049	regulation of transport	0.0391266	0.200021	2	3	5	95
GO:0008509 anion transmembrane transporter activity	8	0.0579747	0.714	0.034	Molecular Function	GO:0008509	anion transmembrane transporter activity	0.0579747	0.204209	1	7	8	234
GO:0042126 nitrate metabolic process	2	0.0428988	0.237	0.118	Biological Process	GO:0042126	nitrate metabolic process	0.0428988	0.214298	2	0	2	17
GO:0042128 nitrate assimilation	2	0.0428988	0.237	0.118	Biological Process	GO:0042128	nitrate assimilation	0.0428988	0.214298	2	0	2	17
GO:0046621 negative regulation of organ growth	2	0.0428988	0.237	0.118	Biological Process	GO:0046621	negative regulation of organ growth	0.0428988	0.214298	2	0	2	17
GO:0048640 negative regulation of developmental growth	2	0.0428988	0.237	0.118	Biological Process	GO:0048640	negative regulation of developmental growth	0.0428988	0.214298	2	0	2	17
GO:2001057 reactive nitrogen species metabolic process	2	0.0428988	0.237	0.118	Biological Process	GO:2001057	reactive nitrogen species metabolic process	0.0428988	0.214298	2	0	2	17
GO:0016846 carbon-sulfur lyase activity	3	0.0615848	0.268	0.059	Molecular Function	GO:0016846	carbon-sulfur lyase activity	0.0615848	0.215319	2	1	3	51
GO:0010035 response to inorganic substance	17	0.0433468	2.012	0.031	Biological Process	GO:0010035	response to inorganic substance	0.0433468	0.215552	17	0	17	547
GO:0016820 hydrolase activity, acting on acid anhydrides, catalyzing transmembrane movement of substances	16	0.0639365	1.427	0.027	Molecular Function	GO:0016820	hydrolase activity, acting on acid anhydrides, catalyzing transmembrane movement of substances	0.0639365	0.217556	11	5	16	591
GO:0042626 ATPase activity, coupled to transmembrane movement of substances	16	0.0639365	1.427	0.027	Molecular Function	GO:0042626	ATPase activity, coupled to transmembrane movement of substances	0.0639365	0.217556	11	5	16	591
GO:0005244 voltage-gated ion channel activity	5	0.0644258	0.446	0.041	Molecular Function	GO:0005244	voltage-gated ion channel activity	0.0644258	0.217556	1	4	5	121
GO:0022832 voltage-gated channel activity	5	0.0644258	0.446	0.041	Molecular Function	GO:0022832	voltage-gated channel activity	0.0644258	0.217556	1	4	5	121
GO:0008810 cellulase activity	3	0.0645293	0.268	0.058	Molecular Function	GO:0008810	cellulase activity	0.0645293	0.217556	3	0	3	52
GO:0022843 voltage-gated cation channel activity	3	0.0675375	0.268	0.057	Molecular Function	GO:0022843	voltage-gated cation channel activity	0.0675375	0.221906	0	3	3	53
GO:0015175 neutral amino acid transmembrane transporter activity	1	0.0689369	0.089	0.25	Molecular Function	GO:0015175	neutral amino acid transmembrane transporter activity	0.0689369	0.221906	0	1	1	4
GO:0015180 L-alanine transmembrane transporter activity	1	0.0689369	0.089	0.25	Molecular Function	GO:0015180	L-alanine transmembrane transporter activity	0.0689369	0.221906	0	1	1	4
GO:0015185 gamma-aminobutyric acid transmembrane transporter activity	1	0.0689369	0.089	0.25	Molecular Function	GO:0015185	gamma-aminobutyric acid transmembrane transporter activity	0.0689369	0.221906	0	1	1	4
GO:0018685 alkane 1-monooxygenase activity	1	0.0689369	0.089	0.25	Molecular Function	GO:0018685	alkane 1-monooxygenase activity	0.0689369	0.221906	1	0	1	4
GO:0022858 alanine transmembrane transporter activity	1	0.0689369	0.089	0.25	Molecular Function	GO:0022858	alanine transmembrane transporter activity	0.0689369	0.221906	0	1	1	4
GO:0036094 small molecule binding	245	0.0698358	21.855	0.019	Molecular Function	GO:0036094	small molecule binding	0.0698358	0.221906	136	109	245	12700
GO:0008236 serine-type peptidase activity	19	0.0700508	1.695	0.026	Molecular Function	GO:0008236	serine-type peptidase activity	0.0700508	0.221906	16	3	19	739
GO:0017171 serine hydrolase activity	19	0.0700508	1.695	0.026	Molecular Function	GO:0017171	serine hydrolase activity	0.0700508	0.221906	16	3	19	739
GO:0015171 amino acid transmembrane transporter activity	2	0.0718152	0.178	0.08	Molecular Function	GO:0015171	amino acid transmembrane transporter activity	0.0718152	0.225978	0	2	2	25
GO:0043492 ATPase activity, coupled to movement of substances	16	0.0733625	1.427	0.027	Molecular Function	GO:0043492	ATPase activity, coupled to movement of substances	0.0733625	0.228986	11	5	16	603
GO:0005267 potassium channel activity	3	0.0737412	0.268	0.055	Molecular Function	GO:0005267	potassium channel activity	0.0737412	0.228986	0	3	3	55
GO:0042592 homeostatic process	18	0.0470556	2.13	0.03	Biological Process	GO:0042592	homeostatic process	0.0470556	0.232936	8	10	18	594
GO:0010016 shoot system morphogenesis	4	0.0485989	0.473	0.057	Biological Process	GO:0010016	shoot system morphogenesis	0.0485989	0.239032	4	0	4	70
GO:0008643 carbohydrate transport	5	0.048724	0.592	0.05	Biological Process	GO:0008643	carbohydrate transport	0.048724	0.239032	4	1	5	101
GO:0003951 NAD+ kinase activity	3	0.080188	0.268	0.053	Molecular Function	GO:0003951	NAD+ kinase activity	0.080188	0.247377	3	0	3	57
GO:0005372 water transmembrane transporter activity	2	0.0821259	0.178	0.074	Molecular Function	GO:0005372	water transmembrane transporter activity	0.0821259	0.248866	2	0	2	27
GO:0015250 water channel activity	2	0.0821259	0.178	0.074	Molecular Function	GO:0015250	water channel activity	0.0821259	0.248866	2	0	2	27
GO:0008309 double-stranded DNA exodeoxyribonuclease activity	1	0.085416	0.089	0.2	Molecular Function	GO:0008309	double-stranded DNA exodeoxyribonuclease activity	0.085416	0.248866	0	1	1	5
GO:0016713 oxidoreductase activity, acting on paired donors, with incorporation or reduction of molecular oxygen, reduced iron-sulfur protein as one donor, and incorporation of one atom of oxygen	1	0.085416	0.089	0.2	Molecular Function	GO:0016713	oxidoreductase activity, acting on paired donors, with incorporation or reduction of molecular oxygen, reduced iron-sulfur protein as one donor, and incorporation of one atom of oxygen	0.085416	0.248866	1	0	1	5
GO:0042577 lipid phosphatase activity	1	0.085416	0.089	0.2	Molecular Function	GO:0042577	lipid phosphatase activity	0.085416	0.248866	1	0	1	5
GO:0043765 T/G mismatch-specific endonuclease activity	1	0.085416	0.089	0.2	Molecular Function	GO:0043765	T/G mismatch-specific endonuclease activity	0.085416	0.248866	0	1	1	5
GO:0045544 gibberellin 20-oxidase activity	1	0.085416	0.089	0.2	Molecular Function	GO:0045544	gibberellin 20-oxidase activity	0.085416	0.248866	1	0	1	5
GO:0046554 malate dehydrogenase (NADP+) activity	1	0.085416	0.089	0.2	Molecular Function	GO:0046554	malate dehydrogenase (NADP+) activity	0.085416	0.248866	0	1	1	5
GO:0090447 glycerol-3-phosphate 2-O-acyltransferase activity	1	0.085416	0.089	0.2	Molecular Function	GO:0090447	glycerol-3-phosphate 2-O-acyltransferase activity	0.085416	0.248866	1	0	1	5
GO:0016740 transferase activity	241	0.0872218	21.499	0.019	Molecular Function	GO:0016740	transferase activity	0.0872218	0.250135	142	99	241	12569
GO:0003854 3-beta-hydroxy-delta5-steroid dehydrogenase activity	2	0.0874411	0.178	0.071	Molecular Function	GO:0003854	3-beta-hydroxy-delta5-steroid dehydrogenase activity	0.0874411	0.250135	2	0	2	28
GO:0033764 steroid dehydrogenase activity, acting on the CH-OH group of donors, NAD or NADP as acceptor	2	0.0874411	0.178	0.071	Molecular Function	GO:0033764	steroid dehydrogenase activity, acting on the CH-OH group of donors, NAD or NADP as acceptor	0.0874411	0.250135	2	0	2	28
GO:0048609 multicellular organismal reproductive process	3	0.051824	0.355	0.07	Biological Process	GO:0048609	multicellular organismal reproductive process	0.051824	0.250865	3	0	3	43
GO:0070588 calcium ion transmembrane transport	3	0.051824	0.355	0.07	Biological Process	GO:0070588	calcium ion transmembrane transport	0.051824	0.250865	3	0	3	43
GO:1901000 regulation of response to salt stress	3	0.051824	0.355	0.07	Biological Process	GO:1901000	regulation of response to salt stress	0.051824	0.250865	3	0	3	43
GO:0051273 beta-glucan metabolic process	8	0.0521819	0.947	0.039	Biological Process	GO:0051273	beta-glucan metabolic process	0.0521819	0.251485	3	5	8	207
GO:0071214 cellular response to abiotic stimulus	4	0.0529223	0.473	0.056	Biological Process	GO:0071214	cellular response to abiotic stimulus	0.0529223	0.253934	4	0	4	72
GO:0043531 ADP binding	48	0.0900882	4.282	0.022	Molecular Function	GO:0043531	ADP binding	0.0900882	0.256155	14	34	48	2216
GO:1901363 heterocyclic compound binding	461	0.0913866	41.124	0.019	Molecular Function	GO:1901363	heterocyclic compound binding	0.0913866	0.257259	284	177	461	24799
GO:0097159 organic cyclic compound binding	461	0.0915668	41.124	0.019	Molecular Function	GO:0097159	organic cyclic compound binding	0.0915668	0.257259	284	177	461	24800
GO:0047484 regulation of response to osmotic stress	3	0.0548357	0.355	0.068	Biological Process	GO:0047484	regulation of response to osmotic stress	0.0548357	0.260827	3	0	3	44
GO:0048527 lateral root development	3	0.0548357	0.355	0.068	Biological Process	GO:0048527	lateral root development	0.0548357	0.260827	3	0	3	44
GO:0008037 cell recognition	14	0.0558985	1.657	0.032	Biological Process	GO:0008037	cell recognition	0.0558985	0.262931	3	11	14	443
GO:0048544 recognition of pollen	14	0.0558985	1.657	0.032	Biological Process	GO:0048544	recognition of pollen	0.0558985	0.262931	3	11	14	443
GO:0098542 defense response to other organism	13	0.056937	1.538	0.032	Biological Process	GO:0098542	defense response to other organism	0.056937	0.262931	10	3	13	404
GO:0002215 defense response to nematode	1	0.0576121	0.118	0.333	Biological Process	GO:0002215	defense response to nematode	0.0576121	0.262931	1	0	1	3
GO:0010478 chlororespiration	1	0.0576121	0.118	0.333	Biological Process	GO:0010478	chlororespiration	0.0576121	0.262931	0	1	1	3
GO:0019048 modulation by virus of host morphology or physiology	1	0.0576121	0.118	0.333	Biological Process	GO:0019048	modulation by virus of host morphology or physiology	0.0576121	0.262931	1	0	1	3
GO:0051289 protein homotetramerization	1	0.0576121	0.118	0.333	Biological Process	GO:0051289	protein homotetramerization	0.0576121	0.262931	1	0	1	3
GO:1902479 positive regulation of defense response to bacterium, incompatible interaction	1	0.0576121	0.118	0.333	Biological Process	GO:1902479	positive regulation of defense response to bacterium, incompatible interaction	0.0576121	0.262931	1	0	1	3
GO:0003333 amino acid transmembrane transport	2	0.0576813	0.237	0.1	Biological Process	GO:0003333	amino acid transmembrane transport	0.0576813	0.262931	0	2	2	20
GO:0071941 nitrogen cycle metabolic process	2	0.0576813	0.237	0.1	Biological Process	GO:0071941	nitrogen cycle metabolic process	0.0576813	0.262931	2	0	2	20
GO:0010565 regulation of cellular ketone metabolic process	3	0.0579292	0.355	0.067	Biological Process	GO:0010565	regulation of cellular ketone metabolic process	0.0579292	0.262965	3	0	3	45
GO:0015085 calcium ion transmembrane transporter activity	3	0.0973143	0.268	0.048	Molecular Function	GO:0015085	calcium ion transmembrane transporter activity	0.0973143	0.267916	3	0	3	62
GO:0016701 oxidoreductase activity, acting on single donors with incorporation of molecular oxygen	6	0.0976952	0.535	0.034	Molecular Function	GO:0016701	oxidoreductase activity, acting on single donors with incorporation of molecular oxygen	0.0976952	0.267916	2	4	6	178
GO:0035639 purine ribonucleoside triphosphate binding	181	0.0997849	16.146	0.019	Molecular Function	GO:0035639	purine ribonucleoside triphosphate binding	0.0997849	0.267916	108	73	181	9342
GO:0015405 P-P-bond-hydrolysis-driven transmembrane transporter activity	16	0.0997911	1.427	0.025	Molecular Function	GO:0015405	P-P-bond-hydrolysis-driven transmembrane transporter activity	0.0997911	0.267916	11	5	16	632
GO:0015399 primary active transmembrane transporter activity	16	0.100796	1.427	0.025	Molecular Function	GO:0015399	primary active transmembrane transporter activity	0.100796	0.267916	11	5	16	633
GO:0003862 3-isopropylmalate dehydrogenase activity	1	0.101604	0.089	0.167	Molecular Function	GO:0003862	3-isopropylmalate dehydrogenase activity	0.101604	0.267916	0	1	1	6
GO:0003991 acetylglutamate kinase activity	1	0.101604	0.089	0.167	Molecular Function	GO:0003991	acetylglutamate kinase activity	0.101604	0.267916	1	0	1	6
GO:0004794 L-threonine ammonia-lyase activity	1	0.101604	0.089	0.167	Molecular Function	GO:0004794	L-threonine ammonia-lyase activity	0.101604	0.267916	0	1	1	6
GO:0052852 very-long-chain-(S)-2-hydroxy-acid oxidase activity	1	0.101604	0.089	0.167	Molecular Function	GO:0052852	very-long-chain-(S)-2-hydroxy-acid oxidase activity	0.101604	0.267916	1	0	1	6
GO:0052853 long-chain-(S)-2-hydroxy-long-chain-acid oxidase activity	1	0.101604	0.089	0.167	Molecular Function	GO:0052853	long-chain-(S)-2-hydroxy-long-chain-acid oxidase activity	0.101604	0.267916	1	0	1	6
GO:0052854 medium-chain-(S)-2-hydroxy-acid oxidase activity	1	0.101604	0.089	0.167	Molecular Function	GO:0052854	medium-chain-(S)-2-hydroxy-acid oxidase activity	0.101604	0.267916	1	0	1	6
GO:0006534 cysteine metabolic process	4	0.0597858	0.473	0.053	Biological Process	GO:0006534	cysteine metabolic process	0.0597858	0.270272	4	0	4	75
GO:0032504 multicellular organism reproduction	3	0.0611033	0.355	0.065	Biological Process	GO:0032504	multicellular organism reproduction	0.0611033	0.275091	3	0	3	46
GO:0006865 amino acid transport	4	0.0621737	0.473	0.053	Biological Process	GO:0006865	amino acid transport	0.0621737	0.278763	2	2	4	76
GO:0009875 pollen-pistil interaction	14	0.0628067	1.657	0.031	Biological Process	GO:0009875	pollen-pistil interaction	0.0628067	0.279941	3	11	14	451
GO:0031347 regulation of defense response	6	0.0629484	0.71	0.042	Biological Process	GO:0031347	regulation of defense response	0.0629484	0.279941	6	0	6	143
GO:0032879 regulation of localization	5	0.0634952	0.592	0.046	Biological Process	GO:0032879	regulation of localization	0.0634952	0.280755	2	3	5	109
GO:0071396 cellular response to lipid	8	0.0636447	0.947	0.037	Biological Process	GO:0071396	cellular response to lipid	0.0636447	0.280755	6	2	8	216
GO:0038023 signaling receptor activity	7	0.108411	0.624	0.031	Molecular Function	GO:0038023	signaling receptor activity	0.108411	0.284277	4	3	7	226
GO:0019904 protein domain specific binding	2	0.109645	0.178	0.062	Molecular Function	GO:0019904	protein domain specific binding	0.109645	0.285926	0	2	2	32
GO:0001071 nucleic acid binding transcription factor activity	46	0.11312	4.103	0.021	Molecular Function	GO:0001071	nucleic acid binding transcription factor activity	0.11312	0.291762	39	7	46	2156
GO:0003700 transcription factor activity, sequence-specific DNA binding	46	0.11312	4.103	0.021	Molecular Function	GO:0003700	transcription factor activity, sequence-specific DNA binding	0.11312	0.291762	39	7	46	2156
GO:0003973 (S)-2-hydroxy-acid oxidase activity	1	0.117505	0.089	0.143	Molecular Function	GO:0003973	(S)-2-hydroxy-acid oxidase activity	0.117505	0.293452	1	0	1	7
GO:0008187 poly-pyrimidine tract binding	1	0.117505	0.089	0.143	Molecular Function	GO:0008187	poly-pyrimidine tract binding	0.117505	0.293452	1	0	1	7
GO:0015181 arginine transmembrane transporter activity	1	0.117505	0.089	0.143	Molecular Function	GO:0015181	arginine transmembrane transporter activity	0.117505	0.293452	0	1	1	7
GO:0016174 NAD(P)H oxidase activity	1	0.117505	0.089	0.143	Molecular Function	GO:0016174	NAD(P)H oxidase activity	0.117505	0.293452	1	0	1	7
GO:0019863 IgE binding	1	0.117505	0.089	0.143	Molecular Function	GO:0019863	IgE binding	0.117505	0.293452	1	0	1	7
GO:0019865 immunoglobulin binding	1	0.117505	0.089	0.143	Molecular Function	GO:0019865	immunoglobulin binding	0.117505	0.293452	1	0	1	7
GO:0005247 voltage-gated chloride channel activity	2	0.121245	0.178	0.059	Molecular Function	GO:0005247	voltage-gated chloride channel activity	0.121245	0.296203	1	1	2	34
GO:0005254 chloride channel activity	2	0.121245	0.178	0.059	Molecular Function	GO:0005254	chloride channel activity	0.121245	0.296203	1	1	2	34
GO:0016229 steroid dehydrogenase activity	2	0.121245	0.178	0.059	Molecular Function	GO:0016229	steroid dehydrogenase activity	0.121245	0.296203	2	0	2	34
GO:0000166 nucleotide binding	237	0.121744	21.142	0.019	Molecular Function	GO:0000166	nucleotide binding	0.121744	0.296203	130	107	237	12491
GO:1901265 nucleoside phosphate binding	237	0.121744	21.142	0.019	Molecular Function	GO:1901265	nucleoside phosphate binding	0.121744	0.296203	130	107	237	12491
GO:0005261 cation channel activity	3	0.123497	0.268	0.043	Molecular Function	GO:0005261	cation channel activity	0.123497	0.297402	0	3	3	69
GO:0015662 ATPase activity, coupled to transmembrane movement of ions, phosphorylative mechanism	3	0.123497	0.268	0.043	Molecular Function	GO:0015662	ATPase activity, coupled to transmembrane movement of ions, phosphorylative mechanism	0.123497	0.297402	3	0	3	69
GO:0045926 negative regulation of growth	2	0.068369	0.237	0.091	Biological Process	GO:0045926	negative regulation of growth	0.068369	0.300384	2	0	2	22
GO:0030244 cellulose biosynthetic process	5	0.0696153	0.592	0.045	Biological Process	GO:0030244	cellulose biosynthetic process	0.0696153	0.304636	0	5	5	112
GO:0048528 post-embryonic root development	3	0.0710974	0.355	0.061	Biological Process	GO:0048528	post-embryonic root development	0.0710974	0.309883	3	0	3	49
GO:0000014 single-stranded DNA endodeoxyribonuclease activity	1	0.133125	0.089	0.125	Molecular Function	GO:0000014	single-stranded DNA endodeoxyribonuclease activity	0.133125	0.311068	0	1	1	8
GO:0015204 urea transmembrane transporter activity	1	0.133125	0.089	0.125	Molecular Function	GO:0015204	urea transmembrane transporter activity	0.133125	0.311068	1	0	1	8
GO:0030628 pre-mRNA 3'-splice site binding	1	0.133125	0.089	0.125	Molecular Function	GO:0030628	pre-mRNA 3'-splice site binding	0.133125	0.311068	1	0	1	8
GO:0042887 amide transmembrane transporter activity	1	0.133125	0.089	0.125	Molecular Function	GO:0042887	amide transmembrane transporter activity	0.133125	0.311068	1	0	1	8
GO:0003872 6-phosphofructokinase activity	2	0.133127	0.178	0.056	Molecular Function	GO:0003872	6-phosphofructokinase activity	0.133127	0.311068	2	0	2	36
GO:0019139 cytokinin dehydrogenase activity	2	0.133127	0.178	0.056	Molecular Function	GO:0019139	cytokinin dehydrogenase activity	0.133127	0.311068	2	0	2	36
GO:0015926 glucosidase activity	3	0.135421	0.268	0.042	Molecular Function	GO:0015926	glucosidase activity	0.135421	0.314711	0	3	3	72
GO:0016616 oxidoreductase activity, acting on the CH-OH group of donors, NAD or NADP as acceptor	9	0.136019	0.803	0.027	Molecular Function	GO:0016616	oxidoreductase activity, acting on the CH-OH group of donors, NAD or NADP as acceptor	0.136019	0.314711	5	4	9	331
GO:0036293 response to decreased oxygen levels	2	0.0739375	0.237	0.087	Biological Process	GO:0036293	response to decreased oxygen levels	0.0739375	0.317635	2	0	2	23
GO:0065008 regulation of biological quality	25	0.0754583	2.959	0.027	Biological Process	GO:0065008	regulation of biological quality	0.0754583	0.317635	12	13	25	936
GO:0006097 glyoxylate cycle	1	0.0760698	0.118	0.25	Biological Process	GO:0006097	glyoxylate cycle	0.0760698	0.317635	1	0	1	4
GO:0015804 neutral amino acid transport	1	0.0760698	0.118	0.25	Biological Process	GO:0015804	neutral amino acid transport	0.0760698	0.317635	0	1	1	4
GO:0015808 L-alanine transport	1	0.0760698	0.118	0.25	Biological Process	GO:0015808	L-alanine transport	0.0760698	0.317635	0	1	1	4
GO:0015809 arginine transport	1	0.0760698	0.118	0.25	Biological Process	GO:0015809	arginine transport	0.0760698	0.317635	0	1	1	4
GO:0015812 gamma-aminobutyric acid transport	1	0.0760698	0.118	0.25	Biological Process	GO:0015812	gamma-aminobutyric acid transport	0.0760698	0.317635	0	1	1	4
GO:0032328 alanine transport	1	0.0760698	0.118	0.25	Biological Process	GO:0032328	alanine transport	0.0760698	0.317635	0	1	1	4
GO:0046487 glyoxylate metabolic process	1	0.0760698	0.118	0.25	Biological Process	GO:0046487	glyoxylate metabolic process	0.0760698	0.317635	1	0	1	4
GO:0051262 protein tetramerization	1	0.0760698	0.118	0.25	Biological Process	GO:0051262	protein tetramerization	0.0760698	0.317635	1	0	1	4
GO:1903826 arginine transmembrane transport	1	0.0760698	0.118	0.25	Biological Process	GO:1903826	arginine transmembrane transport	0.0760698	0.317635	0	1	1	4
GO:0008422 beta-glucosidase activity	2	0.139163	0.178	0.054	Molecular Function	GO:0008422	beta-glucosidase activity	0.139163	0.320414	0	2	2	37
GO:0080134 regulation of response to stress	8	0.0780845	0.947	0.035	Biological Process	GO:0080134	regulation of response to stress	0.0780845	0.324808	8	0	8	226
GO:0042742 defense response to bacterium	7	0.0794907	0.828	0.037	Biological Process	GO:0042742	defense response to bacterium	0.0794907	0.327564	5	2	7	189
GO:0070482 response to oxygen levels	2	0.0796454	0.237	0.083	Biological Process	GO:0070482	response to oxygen levels	0.0796454	0.327564	2	0	2	24
GO:1903825 organic acid transmembrane transport	2	0.0796454	0.237	0.083	Biological Process	GO:1903825	organic acid transmembrane transport	0.0796454	0.327564	0	2	2	24
GO:0015291 secondary active transmembrane transporter activity	13	0.147891	1.16	0.025	Molecular Function	GO:0015291	secondary active transmembrane transporter activity	0.147891	0.338539	7	6	13	528
GO:0008883 glutamyl-tRNA reductase activity	1	0.148469	0.089	0.111	Molecular Function	GO:0008883	glutamyl-tRNA reductase activity	0.148469	0.338539	1	0	1	9
GO:0004190 aspartic-type endopeptidase activity	11	0.154383	0.981	0.025	Molecular Function	GO:0004190	aspartic-type endopeptidase activity	0.154383	0.348654	10	1	11	436
GO:0070001 aspartic-type peptidase activity	11	0.154383	0.981	0.025	Molecular Function	GO:0070001	aspartic-type peptidase activity	0.154383	0.348654	10	1	11	436
GO:1901419 regulation of response to alcohol	3	0.0854747	0.355	0.057	Biological Process	GO:1901419	regulation of response to alcohol	0.0854747	0.350222	3	0	3	53
GO:0043207 response to external biotic stimulus	13	0.0925137	1.538	0.03	Biological Process	GO:0043207	response to external biotic stimulus	0.0925137	0.371677	10	3	13	438
GO:0051707 response to other organism	13	0.0925137	1.538	0.03	Biological Process	GO:0051707	response to other organism	0.0925137	0.371677	10	3	13	438
GO:0009968 negative regulation of signal transduction	3	0.0930892	0.355	0.055	Biological Process	GO:0009968	negative regulation of signal transduction	0.0930892	0.371677	3	0	3	55
GO:0010648 negative regulation of cell communication	3	0.0930892	0.355	0.055	Biological Process	GO:0010648	negative regulation of cell communication	0.0930892	0.371677	3	0	3	55
GO:0023057 negative regulation of signaling	3	0.0930892	0.355	0.055	Biological Process	GO:0023057	negative regulation of signaling	0.0930892	0.371677	3	0	3	55
GO:0030245 cellulose catabolic process	3	0.0930892	0.355	0.055	Biological Process	GO:0030245	cellulose catabolic process	0.0930892	0.371677	3	0	3	55
GO:0051275 beta-glucan catabolic process	3	0.0930892	0.355	0.055	Biological Process	GO:0051275	beta-glucan catabolic process	0.0930892	0.371677	3	0	3	55
GO:0009299 mRNA transcription	1	0.0941663	0.118	0.2	Biological Process	GO:0009299	mRNA transcription	0.0941663	0.371906	0	1	1	5
GO:0035264 multicellular organism growth	1	0.0941663	0.118	0.2	Biological Process	GO:0035264	multicellular organism growth	0.0941663	0.371906	1	0	1	5
GO:0036065 fucosylation	1	0.0941663	0.118	0.2	Biological Process	GO:0036065	fucosylation	0.0941663	0.371906	0	1	1	5
GO:0008202 steroid metabolic process	5	0.0947083	0.592	0.041	Biological Process	GO:0008202	steroid metabolic process	0.0947083	0.372701	2	3	5	123
GO:0009055 electron carrier activity	17	0.168354	1.517	0.023	Molecular Function	GO:0009055	electron carrier activity	0.168354	0.375254	14	3	17	740
GO:0005342 organic acid transmembrane transporter activity	2	0.170136	0.178	0.048	Molecular Function	GO:0005342	organic acid transmembrane transporter activity	0.170136	0.375254	0	2	2	42
GO:0008443 phosphofructokinase activity	2	0.170136	0.178	0.048	Molecular Function	GO:0008443	phosphofructokinase activity	0.170136	0.375254	2	0	2	42
GO:0015108 chloride transmembrane transporter activity	2	0.170136	0.178	0.048	Molecular Function	GO:0015108	chloride transmembrane transporter activity	0.170136	0.375254	1	1	2	42
GO:0046943 carboxylic acid transmembrane transporter activity	2	0.170136	0.178	0.048	Molecular Function	GO:0046943	carboxylic acid transmembrane transporter activity	0.170136	0.375254	0	2	2	42
GO:1901701 cellular response to oxygen-containing compound	10	0.0961292	1.183	0.032	Biological Process	GO:1901701	cellular response to oxygen-containing compound	0.0961292	0.376937	8	2	10	317
GO:0098661 inorganic anion transmembrane transport	2	0.0975303	0.237	0.074	Biological Process	GO:0098661	inorganic anion transmembrane transport	0.0975303	0.381065	0	2	2	27
GO:0009505 plant-type cell wall	5	0.0337585	0.774	0.054	Cellular Component	GO:0009505	plant-type cell wall	0.0337585	0.384847	3	2	5	92
GO:0036002 pre-mRNA binding	1	0.178348	0.089	0.091	Molecular Function	GO:0036002	pre-mRNA binding	0.178348	0.387928	1	0	1	11
GO:0047769 arogenate dehydratase activity	1	0.178348	0.089	0.091	Molecular Function	GO:0047769	arogenate dehydratase activity	0.178348	0.387928	1	0	1	11
GO:0051787 misfolded protein binding	1	0.178348	0.089	0.091	Molecular Function	GO:0051787	misfolded protein binding	0.178348	0.387928	1	0	1	11
GO:0042168 heme metabolic process	3	0.100972	0.355	0.053	Biological Process	GO:0042168	heme metabolic process	0.100972	0.393108	1	2	3	57
GO:0030093 chloroplast photosystem I	1	0.0384825	0.155	0.5	Cellular Component	GO:0030093	chloroplast photosystem I	0.0384825	0.400329	0	1	1	2
GO:0031977 thylakoid lumen	3	0.0397988	0.464	0.077	Cellular Component	GO:0031977	thylakoid lumen	0.0397988	0.400329	2	1	3	39
GO:0009409 response to cold	6	0.104338	0.71	0.037	Biological Process	GO:0009409	response to cold	0.104338	0.403341	6	0	6	164
GO:0048584 positive regulation of response to stimulus	6	0.104338	0.71	0.037	Biological Process	GO:0048584	positive regulation of response to stimulus	0.104338	0.403341	6	0	6	164
GO:0015238 drug transmembrane transporter activity	5	0.187476	0.446	0.029	Molecular Function	GO:0015238	drug transmembrane transporter activity	0.187476	0.404059	4	1	5	171
GO:0090484 drug transporter activity	5	0.187476	0.446	0.029	Molecular Function	GO:0090484	drug transporter activity	0.187476	0.404059	4	1	5	171
GO:0022838 substrate-specific channel activity	8	0.188902	0.714	0.026	Molecular Function	GO:0022838	substrate-specific channel activity	0.188902	0.40528	4	4	8	311
GO:0009521 photosystem	14	0.0466963	2.167	0.032	Cellular Component	GO:0009521	photosystem	0.0466963	0.410665	1	13	14	435
GO:0009523 photosystem II	12	0.0470433	1.858	0.034	Cellular Component	GO:0009523	photosystem II	0.0470433	0.410665	1	11	12	356
GO:0009535 chloroplast thylakoid membrane	14	0.0504325	2.167	0.032	Cellular Component	GO:0009535	chloroplast thylakoid membrane	0.0504325	0.410665	3	11	14	440
GO:0055035 plastid thylakoid membrane	14	0.0504325	2.167	0.032	Cellular Component	GO:0055035	plastid thylakoid membrane	0.0504325	0.410665	3	11	14	440
GO:0004363 glutathione synthase activity	1	0.192892	0.089	0.083	Molecular Function	GO:0004363	glutathione synthase activity	0.192892	0.411969	0	1	1	12
GO:0009617 response to bacterium	7	0.107618	0.828	0.034	Biological Process	GO:0009617	response to bacterium	0.107618	0.414557	5	2	7	204
GO:0005315 inorganic phosphate transmembrane transporter activity	2	0.19565	0.178	0.043	Molecular Function	GO:0005315	inorganic phosphate transmembrane transporter activity	0.19565	0.415977	2	0	2	46
GO:0006787 porphyrin-containing compound catabolic process	2	0.110018	0.237	0.069	Biological Process	GO:0006787	porphyrin-containing compound catabolic process	0.110018	0.417914	0	2	2	29
GO:0009694 jasmonic acid metabolic process	2	0.110018	0.237	0.069	Biological Process	GO:0009694	jasmonic acid metabolic process	0.110018	0.417914	2	0	2	29
GO:0033015 tetrapyrrole catabolic process	2	0.110018	0.237	0.069	Biological Process	GO:0033015	tetrapyrrole catabolic process	0.110018	0.417914	0	2	2	29
GO:0051187 cofactor catabolic process	2	0.110018	0.237	0.069	Biological Process	GO:0051187	cofactor catabolic process	0.110018	0.417914	0	2	2	29
GO:0009266 response to temperature stimulus	10	0.111602	1.183	0.031	Biological Process	GO:0009266	response to temperature stimulus	0.111602	0.418565	10	0	10	327
GO:0009854 oxidative photosynthetic carbon pathway	1	0.111909	0.118	0.167	Biological Process	GO:0009854	oxidative photosynthetic carbon pathway	0.111909	0.418565	1	0	1	6
GO:0080022 primary root development	1	0.111909	0.118	0.167	Biological Process	GO:0080022	primary root development	0.111909	0.418565	1	0	1	6
GO:1902477 regulation of defense response to bacterium, incompatible interaction	1	0.111909	0.118	0.167	Biological Process	GO:1902477	regulation of defense response to bacterium, incompatible interaction	0.111909	0.418565	1	0	1	6
GO:0009733 response to auxin	15	0.112102	1.775	0.028	Biological Process	GO:0009733	response to auxin	0.112102	0.418565	12	3	15	539
GO:0004872 receptor activity	7	0.201829	0.624	0.026	Molecular Function	GO:0004872	receptor activity	0.201829	0.422091	4	3	7	269
GO:0060089 molecular transducer activity	7	0.201829	0.624	0.026	Molecular Function	GO:0060089	molecular transducer activity	0.201829	0.422091	4	3	7	269
GO:0000030 mannosyltransferase activity	2	0.202103	0.178	0.043	Molecular Function	GO:0000030	mannosyltransferase activity	0.202103	0.422091	0	2	2	47
GO:0015301 anion:anion antiporter activity	2	0.202103	0.178	0.043	Molecular Function	GO:0015301	anion:anion antiporter activity	0.202103	0.422091	0	2	2	47
GO:0004568 chitinase activity	3	0.204598	0.268	0.034	Molecular Function	GO:0004568	chitinase activity	0.204598	0.425168	2	1	3	88
GO:0005452 inorganic anion exchanger activity	1	0.207179	0.089	0.077	Molecular Function	GO:0005452	inorganic anion exchanger activity	0.207179	0.425168	0	1	1	13
GO:0008028 monocarboxylic acid transmembrane transporter activity	1	0.207179	0.089	0.077	Molecular Function	GO:0008028	monocarboxylic acid transmembrane transporter activity	0.207179	0.425168	0	1	1	13
GO:0008199 ferric iron binding	1	0.207179	0.089	0.077	Molecular Function	GO:0008199	ferric iron binding	0.207179	0.425168	1	0	1	13
GO:0005507 copper ion binding	7	0.20928	0.624	0.026	Molecular Function	GO:0005507	copper ion binding	0.20928	0.426142	5	2	7	272
GO:0022836 gated channel activity	6	0.210363	0.535	0.027	Molecular Function	GO:0022836	gated channel activity	0.210363	0.426142	2	4	6	225
GO:0042910 xenobiotic transporter activity	6	0.210363	0.535	0.027	Molecular Function	GO:0042910	xenobiotic transporter activity	0.210363	0.426142	5	1	6	225
GO:0070008 serine-type exopeptidase activity	6	0.213143	0.535	0.027	Molecular Function	GO:0070008	serine-type exopeptidase activity	0.213143	0.42993	3	3	6	226
GO:0010029 regulation of seed germination	2	0.11641	0.237	0.067	Biological Process	GO:0010029	regulation of seed germination	0.11641	0.430035	2	0	2	30
GO:0046620 regulation of organ growth	2	0.11641	0.237	0.067	Biological Process	GO:0046620	regulation of organ growth	0.11641	0.430035	2	0	2	30
GO:1900140 regulation of seedling development	2	0.11641	0.237	0.067	Biological Process	GO:1900140	regulation of seedling development	0.11641	0.430035	2	0	2	30
GO:0015979 photosynthesis	19	0.116746	2.249	0.026	Biological Process	GO:0015979	photosynthesis	0.116746	0.430035	4	15	19	718
GO:0045927 positive regulation of growth	3	0.117493	0.355	0.049	Biological Process	GO:0045927	positive regulation of growth	0.117493	0.431335	3	0	3	61
GO:0031984 organelle subcompartment	19	0.0558699	2.941	0.029	Cellular Component	GO:0031984	organelle subcompartment	0.0558699	0.434261	4	15	19	655
GO:0043565 sequence-specific DNA binding	25	0.217049	2.23	0.021	Molecular Function	GO:0043565	sequence-specific DNA binding	0.217049	0.435946	23	2	25	1189
GO:0009411 response to UV	3	0.121772	0.355	0.048	Biological Process	GO:0009411	response to UV	0.121772	0.444063	3	0	3	62
GO:0022603 regulation of anatomical structure morphogenesis	3	0.121772	0.355	0.048	Biological Process	GO:0022603	regulation of anatomical structure morphogenesis	0.121772	0.444063	3	0	3	62
GO:0016614 oxidoreductase activity, acting on CH-OH group of donors	10	0.230158	0.892	0.023	Molecular Function	GO:0016614	oxidoreductase activity, acting on CH-OH group of donors	0.230158	0.460315	6	4	10	428
GO:0080163 regulation of protein serine/threonine phosphatase activity	1	0.129304	0.118	0.143	Biological Process	GO:0080163	regulation of protein serine/threonine phosphatase activity	0.129304	0.461346	1	0	1	7
GO:0015837 amine transport	2	0.129464	0.237	0.062	Biological Process	GO:0015837	amine transport	0.129464	0.461346	2	0	2	32
GO:0032890 regulation of organic acid transport	2	0.129464	0.237	0.062	Biological Process	GO:0032890	regulation of organic acid transport	0.129464	0.461346	2	0	2	32
GO:0032973 amino acid export	2	0.129464	0.237	0.062	Biological Process	GO:0032973	amino acid export	0.129464	0.461346	2	0	2	32
GO:0051952 regulation of amine transport	2	0.129464	0.237	0.062	Biological Process	GO:0051952	regulation of amine transport	0.129464	0.461346	2	0	2	32
GO:0051955 regulation of amino acid transport	2	0.129464	0.237	0.062	Biological Process	GO:0051955	regulation of amino acid transport	0.129464	0.461346	2	0	2	32
GO:0080143 regulation of amino acid export	2	0.129464	0.237	0.062	Biological Process	GO:0080143	regulation of amino acid export	0.129464	0.461346	2	0	2	32
GO:0035251 UDP-glucosyltransferase activity	6	0.232949	0.535	0.026	Molecular Function	GO:0035251	UDP-glucosyltransferase activity	0.232949	0.462166	1	5	6	233
GO:0004563 beta-N-acetylhexosaminidase activity	1	0.235	0.089	0.067	Molecular Function	GO:0004563	beta-N-acetylhexosaminidase activity	0.235	0.462166	1	0	1	15
GO:0004623 phospholipase A2 activity	1	0.235	0.089	0.067	Molecular Function	GO:0004623	phospholipase A2 activity	0.235	0.462166	1	0	1	15
GO:0015929 hexosaminidase activity	1	0.235	0.089	0.067	Molecular Function	GO:0015929	hexosaminidase activity	0.235	0.462166	1	0	1	15
GO:0010181 FMN binding	4	0.236545	0.357	0.029	Molecular Function	GO:0010181	FMN binding	0.236545	0.463274	4	0	4	140
GO:0004520 endodeoxyribonuclease activity	2	0.241221	0.178	0.038	Molecular Function	GO:0004520	endodeoxyribonuclease activity	0.241221	0.470481	1	1	2	53
GO:0000977 RNA polymerase II regulatory region sequence-specific DNA binding	6	0.244516	0.535	0.025	Molecular Function	GO:0000977	RNA polymerase II regulatory region sequence-specific DNA binding	0.244516	0.472997	6	0	6	237
GO:0001012 RNA polymerase II regulatory region DNA binding	6	0.244516	0.535	0.025	Molecular Function	GO:0001012	RNA polymerase II regulatory region DNA binding	0.244516	0.472997	6	0	6	237
GO:0005085 guanyl-nucleotide exchange factor activity	2	0.247783	0.178	0.037	Molecular Function	GO:0005085	guanyl-nucleotide exchange factor activity	0.247783	0.474947	2	0	2	54
GO:0004348 glucosylceramidase activity	1	0.248542	0.089	0.062	Molecular Function	GO:0004348	glucosylceramidase activity	0.248542	0.474947	0	1	1	16
GO:0016889 endodeoxyribonuclease activity, producing 3'-phosphomonoesters	1	0.248542	0.089	0.062	Molecular Function	GO:0016889	endodeoxyribonuclease activity, producing 3'-phosphomonoesters	0.248542	0.474947	1	0	1	16
GO:0004871 signal transducer activity	7	0.250618	0.624	0.024	Molecular Function	GO:0004871	signal transducer activity	0.250618	0.476982	4	3	7	288
GO:0009886 post-embryonic morphogenesis	3	0.13494	0.355	0.046	Biological Process	GO:0009886	post-embryonic morphogenesis	0.13494	0.479298	3	0	3	65
GO:0035821 modification of morphology or physiology of other organism	2	0.136112	0.237	0.061	Biological Process	GO:0035821	modification of morphology or physiology of other organism	0.136112	0.481899	1	1	2	33
GO:0098656 anion transmembrane transport	4	0.136902	0.473	0.04	Biological Process	GO:0098656	anion transmembrane transport	0.136902	0.483131	0	4	4	101
GO:0046527 glucosyltransferase activity	6	0.259201	0.535	0.025	Molecular Function	GO:0046527	glucosyltransferase activity	0.259201	0.49044	1	5	6	242
GO:0004089 carbonate dehydratase activity	2	0.260922	0.178	0.036	Molecular Function	GO:0004089	carbonate dehydratase activity	0.260922	0.49044	2	0	2	56
GO:0004529 exodeoxyribonuclease activity	1	0.261845	0.089	0.059	Molecular Function	GO:0004529	exodeoxyribonuclease activity	0.261845	0.49044	0	1	1	17
GO:0016895 exodeoxyribonuclease activity, producing 5'-phosphomonoesters	1	0.261845	0.089	0.059	Molecular Function	GO:0016895	exodeoxyribonuclease activity, producing 5'-phosphomonoesters	0.261845	0.49044	0	1	1	17
GO:0048569 post-embryonic organ development	3	0.139434	0.355	0.045	Biological Process	GO:0048569	post-embryonic organ development	0.139434	0.490484	3	0	3	66
GO:0006821 chloride transport	2	0.142834	0.237	0.059	Biological Process	GO:0006821	chloride transport	0.142834	0.500836	1	1	2	34
GO:0009845 seed germination	3	0.143978	0.355	0.045	Biological Process	GO:0009845	seed germination	0.143978	0.503232	3	0	3	67
GO:0015297 antiporter activity	9	0.270432	0.803	0.023	Molecular Function	GO:0015297	antiporter activity	0.270432	0.504521	5	4	9	396
GO:0009856 pollination	14	0.145849	1.657	0.027	Biological Process	GO:0009856	pollination	0.145849	0.505101	3	11	14	520
GO:0044706 multi-multicellular organism process	14	0.145849	1.657	0.027	Biological Process	GO:0044706	multi-multicellular organism process	0.145849	0.505101	3	11	14	520
GO:0010022 meristem determinacy	1	0.146359	0.118	0.125	Biological Process	GO:0010022	meristem determinacy	0.146359	0.505101	1	0	1	8
GO:0010582 floral meristem determinacy	1	0.146359	0.118	0.125	Biological Process	GO:0010582	floral meristem determinacy	0.146359	0.505101	1	0	1	8
GO:0004462 lactoylglutathione lyase activity	1	0.274912	0.089	0.056	Molecular Function	GO:0004462	lactoylglutathione lyase activity	0.274912	0.510861	1	0	1	18
GO:0016887 ATPase activity	29	0.279177	2.587	0.02	Molecular Function	GO:0016887	ATPase activity	0.279177	0.515962	20	9	29	1452
GO:0016860 intramolecular oxidoreductase activity	3	0.279844	0.268	0.029	Molecular Function	GO:0016860	intramolecular oxidoreductase activity	0.279844	0.515962	0	3	3	104
GO:0000978 RNA polymerase II core promoter proximal region sequence-specific DNA binding	3	0.284651	0.268	0.029	Molecular Function	GO:0000978	RNA polymerase II core promoter proximal region sequence-specific DNA binding	0.284651	0.522784	3	0	3	105
GO:0051087 chaperone binding	2	0.287197	0.178	0.033	Molecular Function	GO:0051087	chaperone binding	0.287197	0.524391	2	0	2	60
GO:0004634 phosphopyruvate hydratase activity	1	0.287749	0.089	0.053	Molecular Function	GO:0004634	phosphopyruvate hydratase activity	0.287749	0.524391	0	1	1	19
GO:0006816 calcium ion transport	3	0.153209	0.355	0.043	Biological Process	GO:0006816	calcium ion transport	0.153209	0.527077	3	0	3	69
GO:0004222 metalloendopeptidase activity	5	0.291335	0.446	0.025	Molecular Function	GO:0004222	metalloendopeptidase activity	0.291335	0.528886	4	1	5	203
GO:0004664 prephenate dehydratase activity	1	0.300358	0.089	0.05	Molecular Function	GO:0004664	prephenate dehydratase activity	0.300358	0.543176	1	0	1	20
GO:0009098 leucine biosynthetic process	1	0.163081	0.118	0.111	Biological Process	GO:0009098	leucine biosynthetic process	0.163081	0.548308	0	1	1	9
GO:0010143 cutin biosynthetic process	1	0.163081	0.118	0.111	Biological Process	GO:0010143	cutin biosynthetic process	0.163081	0.548308	1	0	1	9
GO:0019915 lipid storage	1	0.163081	0.118	0.111	Biological Process	GO:0019915	lipid storage	0.163081	0.548308	0	1	1	9
GO:0022412 cellular process involved in reproduction in multicellular organism	1	0.163081	0.118	0.111	Biological Process	GO:0022412	cellular process involved in reproduction in multicellular organism	0.163081	0.548308	1	0	1	9
GO:0044003 modification by symbiont of host morphology or physiology	1	0.163081	0.118	0.111	Biological Process	GO:0044003	modification by symbiont of host morphology or physiology	0.163081	0.548308	1	0	1	9
GO:0048235 pollen sperm cell differentiation	1	0.163081	0.118	0.111	Biological Process	GO:0048235	pollen sperm cell differentiation	0.163081	0.548308	1	0	1	9
GO:0034605 cellular response to heat	2	0.16339	0.237	0.054	Biological Process	GO:0034605	cellular response to heat	0.16339	0.548308	2	0	2	37
GO:0044070 regulation of anion transport	2	0.16339	0.237	0.054	Biological Process	GO:0044070	regulation of anion transport	0.16339	0.548308	2	0	2	37
GO:0007154 cell communication	44	0.165737	5.207	0.023	Biological Process	GO:0007154	cell communication	0.165737	0.554485	26	18	44	1927
GO:0009690 cytokinin metabolic process	3	0.16739	0.355	0.042	Biological Process	GO:0009690	cytokinin metabolic process	0.16739	0.556245	3	0	3	72
GO:0009741 response to brassinosteroid	3	0.16739	0.355	0.042	Biological Process	GO:0009741	response to brassinosteroid	0.16739	0.556245	3	0	3	72
GO:0009653 anatomical structure morphogenesis	10	0.167789	1.183	0.028	Biological Process	GO:0009653	anatomical structure morphogenesis	0.167789	0.556245	10	0	10	358
GO:0009534 chloroplast thylakoid	15	0.0781437	2.322	0.029	Cellular Component	GO:0009534	chloroplast thylakoid	0.0781437	0.556774	4	11	15	513
GO:0031976 plastid thylakoid	15	0.0781437	2.322	0.029	Cellular Component	GO:0031976	plastid thylakoid	0.0781437	0.556774	4	11	15	513
GO:0000281 mitotic cytokinesis	2	0.170354	0.237	0.053	Biological Process	GO:0000281	mitotic cytokinesis	0.170354	0.561348	0	2	2	38
GO:0035265 organ growth	2	0.170354	0.237	0.053	Biological Process	GO:0035265	organ growth	0.170354	0.561348	2	0	2	38
GO:0016307 phosphatidylinositol phosphate kinase activity	2	0.313365	0.178	0.031	Molecular Function	GO:0016307	phosphatidylinositol phosphate kinase activity	0.313365	0.562388	0	2	2	64
GO:0019901 protein kinase binding	2	0.313365	0.178	0.031	Molecular Function	GO:0019901	protein kinase binding	0.313365	0.562388	2	0	2	64
GO:0044247 cellular polysaccharide catabolic process	3	0.1722	0.355	0.041	Biological Process	GO:0044247	cellular polysaccharide catabolic process	0.1722	0.565725	3	0	3	73
GO:0044183 protein binding involved in protein folding	1	0.324911	0.089	0.045	Molecular Function	GO:0044183	protein binding involved in protein folding	0.324911	0.580902	1	0	1	22
GO:0004536 deoxyribonuclease activity	2	0.326373	0.178	0.03	Molecular Function	GO:0004536	deoxyribonuclease activity	0.326373	0.581314	1	1	2	66
GO:0051274 beta-glucan biosynthetic process	5	0.178856	0.592	0.033	Biological Process	GO:0051274	beta-glucan biosynthetic process	0.178856	0.585835	0	5	5	152
GO:0009825 multidimensional cell growth	1	0.179475	0.118	0.1	Biological Process	GO:0009825	multidimensional cell growth	0.179475	0.586106	1	0	1	10
GO:0009251 glucan catabolic process	3	0.181934	0.355	0.04	Biological Process	GO:0009251	glucan catabolic process	0.181934	0.590612	3	0	3	75
GO:0090351 seedling development	3	0.181934	0.355	0.04	Biological Process	GO:0090351	seedling development	0.181934	0.590612	3	0	3	75
GO:0006073 cellular glucan metabolic process	12	0.183535	1.42	0.026	Biological Process	GO:0006073	cellular glucan metabolic process	0.183535	0.594044	5	7	12	454
GO:0015718 monocarboxylic acid transport	2	0.184424	0.237	0.05	Biological Process	GO:0015718	monocarboxylic acid transport	0.184424	0.595161	1	1	2	40
GO:0030060 L-malate dehydrogenase activity	1	0.336863	0.089	0.043	Molecular Function	GO:0030060	L-malate dehydrogenase activity	0.336863	0.595378	0	1	1	23
GO:0005253 anion channel activity	2	0.339315	0.178	0.029	Molecular Function	GO:0005253	anion channel activity	0.339315	0.595378	1	1	2	68
GO:0008308 voltage-gated anion channel activity	2	0.339315	0.178	0.029	Molecular Function	GO:0008308	voltage-gated anion channel activity	0.339315	0.595378	1	1	2	68
GO:0016645 oxidoreductase activity, acting on the CH-NH group of donors	2	0.339315	0.178	0.029	Molecular Function	GO:0016645	oxidoreductase activity, acting on the CH-NH group of donors	0.339315	0.595378	2	0	2	68
GO:0044042 glucan metabolic process	12	0.187282	1.42	0.026	Biological Process	GO:0044042	glucan metabolic process	0.187282	0.602607	5	7	12	456
GO:0019900 kinase binding	2	0.345757	0.178	0.029	Molecular Function	GO:0019900	kinase binding	0.345757	0.604435	2	0	2	69
GO:0017022 myosin binding	1	0.348604	0.089	0.042	Molecular Function	GO:0017022	myosin binding	0.348604	0.606851	1	0	1	24
GO:0019706 protein-cysteine S-palmitoyltransferase activity	2	0.352179	0.178	0.029	Molecular Function	GO:0019706	protein-cysteine S-palmitoyltransferase activity	0.352179	0.606851	0	2	2	70
GO:0019707 protein-cysteine S-acyltransferase activity	2	0.352179	0.178	0.029	Molecular Function	GO:0019707	protein-cysteine S-acyltransferase activity	0.352179	0.606851	0	2	2	70
GO:0051537 2 iron, 2 sulfur cluster binding	3	0.352282	0.268	0.025	Molecular Function	GO:0051537	2 iron, 2 sulfur cluster binding	0.352282	0.606851	3	0	3	119
GO:0006002 fructose 6-phosphate metabolic process	2	0.19152	0.237	0.049	Biological Process	GO:0006002	fructose 6-phosphate metabolic process	0.19152	0.609078	2	0	2	41
GO:0030042 actin filament depolymerization	2	0.19152	0.237	0.049	Biological Process	GO:0030042	actin filament depolymerization	0.19152	0.609078	2	0	2	41
GO:0051261 protein depolymerization	2	0.19152	0.237	0.049	Biological Process	GO:0051261	protein depolymerization	0.19152	0.609078	2	0	2	41
GO:0061640 cytoskeleton-dependent cytokinesis	2	0.19152	0.237	0.049	Biological Process	GO:0061640	cytoskeleton-dependent cytokinesis	0.19152	0.609078	0	2	2	41
GO:0040007 growth	8	0.193365	0.947	0.028	Biological Process	GO:0040007	growth	0.193365	0.613164	8	0	8	283
GO:0003713 transcription coactivator activity	1	0.360137	0.089	0.04	Molecular Function	GO:0003713	transcription coactivator activity	0.360137	0.615886	1	0	1	25
GO:0008198 ferrous iron binding	1	0.360137	0.089	0.04	Molecular Function	GO:0008198	ferrous iron binding	0.360137	0.615886	1	0	1	25
GO:0010014 meristem initiation	1	0.195548	0.118	0.091	Biological Process	GO:0010014	meristem initiation	0.195548	0.616512	1	0	1	11
GO:0051817 modification of morphology or physiology of other organism involved in symbiotic interaction	1	0.195548	0.118	0.091	Biological Process	GO:0051817	modification of morphology or physiology of other organism involved in symbiotic interaction	0.195548	0.616512	1	0	1	11
GO:0048513 animal organ development	4	0.19727	0.473	0.034	Biological Process	GO:0048513	animal organ development	0.19727	0.620155	3	1	4	117
GO:0055067 monovalent inorganic cation homeostasis	2	0.198651	0.237	0.048	Biological Process	GO:0055067	monovalent inorganic cation homeostasis	0.198651	0.621135	2	0	2	42
GO:0044264 cellular polysaccharide metabolic process	13	0.198718	1.538	0.026	Biological Process	GO:0044264	cellular polysaccharide metabolic process	0.198718	0.621135	6	7	13	507
GO:0016125 sterol metabolic process	3	0.20182	0.355	0.038	Biological Process	GO:0016125	sterol metabolic process	0.20182	0.627248	0	3	3	79
GO:0034754 cellular hormone metabolic process	3	0.20182	0.355	0.038	Biological Process	GO:0034754	cellular hormone metabolic process	0.20182	0.627248	3	0	3	79
GO:0009408 response to heat	5	0.202404	0.592	0.031	Biological Process	GO:0009408	response to heat	0.202404	0.627281	5	0	5	159
GO:0015293 symporter activity	2	0.371305	0.178	0.027	Molecular Function	GO:0015293	symporter activity	0.371305	0.632694	2	0	2	73
GO:0006091 generation of precursor metabolites and energy	23	0.209043	2.722	0.024	Biological Process	GO:0006091	generation of precursor metabolites and energy	0.209043	0.645727	9	14	23	975
GO:0070887 cellular response to chemical stimulus	16	0.211307	1.893	0.025	Biological Process	GO:0070887	cellular response to chemical stimulus	0.211307	0.645727	14	2	16	651
GO:0006549 isoleucine metabolic process	1	0.211307	0.118	0.083	Biological Process	GO:0006549	isoleucine metabolic process	0.211307	0.645727	0	1	1	12
GO:0009097 isoleucine biosynthetic process	1	0.211307	0.118	0.083	Biological Process	GO:0009097	isoleucine biosynthetic process	0.211307	0.645727	0	1	1	12
GO:0051701 interaction with host	1	0.211307	0.118	0.083	Biological Process	GO:0051701	interaction with host	0.211307	0.645727	1	0	1	12
GO:0016667 oxidoreductase activity, acting on a sulfur group of donors	7	0.382129	0.624	0.021	Molecular Function	GO:0016667	oxidoreductase activity, acting on a sulfur group of donors	0.382129	0.647256	5	2	7	335
GO:0004373 glycogen (starch) synthase activity	1	0.382594	0.089	0.037	Molecular Function	GO:0004373	glycogen (starch) synthase activity	0.382594	0.647256	1	0	1	27
GO:0005216 ion channel activity	6	0.388689	0.535	0.021	Molecular Function	GO:0005216	ion channel activity	0.388689	0.655218	2	4	6	284
GO:0005089 Rho guanyl-nucleotide exchange factor activity	1	0.393526	0.089	0.036	Molecular Function	GO:0005089	Rho guanyl-nucleotide exchange factor activity	0.393526	0.656515	1	0	1	28
GO:0051119 sugar transmembrane transporter activity	1	0.393526	0.089	0.036	Molecular Function	GO:0051119	sugar transmembrane transporter activity	0.393526	0.656515	0	1	1	28
GO:0000976 transcription regulatory region sequence-specific DNA binding	7	0.393631	0.624	0.021	Molecular Function	GO:0000976	transcription regulatory region sequence-specific DNA binding	0.393631	0.656515	7	0	7	339
GO:0003993 acid phosphatase activity	3	0.39545	0.268	0.023	Molecular Function	GO:0003993	acid phosphatase activity	0.39545	0.657227	2	1	3	128
GO:0008514 organic anion transmembrane transporter activity	2	0.402656	0.178	0.026	Molecular Function	GO:0008514	organic anion transmembrane transporter activity	0.402656	0.664852	0	2	2	78
GO:0016872 intramolecular lyase activity	1	0.404264	0.089	0.034	Molecular Function	GO:0016872	intramolecular lyase activity	0.404264	0.664852	1	0	1	29
GO:0046912 transferase activity, transferring acyl groups, acyl groups converted into alkyl on transfer	1	0.404264	0.089	0.034	Molecular Function	GO:0046912	transferase activity, transferring acyl groups, acyl groups converted into alkyl on transfer	0.404264	0.664852	1	0	1	29
GO:0009416 response to light stimulus	11	0.221149	1.302	0.026	Biological Process	GO:0009416	response to light stimulus	0.221149	0.673921	4	7	11	428
GO:0015144 carbohydrate transmembrane transporter activity	1	0.414812	0.089	0.033	Molecular Function	GO:0015144	carbohydrate transmembrane transporter activity	0.414812	0.677479	0	1	1	30
GO:0045156 electron transporter, transferring electrons within the cyclic electron transport pathway of photosynthesis activity	1	0.414812	0.089	0.033	Molecular Function	GO:0045156	electron transporter, transferring electrons within the cyclic electron transport pathway of photosynthesis activity	0.414812	0.677479	0	1	1	30
GO:0010193 response to ozone	1	0.226758	0.118	0.077	Biological Process	GO:0010193	response to ozone	0.226758	0.678005	1	0	1	13
GO:0010390 histone monoubiquitination	1	0.226758	0.118	0.077	Biological Process	GO:0010390	histone monoubiquitination	0.226758	0.678005	0	1	1	13
GO:0016032 viral process	1	0.226758	0.118	0.077	Biological Process	GO:0016032	viral process	0.226758	0.678005	1	0	1	13
GO:0048232 male gamete generation	1	0.226758	0.118	0.077	Biological Process	GO:0048232	male gamete generation	0.226758	0.678005	1	0	1	13
GO:0080110 sporopollenin biosynthetic process	1	0.226758	0.118	0.077	Biological Process	GO:0080110	sporopollenin biosynthetic process	0.226758	0.678005	1	0	1	13
GO:0000079 regulation of cyclin-dependent protein serine/threonine kinase activity	2	0.227448	0.237	0.043	Biological Process	GO:0000079	regulation of cyclin-dependent protein serine/threonine kinase activity	0.227448	0.678005	2	0	2	46
GO:0000910 cytokinesis	2	0.227448	0.237	0.043	Biological Process	GO:0000910	cytokinesis	0.227448	0.678005	0	2	2	46
GO:1904029 regulation of cyclin-dependent protein kinase activity	2	0.227448	0.237	0.043	Biological Process	GO:1904029	regulation of cyclin-dependent protein kinase activity	0.227448	0.678005	2	0	2	46
GO:0008168 methyltransferase activity	19	0.4208	1.695	0.019	Molecular Function	GO:0008168	methyltransferase activity	0.4208	0.682592	4	15	19	1007
GO:0003727 single-stranded RNA binding	1	0.425174	0.089	0.032	Molecular Function	GO:0003727	single-stranded RNA binding	0.425174	0.682592	1	0	1	31
GO:0004575 sucrose alpha-glucosidase activity	1	0.425174	0.089	0.032	Molecular Function	GO:0004575	sucrose alpha-glucosidase activity	0.425174	0.682592	0	1	1	31
GO:0005088 Ras guanyl-nucleotide exchange factor activity	1	0.425174	0.089	0.032	Molecular Function	GO:0005088	Ras guanyl-nucleotide exchange factor activity	0.425174	0.682592	1	0	1	31
GO:0090599 alpha-glucosidase activity	1	0.425174	0.089	0.032	Molecular Function	GO:0090599	alpha-glucosidase activity	0.425174	0.682592	0	1	1	31
GO:0000975 regulatory region DNA binding	7	0.442406	0.624	0.02	Molecular Function	GO:0000975	regulatory region DNA binding	0.442406	0.703028	7	0	7	356
GO:0001067 regulatory region nucleic acid binding	7	0.442406	0.624	0.02	Molecular Function	GO:0001067	regulatory region nucleic acid binding	0.442406	0.703028	7	0	7	356
GO:0044212 transcription regulatory region DNA binding	7	0.442406	0.624	0.02	Molecular Function	GO:0044212	transcription regulatory region DNA binding	0.442406	0.703028	7	0	7	356
GO:0099516 ion antiporter activity	2	0.445241	0.178	0.024	Molecular Function	GO:0099516	ion antiporter activity	0.445241	0.703028	0	2	2	85
GO:1901476 carbohydrate transporter activity	1	0.44535	0.089	0.03	Molecular Function	GO:1901476	carbohydrate transporter activity	0.44535	0.703028	0	1	1	33
GO:0008081 phosphoric diester hydrolase activity	3	0.447084	0.268	0.022	Molecular Function	GO:0008081	phosphoric diester hydrolase activity	0.447084	0.703412	3	0	3	139
GO:0009069 serine family amino acid metabolic process	4	0.238439	0.473	0.031	Biological Process	GO:0009069	serine family amino acid metabolic process	0.238439	0.708838	4	0	4	127
GO:0006621 protein retention in ER lumen	1	0.241906	0.118	0.071	Biological Process	GO:0006621	protein retention in ER lumen	0.241906	0.709656	0	1	1	14
GO:0009624 response to nematode	1	0.241906	0.118	0.071	Biological Process	GO:0009624	response to nematode	0.241906	0.709656	1	0	1	14
GO:0030639 polyketide biosynthetic process	1	0.241906	0.118	0.071	Biological Process	GO:0030639	polyketide biosynthetic process	0.241906	0.709656	0	1	1	14
GO:0070417 cellular response to cold	1	0.241906	0.118	0.071	Biological Process	GO:0070417	cellular response to cold	0.241906	0.709656	1	0	1	14
GO:0006817 phosphate ion transport	2	0.241958	0.237	0.042	Biological Process	GO:0006817	phosphate ion transport	0.241958	0.709656	2	0	2	48
GO:0042651 thylakoid membrane	15	0.104099	2.322	0.028	Cellular Component	GO:0042651	thylakoid membrane	0.104099	0.712038	3	12	15	537
GO:0016706 oxidoreductase activity, acting on paired donors, with incorporation or reduction of molecular oxygen, 2-oxoglutarate as one donor, and incorporation of one atom each of oxygen into both donors	1	0.455172	0.089	0.029	Molecular Function	GO:0016706	oxidoreductase activity, acting on paired donors, with incorporation or reduction of molecular oxygen, 2-oxoglutarate as one donor, and incorporation of one atom each of oxygen into both donors	0.455172	0.712043	1	0	1	34
GO:0016762 xyloglucan:xyloglucosyl transferase activity	3	0.456288	0.268	0.021	Molecular Function	GO:0016762	xyloglucan:xyloglucosyl transferase activity	0.456288	0.712043	1	2	3	141
GO:0016417 S-acyltransferase activity	2	0.457096	0.178	0.023	Molecular Function	GO:0016417	S-acyltransferase activity	0.457096	0.712043	0	2	2	87
GO:0040008 regulation of growth	5	0.244936	0.592	0.029	Biological Process	GO:0040008	regulation of growth	0.244936	0.716471	5	0	5	171
GO:0016409 palmitoyltransferase activity	2	0.462968	0.178	0.023	Molecular Function	GO:0016409	palmitoyltransferase activity	0.462968	0.716976	0	2	2	88
GO:0004564 beta-fructofuranosidase activity	1	0.464819	0.089	0.029	Molecular Function	GO:0004564	beta-fructofuranosidase activity	0.464819	0.716976	0	1	1	35
GO:0030410 nicotianamine synthase activity	1	0.464819	0.089	0.029	Molecular Function	GO:0030410	nicotianamine synthase activity	0.464819	0.716976	0	1	1	35
GO:0009605 response to external stimulus	16	0.246015	1.893	0.024	Biological Process	GO:0009605	response to external stimulus	0.246015	0.717707	13	3	16	671
GO:0016758 transferase activity, transferring hexosyl groups	26	0.467762	2.319	0.018	Molecular Function	GO:0016758	transferase activity, transferring hexosyl groups	0.467762	0.719165	15	11	26	1427
GO:0009082 branched-chain amino acid biosynthetic process	2	0.249228	0.237	0.041	Biological Process	GO:0009082	branched-chain amino acid biosynthetic process	0.249228	0.72209	0	2	2	49
GO:0071900 regulation of protein serine/threonine kinase activity	2	0.249228	0.237	0.041	Biological Process	GO:0071900	regulation of protein serine/threonine kinase activity	0.249228	0.72209	2	0	2	49
GO:0009314 response to radiation	11	0.256318	1.302	0.025	Biological Process	GO:0009314	response to radiation	0.256318	0.72209	4	7	11	444
GO:0006750 glutathione biosynthetic process	1	0.256758	0.118	0.067	Biological Process	GO:0006750	glutathione biosynthetic process	0.256758	0.72209	0	1	1	15
GO:0007276 gamete generation	1	0.256758	0.118	0.067	Biological Process	GO:0007276	gamete generation	0.256758	0.72209	1	0	1	15
GO:0015909 long-chain fatty acid transport	1	0.256758	0.118	0.067	Biological Process	GO:0015909	long-chain fatty acid transport	0.256758	0.72209	1	0	1	15
GO:0032309 icosanoid secretion	1	0.256758	0.118	0.067	Biological Process	GO:0032309	icosanoid secretion	0.256758	0.72209	1	0	1	15
GO:0032515 negative regulation of phosphoprotein phosphatase activity	1	0.256758	0.118	0.067	Biological Process	GO:0032515	negative regulation of phosphoprotein phosphatase activity	0.256758	0.72209	1	0	1	15
GO:0046717 acid secretion	1	0.256758	0.118	0.067	Biological Process	GO:0046717	acid secretion	0.256758	0.72209	1	0	1	15
GO:0050482 arachidonic acid secretion	1	0.256758	0.118	0.067	Biological Process	GO:0050482	arachidonic acid secretion	0.256758	0.72209	1	0	1	15
GO:0055046 microgametogenesis	1	0.256758	0.118	0.067	Biological Process	GO:0055046	microgametogenesis	0.256758	0.72209	1	0	1	15
GO:0071715 icosanoid transport	1	0.256758	0.118	0.067	Biological Process	GO:0071715	icosanoid transport	0.256758	0.72209	1	0	1	15
GO:1901571 fatty acid derivative transport	1	0.256758	0.118	0.067	Biological Process	GO:1901571	fatty acid derivative transport	0.256758	0.72209	1	0	1	15
GO:1903963 arachidonate transport	1	0.256758	0.118	0.067	Biological Process	GO:1903963	arachidonate transport	0.256758	0.72209	1	0	1	15
GO:0019200 carbohydrate kinase activity	2	0.474598	0.178	0.022	Molecular Function	GO:0019200	carbohydrate kinase activity	0.474598	0.726424	2	0	2	90
GO:0008194 UDP-glycosyltransferase activity	23	0.475562	2.052	0.018	Molecular Function	GO:0008194	UDP-glycosyltransferase activity	0.475562	0.726424	16	7	23	1264
GO:0007166 cell surface receptor signaling pathway	4	0.259728	0.473	0.03	Biological Process	GO:0007166	cell surface receptor signaling pathway	0.259728	0.72857	2	2	4	132
GO:0008146 sulfotransferase activity	3	0.483498	0.268	0.02	Molecular Function	GO:0008146	sulfotransferase activity	0.483498	0.729271	1	2	3	147
GO:0000250 lanosterol synthase activity	1	0.483606	0.089	0.027	Molecular Function	GO:0000250	lanosterol synthase activity	0.483606	0.729271	0	1	1	37
GO:0031559 oxidosqualene cyclase activity	1	0.483606	0.089	0.027	Molecular Function	GO:0031559	oxidosqualene cyclase activity	0.483606	0.729271	0	1	1	37
GO:0042300 beta-amyrin synthase activity	1	0.483606	0.089	0.027	Molecular Function	GO:0042300	beta-amyrin synthase activity	0.483606	0.729271	0	1	1	37
GO:0016741 transferase activity, transferring one-carbon groups	19	0.486396	1.695	0.018	Molecular Function	GO:0016741	transferase activity, transferring one-carbon groups	0.486396	0.731143	4	15	19	1046
GO:0014070 response to organic cyclic compound	5	0.263311	0.592	0.028	Biological Process	GO:0014070	response to organic cyclic compound	0.263311	0.734711	5	0	5	176
GO:0006551 leucine metabolic process	1	0.271319	0.118	0.062	Biological Process	GO:0006551	leucine metabolic process	0.271319	0.734711	0	1	1	16
GO:0006680 glucosylceramide catabolic process	1	0.271319	0.118	0.062	Biological Process	GO:0006680	glucosylceramide catabolic process	0.271319	0.734711	0	1	1	16
GO:0010923 negative regulation of phosphatase activity	1	0.271319	0.118	0.062	Biological Process	GO:0010923	negative regulation of phosphatase activity	0.271319	0.734711	1	0	1	16
GO:0019184 nonribosomal peptide biosynthetic process	1	0.271319	0.118	0.062	Biological Process	GO:0019184	nonribosomal peptide biosynthetic process	0.271319	0.734711	0	1	1	16
GO:0019377 glycolipid catabolic process	1	0.271319	0.118	0.062	Biological Process	GO:0019377	glycolipid catabolic process	0.271319	0.734711	0	1	1	16
GO:0030638 polyketide metabolic process	1	0.271319	0.118	0.062	Biological Process	GO:0030638	polyketide metabolic process	0.271319	0.734711	0	1	1	16
GO:0035305 negative regulation of dephosphorylation	1	0.271319	0.118	0.062	Biological Process	GO:0035305	negative regulation of dephosphorylation	0.271319	0.734711	1	0	1	16
GO:0035308 negative regulation of protein dephosphorylation	1	0.271319	0.118	0.062	Biological Process	GO:0035308	negative regulation of protein dephosphorylation	0.271319	0.734711	1	0	1	16
GO:0035437 maintenance of protein localization in endoplasmic reticulum	1	0.271319	0.118	0.062	Biological Process	GO:0035437	maintenance of protein localization in endoplasmic reticulum	0.271319	0.734711	0	1	1	16
GO:0046477 glycosylceramide catabolic process	1	0.271319	0.118	0.062	Biological Process	GO:0046477	glycosylceramide catabolic process	0.271319	0.734711	0	1	1	16
GO:0046479 glycosphingolipid catabolic process	1	0.271319	0.118	0.062	Biological Process	GO:0046479	glycosphingolipid catabolic process	0.271319	0.734711	0	1	1	16
GO:0051220 cytoplasmic sequestering of protein	1	0.271319	0.118	0.062	Biological Process	GO:0051220	cytoplasmic sequestering of protein	0.271319	0.734711	0	1	1	16
GO:0072595 maintenance of protein localization in organelle	1	0.271319	0.118	0.062	Biological Process	GO:0072595	maintenance of protein localization in organelle	0.271319	0.734711	0	1	1	16
GO:0019829 cation-transporting ATPase activity	4	0.492141	0.357	0.02	Molecular Function	GO:0019829	cation-transporting ATPase activity	0.492141	0.736007	3	1	4	205
GO:0003714 transcription corepressor activity	1	0.49275	0.089	0.026	Molecular Function	GO:0003714	transcription corepressor activity	0.49275	0.736007	0	1	1	38
GO:0000096 sulfur amino acid metabolic process	4	0.272674	0.473	0.03	Biological Process	GO:0000096	sulfur amino acid metabolic process	0.272674	0.736557	4	0	4	135
GO:0000987 core promoter proximal region sequence-specific DNA binding	3	0.501271	0.268	0.02	Molecular Function	GO:0000987	core promoter proximal region sequence-specific DNA binding	0.501271	0.742376	3	0	3	151
GO:0001159 core promoter proximal region DNA binding	3	0.501271	0.268	0.02	Molecular Function	GO:0001159	core promoter proximal region DNA binding	0.501271	0.742376	3	0	3	151
GO:0016774 phosphotransferase activity, carboxyl group as acceptor	1	0.501733	0.089	0.026	Molecular Function	GO:0016774	phosphotransferase activity, carboxyl group as acceptor	0.501733	0.742376	1	0	1	39
GO:0042625 ATPase coupled ion transmembrane transporter activity	4	0.503423	0.357	0.019	Molecular Function	GO:0042625	ATPase coupled ion transmembrane transporter activity	0.503423	0.742549	3	1	4	208
GO:0009739 response to gibberellin	2	0.278344	0.237	0.038	Biological Process	GO:0009739	response to gibberellin	0.278344	0.742703	2	0	2	53
GO:0009742 brassinosteroid mediated signaling pathway	2	0.278344	0.237	0.038	Biological Process	GO:0009742	brassinosteroid mediated signaling pathway	0.278344	0.742703	2	0	2	53
GO:0043401 steroid hormone mediated signaling pathway	2	0.278344	0.237	0.038	Biological Process	GO:0043401	steroid hormone mediated signaling pathway	0.278344	0.742703	2	0	2	53
GO:0048545 response to steroid hormone	2	0.278344	0.237	0.038	Biological Process	GO:0048545	response to steroid hormone	0.278344	0.742703	2	0	2	53
GO:0071383 cellular response to steroid hormone stimulus	2	0.278344	0.237	0.038	Biological Process	GO:0071383	cellular response to steroid hormone stimulus	0.278344	0.742703	2	0	2	53
GO:0008238 exopeptidase activity	6	0.506155	0.535	0.019	Molecular Function	GO:0008238	exopeptidase activity	0.506155	0.742778	3	3	6	322
GO:0042623 ATPase activity, coupled	16	0.509609	1.427	0.018	Molecular Function	GO:0042623	ATPase activity, coupled	0.509609	0.742778	11	5	16	890
GO:0004675 transmembrane receptor protein serine/threonine kinase activity	1	0.510557	0.089	0.025	Molecular Function	GO:0004675	transmembrane receptor protein serine/threonine kinase activity	0.510557	0.742778	0	1	1	40
GO:0019199 transmembrane receptor protein kinase activity	1	0.510557	0.089	0.025	Molecular Function	GO:0019199	transmembrane receptor protein kinase activity	0.510557	0.742778	0	1	1	40
GO:0004842 ubiquitin-protein transferase activity	12	0.513042	1.07	0.018	Molecular Function	GO:0004842	ubiquitin-protein transferase activity	0.513042	0.742778	10	2	12	665
GO:0016620 oxidoreductase activity, acting on the aldehyde or oxo group of donors, NAD or NADP as acceptor	3	0.514393	0.268	0.019	Molecular Function	GO:0016620	oxidoreductase activity, acting on the aldehyde or oxo group of donors, NAD or NADP as acceptor	0.514393	0.742778	2	1	3	154
GO:0016836 hydro-lyase activity	4	0.514594	0.357	0.019	Molecular Function	GO:0016836	hydro-lyase activity	0.514594	0.742778	3	1	4	211
GO:0009250 glucan biosynthetic process	6	0.279918	0.71	0.027	Biological Process	GO:0009250	glucan biosynthetic process	0.279918	0.745087	1	5	6	225
GO:0006513 protein monoubiquitination	1	0.285595	0.118	0.059	Biological Process	GO:0006513	protein monoubiquitination	0.285595	0.752871	0	1	1	17
GO:0060260 regulation of transcription initiation from RNA polymerase II promoter	1	0.285595	0.118	0.059	Biological Process	GO:0060260	regulation of transcription initiation from RNA polymerase II promoter	0.285595	0.752871	1	0	1	17
GO:0060261 positive regulation of transcription initiation from RNA polymerase II promoter	1	0.285595	0.118	0.059	Biological Process	GO:0060261	positive regulation of transcription initiation from RNA polymerase II promoter	0.285595	0.752871	1	0	1	17
GO:2000144 positive regulation of DNA-templated transcription, initiation	1	0.285595	0.118	0.059	Biological Process	GO:2000144	positive regulation of DNA-templated transcription, initiation	0.285595	0.752871	1	0	1	17
GO:0030597 RNA glycosylase activity	2	0.524981	0.178	0.02	Molecular Function	GO:0030597	RNA glycosylase activity	0.524981	0.753165	2	0	2	99
GO:0030598 rRNA N-glycosylase activity	2	0.524981	0.178	0.02	Molecular Function	GO:0030598	rRNA N-glycosylase activity	0.524981	0.753165	2	0	2	99
GO:0048583 regulation of response to stimulus	11	0.28855	1.302	0.024	Biological Process	GO:0048583	regulation of response to stimulus	0.28855	0.758832	11	0	11	458
GO:0070011 peptidase activity, acting on L-amino acid peptides	40	0.535141	3.568	0.018	Molecular Function	GO:0070011	peptidase activity, acting on L-amino acid peptides	0.535141	0.765414	31	9	40	2271
GO:0015077 monovalent inorganic cation transmembrane transporter activity	11	0.542759	0.981	0.018	Molecular Function	GO:0015077	monovalent inorganic cation transmembrane transporter activity	0.542759	0.773964	3	8	11	622
GO:0004888 transmembrane signaling receptor activity	2	0.546303	0.178	0.019	Molecular Function	GO:0004888	transmembrane signaling receptor activity	0.546303	0.776672	1	1	2	103
GO:0004869 cysteine-type endopeptidase inhibitor activity	2	0.551528	0.178	0.019	Molecular Function	GO:0004869	cysteine-type endopeptidase inhibitor activity	0.551528	0.778291	2	0	2	104
GO:0016615 malate dehydrogenase activity	1	0.552389	0.089	0.022	Molecular Function	GO:0016615	malate dehydrogenase activity	0.552389	0.778291	0	1	1	45
GO:0080019 fatty-acyl-CoA reductase (alcohol-forming) activity	1	0.552389	0.089	0.022	Molecular Function	GO:0080019	fatty-acyl-CoA reductase (alcohol-forming) activity	0.552389	0.778291	0	1	1	45
GO:0015908 fatty acid transport	1	0.299592	0.118	0.056	Biological Process	GO:0015908	fatty acid transport	0.299592	0.780926	1	0	1	18
GO:0015976 carbon utilization	1	0.299592	0.118	0.056	Biological Process	GO:0015976	carbon utilization	0.299592	0.780926	1	0	1	18
GO:0044764 multi-organism cellular process	1	0.299592	0.118	0.056	Biological Process	GO:0044764	multi-organism cellular process	0.299592	0.780926	1	0	1	18
GO:0071367 cellular response to brassinosteroid stimulus	2	0.300137	0.237	0.036	Biological Process	GO:0071367	cellular response to brassinosteroid stimulus	0.300137	0.780926	2	0	2	56
GO:0031668 cellular response to extracellular stimulus	3	0.301235	0.355	0.031	Biological Process	GO:0031668	cellular response to extracellular stimulus	0.301235	0.780926	3	0	3	98
GO:0071496 cellular response to external stimulus	3	0.301235	0.355	0.031	Biological Process	GO:0071496	cellular response to external stimulus	0.301235	0.780926	3	0	3	98
GO:0016829 lyase activity	18	0.557905	1.606	0.017	Molecular Function	GO:0016829	lyase activity	0.557905	0.781945	8	10	18	1032
GO:0019787 ubiquitin-like protein transferase activity	12	0.558295	1.07	0.017	Molecular Function	GO:0019787	ubiquitin-like protein transferase activity	0.558295	0.781945	10	2	12	687
GO:0005618 cell wall	14	0.127914	2.167	0.027	Cellular Component	GO:0005618	cell wall	0.127914	0.783809	6	8	14	512
GO:0030312 external encapsulating structure	14	0.127914	2.167	0.027	Cellular Component	GO:0030312	external encapsulating structure	0.127914	0.783809	6	8	14	512
GO:0032580 Golgi cisterna membrane	1	0.128343	0.155	0.143	Cellular Component	GO:0032580	Golgi cisterna membrane	0.128343	0.783809	0	1	1	7
GO:0006796 phosphate-containing compound metabolic process	149	0.304782	17.633	0.02	Biological Process	GO:0006796	phosphate-containing compound metabolic process	0.304782	0.78797	87	62	149	7305
GO:0033692 cellular polysaccharide biosynthetic process	7	0.310318	0.828	0.025	Biological Process	GO:0033692	cellular polysaccharide biosynthetic process	0.310318	0.78797	2	5	7	280
GO:0010015 root morphogenesis	3	0.311943	0.355	0.03	Biological Process	GO:0010015	root morphogenesis	0.311943	0.78797	3	0	3	100
GO:0044275 cellular carbohydrate catabolic process	3	0.311943	0.355	0.03	Biological Process	GO:0044275	cellular carbohydrate catabolic process	0.311943	0.78797	3	0	3	100
GO:0042546 cell wall biogenesis	8	0.312078	0.947	0.024	Biological Process	GO:0042546	cell wall biogenesis	0.312078	0.78797	3	5	8	327
GO:0006677 glycosylceramide metabolic process	1	0.313315	0.118	0.053	Biological Process	GO:0006677	glycosylceramide metabolic process	0.313315	0.78797	0	1	1	19
GO:0006678 glucosylceramide metabolic process	1	0.313315	0.118	0.053	Biological Process	GO:0006678	glucosylceramide metabolic process	0.313315	0.78797	0	1	1	19
GO:0006687 glycosphingolipid metabolic process	1	0.313315	0.118	0.053	Biological Process	GO:0006687	glycosphingolipid metabolic process	0.313315	0.78797	0	1	1	19
GO:0009228 thiamine biosynthetic process	1	0.313315	0.118	0.053	Biological Process	GO:0009228	thiamine biosynthetic process	0.313315	0.78797	0	1	1	19
GO:0009686 gibberellin biosynthetic process	1	0.313315	0.118	0.053	Biological Process	GO:0009686	gibberellin biosynthetic process	0.313315	0.78797	1	0	1	19
GO:0009788 negative regulation of abscisic acid-activated signaling pathway	1	0.313315	0.118	0.053	Biological Process	GO:0009788	negative regulation of abscisic acid-activated signaling pathway	0.313315	0.78797	1	0	1	19
GO:0042724 thiamine-containing compound biosynthetic process	1	0.313315	0.118	0.053	Biological Process	GO:0042724	thiamine-containing compound biosynthetic process	0.313315	0.78797	0	1	1	19
GO:0042908 xenobiotic transport	1	0.313315	0.118	0.053	Biological Process	GO:0042908	xenobiotic transport	0.313315	0.78797	1	0	1	19
GO:0016894 endonuclease activity, active with either ribo- or deoxyribonucleic acids and producing 3'-phosphomonoesters	1	0.568103	0.089	0.021	Molecular Function	GO:0016894	endonuclease activity, active with either ribo- or deoxyribonucleic acids and producing 3'-phosphomonoesters	0.568103	0.793328	1	0	1	47
GO:1901615 organic hydroxy compound metabolic process	8	0.317842	0.947	0.024	Biological Process	GO:1901615	organic hydroxy compound metabolic process	0.317842	0.794372	5	3	8	329
GO:0006464 cellular protein modification process	156	0.318039	18.462	0.02	Biological Process	GO:0006464	cellular protein modification process	0.318039	0.794372	87	69	156	7678
GO:0036211 protein modification process	156	0.318039	18.462	0.02	Biological Process	GO:0036211	protein modification process	0.318039	0.794372	87	69	156	7678
GO:0072330 monocarboxylic acid biosynthetic process	11	0.319451	1.302	0.023	Biological Process	GO:0072330	monocarboxylic acid biosynthetic process	0.319451	0.79608	9	2	11	471
GO:0009081 branched-chain amino acid metabolic process	2	0.321817	0.237	0.034	Biological Process	GO:0009081	branched-chain amino acid metabolic process	0.321817	0.79834	0	2	2	59
GO:0009826 unidimensional cell growth	2	0.321817	0.237	0.034	Biological Process	GO:0009826	unidimensional cell growth	0.321817	0.79834	2	0	2	59
GO:0046983 protein dimerization activity	32	0.574053	2.855	0.017	Molecular Function	GO:0046983	protein dimerization activity	0.574053	0.799271	13	19	32	1847
GO:0006793 phosphorus metabolic process	149	0.324843	17.633	0.02	Biological Process	GO:0006793	phosphorus metabolic process	0.324843	0.804024	87	62	149	7336
GO:0008233 peptidase activity	40	0.581198	3.568	0.017	Molecular Function	GO:0008233	peptidase activity	0.581198	0.806839	31	9	40	2312
GO:0016255 attachment of GPI anchor to protein	1	0.32677	0.118	0.05	Biological Process	GO:0016255	attachment of GPI anchor to protein	0.32677	0.806966	0	1	1	20
GO:0016881 acid-amino acid ligase activity	1	0.590648	0.089	0.02	Molecular Function	GO:0016881	acid-amino acid ligase activity	0.590648	0.817554	0	1	1	50
GO:0016049 cell growth	3	0.33338	0.355	0.029	Biological Process	GO:0016049	cell growth	0.33338	0.821437	3	0	3	104
GO:0009751 response to salicylic acid	2	0.336178	0.237	0.033	Biological Process	GO:0009751	response to salicylic acid	0.336178	0.82465	2	0	2	61
GO:0009772 photosynthetic electron transport in photosystem II	1	0.339961	0.118	0.048	Biological Process	GO:0009772	photosynthetic electron transport in photosystem II	0.339961	0.82465	0	1	1	21
GO:0016574 histone ubiquitination	1	0.339961	0.118	0.048	Biological Process	GO:0016574	histone ubiquitination	0.339961	0.82465	0	1	1	21
GO:0032875 regulation of DNA endoreduplication	1	0.339961	0.118	0.048	Biological Process	GO:0032875	regulation of DNA endoreduplication	0.339961	0.82465	1	0	1	21
GO:0051084 'de novo' posttranslational protein folding	1	0.339961	0.118	0.048	Biological Process	GO:0051084	'de novo' posttranslational protein folding	0.339961	0.82465	1	0	1	21
GO:0051085 chaperone mediated protein folding requiring cofactor	1	0.339961	0.118	0.048	Biological Process	GO:0051085	chaperone mediated protein folding requiring cofactor	0.339961	0.82465	1	0	1	21
GO:2000142 regulation of DNA-templated transcription, initiation	1	0.339961	0.118	0.048	Biological Process	GO:2000142	regulation of DNA-templated transcription, initiation	0.339961	0.82465	1	0	1	21
GO:0009832 plant-type cell wall biogenesis	3	0.344092	0.355	0.028	Biological Process	GO:0009832	plant-type cell wall biogenesis	0.344092	0.832825	1	2	3	106
GO:0031072 heat shock protein binding	1	0.605021	0.089	0.019	Molecular Function	GO:0031072	heat shock protein binding	0.605021	0.834999	1	0	1	52
GO:1901677 phosphate transmembrane transporter activity	2	0.610875	0.178	0.017	Molecular Function	GO:1901677	phosphate transmembrane transporter activity	0.610875	0.839744	2	0	2	116
GO:0001228 transcriptional activator activity, RNA polymerase II transcription regulatory region sequence-specific binding	1	0.612017	0.089	0.019	Molecular Function	GO:0001228	transcriptional activator activity, RNA polymerase II transcription regulatory region sequence-specific binding	0.612017	0.839744	1	0	1	53
GO:0006458 'de novo' protein folding	1	0.352894	0.118	0.045	Biological Process	GO:0006458	'de novo' protein folding	0.352894	0.841102	1	0	1	22
GO:0010563 negative regulation of phosphorus metabolic process	1	0.352894	0.118	0.045	Biological Process	GO:0010563	negative regulation of phosphorus metabolic process	0.352894	0.841102	1	0	1	22
GO:0032507 maintenance of protein location in cell	1	0.352894	0.118	0.045	Biological Process	GO:0032507	maintenance of protein location in cell	0.352894	0.841102	0	1	1	22
GO:0045185 maintenance of protein location	1	0.352894	0.118	0.045	Biological Process	GO:0045185	maintenance of protein location	0.352894	0.841102	0	1	1	22
GO:0045936 negative regulation of phosphate metabolic process	1	0.352894	0.118	0.045	Biological Process	GO:0045936	negative regulation of phosphate metabolic process	0.352894	0.841102	1	0	1	22
GO:0046514 ceramide catabolic process	1	0.352894	0.118	0.045	Biological Process	GO:0046514	ceramide catabolic process	0.352894	0.841102	0	1	1	22
GO:0090329 regulation of DNA-dependent DNA replication	1	0.352894	0.118	0.045	Biological Process	GO:0090329	regulation of DNA-dependent DNA replication	0.352894	0.841102	1	0	1	22
GO:0042445 hormone metabolic process	3	0.354789	0.355	0.028	Biological Process	GO:0042445	hormone metabolic process	0.354789	0.843781	3	0	3	108
GO:0021700 developmental maturation	2	0.357542	0.237	0.031	Biological Process	GO:0021700	developmental maturation	0.357542	0.84482	2	0	2	64
GO:0051093 negative regulation of developmental process	2	0.357542	0.237	0.031	Biological Process	GO:0051093	negative regulation of developmental process	0.357542	0.84482	2	0	2	64
GO:0051241 negative regulation of multicellular organismal process	2	0.357542	0.237	0.031	Biological Process	GO:0051241	negative regulation of multicellular organismal process	0.357542	0.84482	2	0	2	64
GO:0030599 pectinesterase activity	2	0.624741	0.178	0.017	Molecular Function	GO:0030599	pectinesterase activity	0.624741	0.846137	0	2	2	119
GO:0004970 ionotropic glutamate receptor activity	1	0.62564	0.089	0.018	Molecular Function	GO:0004970	ionotropic glutamate receptor activity	0.62564	0.846137	1	0	1	55
GO:0005230 extracellular ligand-gated ion channel activity	1	0.62564	0.089	0.018	Molecular Function	GO:0005230	extracellular ligand-gated ion channel activity	0.62564	0.846137	1	0	1	55
GO:0008066 glutamate receptor activity	1	0.62564	0.089	0.018	Molecular Function	GO:0008066	glutamate receptor activity	0.62564	0.846137	1	0	1	55
GO:0043022 ribosome binding	1	0.62564	0.089	0.018	Molecular Function	GO:0043022	ribosome binding	0.62564	0.846137	0	1	1	55
GO:0008107 galactoside 2-alpha-L-fucosyltransferase activity	1	0.632271	0.089	0.018	Molecular Function	GO:0008107	galactoside 2-alpha-L-fucosyltransferase activity	0.632271	0.850233	0	1	1	56
GO:0031127 alpha-(1,2)-fucosyltransferase activity	1	0.632271	0.089	0.018	Molecular Function	GO:0031127	alpha-(1,2)-fucosyltransferase activity	0.632271	0.850233	0	1	1	56
GO:0009755 hormone-mediated signaling pathway	11	0.363344	1.302	0.022	Biological Process	GO:0009755	hormone-mediated signaling pathway	0.363344	0.856397	9	2	11	489
GO:0009094 L-phenylalanine biosynthetic process	1	0.365574	0.118	0.043	Biological Process	GO:0009094	L-phenylalanine biosynthetic process	0.365574	0.856397	1	0	1	23
GO:0051260 protein homooligomerization	1	0.365574	0.118	0.043	Biological Process	GO:0051260	protein homooligomerization	0.365574	0.856397	1	0	1	23
GO:1902223 erythrose 4-phosphate/phosphoenolpyruvate family amino acid biosynthetic process	1	0.365574	0.118	0.043	Biological Process	GO:1902223	erythrose 4-phosphate/phosphoenolpyruvate family amino acid biosynthetic process	0.365574	0.856397	1	0	1	23
GO:0098807 chloroplast thylakoid membrane protein complex	1	0.145283	0.155	0.125	Cellular Component	GO:0098807	chloroplast thylakoid membrane protein complex	0.145283	0.856667	0	1	1	8
GO:1990837 sequence-specific double-stranded DNA binding	7	0.639398	0.624	0.016	Molecular Function	GO:1990837	sequence-specific double-stranded DNA binding	0.639398	0.857375	7	0	7	430
GO:0016831 carboxy-lyase activity	4	0.6413	0.357	0.016	Molecular Function	GO:0016831	carboxy-lyase activity	0.6413	0.85749	1	3	4	248
GO:0004364 glutathione transferase activity	1	0.645184	0.089	0.017	Molecular Function	GO:0004364	glutathione transferase activity	0.645184	0.860245	1	0	1	58
GO:0032787 monocarboxylic acid metabolic process	18	0.368923	2.13	0.022	Biological Process	GO:0032787	monocarboxylic acid metabolic process	0.368923	0.862396	15	3	18	833
GO:0010333 terpene synthase activity	3	0.648761	0.268	0.016	Molecular Function	GO:0010333	terpene synthase activity	0.648761	0.862403	0	3	3	188
GO:0016787 hydrolase activity	173	0.650714	15.433	0.017	Molecular Function	GO:0016787	hydrolase activity	0.650714	0.862403	125	48	173	10017
GO:0016903 oxidoreductase activity, acting on the aldehyde or oxo group of donors	3	0.652284	0.268	0.016	Molecular Function	GO:0016903	oxidoreductase activity, acting on the aldehyde or oxo group of donors	0.652284	0.862403	2	1	3	189
GO:0016841 ammonia-lyase activity	1	0.663708	0.089	0.016	Molecular Function	GO:0016841	ammonia-lyase activity	0.663708	0.875002	0	1	1	61
GO:0016788 hydrolase activity, acting on ester bonds	42	0.665521	3.747	0.017	Molecular Function	GO:0016788	hydrolase activity, acting on ester bonds	0.665521	0.875002	32	10	42	2508
GO:0030170 pyridoxal phosphate binding	5	0.667548	0.446	0.016	Molecular Function	GO:0030170	pyridoxal phosphate binding	0.667548	0.87523	4	1	5	319
GO:0016782 transferase activity, transferring sulfur-containing groups	3	0.669517	0.268	0.015	Molecular Function	GO:0016782	transferase activity, transferring sulfur-containing groups	0.669517	0.875379	1	2	3	194
GO:0015035 protein disulfide oxidoreductase activity	4	0.671569	0.357	0.016	Molecular Function	GO:0015035	protein disulfide oxidoreductase activity	0.671569	0.875637	2	2	4	258
GO:0030149 sphingolipid catabolic process	1	0.378005	0.118	0.042	Biological Process	GO:0030149	sphingolipid catabolic process	0.378005	0.876139	0	1	1	24
GO:0044403 symbiosis, encompassing mutualism through parasitism	1	0.378005	0.118	0.042	Biological Process	GO:0044403	symbiosis, encompassing mutualism through parasitism	0.378005	0.876139	1	0	1	24
GO:0044419 interspecies interaction between organisms	1	0.378005	0.118	0.042	Biological Process	GO:0044419	interspecies interaction between organisms	0.378005	0.876139	1	0	1	24
GO:0046466 membrane lipid catabolic process	1	0.378005	0.118	0.042	Biological Process	GO:0046466	membrane lipid catabolic process	0.378005	0.876139	0	1	1	24
GO:0008417 fucosyltransferase activity	1	0.675517	0.089	0.016	Molecular Function	GO:0008417	fucosyltransferase activity	0.675517	0.878359	0	1	1	63
GO:0016838 carbon-oxygen lyase activity, acting on phosphates	3	0.682846	0.268	0.015	Molecular Function	GO:0016838	carbon-oxygen lyase activity, acting on phosphates	0.682846	0.885449	0	3	3	198
GO:0022414 reproductive process	28	0.385282	3.314	0.021	Biological Process	GO:0022414	reproductive process	0.385282	0.891116	13	15	28	1337
GO:0016830 carbon-carbon lyase activity	5	0.690957	0.446	0.015	Molecular Function	GO:0016830	carbon-carbon lyase activity	0.690957	0.893511	1	4	5	328
GO:0005975 carbohydrate metabolic process	63	0.39011	7.456	0.02	Biological Process	GO:0005975	carbohydrate metabolic process	0.39011	0.894909	35	28	63	3092
GO:0006986 response to unfolded protein	1	0.390194	0.118	0.04	Biological Process	GO:0006986	response to unfolded protein	0.390194	0.894909	1	0	1	25
GO:0016102 diterpenoid biosynthetic process	1	0.390194	0.118	0.04	Biological Process	GO:0016102	diterpenoid biosynthetic process	0.390194	0.894909	1	0	1	25
GO:0034620 cellular response to unfolded protein	1	0.390194	0.118	0.04	Biological Process	GO:0034620	cellular response to unfolded protein	0.390194	0.894909	1	0	1	25
GO:0000003 reproduction	28	0.391357	3.314	0.021	Biological Process	GO:0000003	reproduction	0.391357	0.895302	13	15	28	1341
GO:0009991 response to extracellular stimulus	3	0.392002	0.355	0.026	Biological Process	GO:0009991	response to extracellular stimulus	0.392002	0.895302	3	0	3	115
GO:0015036 disulfide oxidoreductase activity	4	0.694482	0.357	0.015	Molecular Function	GO:0015036	disulfide oxidoreductase activity	0.694482	0.895616	2	2	4	266
GO:0032870 cellular response to hormone stimulus	11	0.393051	1.302	0.022	Biological Process	GO:0032870	cellular response to hormone stimulus	0.393051	0.895828	9	2	11	501
GO:0016796 exonuclease activity, active with either ribo- or deoxyribonucleic acids and producing 5'-phosphomonoesters	1	0.697908	0.089	0.015	Molecular Function	GO:0016796	exonuclease activity, active with either ribo- or deoxyribonucleic acids and producing 5'-phosphomonoesters	0.697908	0.897582	0	1	1	67
GO:0071495 cellular response to endogenous stimulus	11	0.395536	1.302	0.022	Biological Process	GO:0071495	cellular response to endogenous stimulus	0.395536	0.899617	9	2	11	502
GO:0008237 metallopeptidase activity	5	0.7108	0.446	0.015	Molecular Function	GO:0008237	metallopeptidase activity	0.7108	0.908466	4	1	5	336
GO:0004722 protein serine/threonine phosphatase activity	4	0.713575	0.357	0.015	Molecular Function	GO:0004722	protein serine/threonine phosphatase activity	0.713575	0.908466	4	0	4	273
GO:0004499 N,N-dimethylaniline monooxygenase activity	2	0.71485	0.178	0.014	Molecular Function	GO:0004499	N,N-dimethylaniline monooxygenase activity	0.71485	0.908466	2	0	2	141
GO:0004650 polygalacturonase activity	2	0.71485	0.178	0.014	Molecular Function	GO:0004650	polygalacturonase activity	0.71485	0.908466	1	1	2	141
GO:0016835 carbon-oxygen lyase activity	7	0.719139	0.624	0.015	Molecular Function	GO:0016835	carbon-oxygen lyase activity	0.719139	0.908466	3	4	7	466
GO:0005096 GTPase activator activity	1	0.723738	0.089	0.014	Molecular Function	GO:0005096	GTPase activator activity	0.723738	0.908466	1	0	1	72
GO:0016843 amine-lyase activity	1	0.723738	0.089	0.014	Molecular Function	GO:0016843	amine-lyase activity	0.723738	0.908466	1	0	1	72
GO:0016844 strictosidine synthase activity	1	0.723738	0.089	0.014	Molecular Function	GO:0016844	strictosidine synthase activity	0.723738	0.908466	1	0	1	72
GO:0016899 oxidoreductase activity, acting on the CH-OH group of donors, oxygen as acceptor	1	0.723738	0.089	0.014	Molecular Function	GO:0016899	oxidoreductase activity, acting on the CH-OH group of donors, oxygen as acceptor	0.723738	0.908466	1	0	1	72
GO:0016799 hydrolase activity, hydrolyzing N-glycosyl compounds	2	0.725618	0.178	0.014	Molecular Function	GO:0016799	hydrolase activity, hydrolyzing N-glycosyl compounds	0.725618	0.908466	2	0	2	144
GO:0099600 transmembrane receptor activity	2	0.72913	0.178	0.014	Molecular Function	GO:0099600	transmembrane receptor activity	0.72913	0.910448	1	1	2	145
GO:0006108 malate metabolic process	1	0.402143	0.118	0.038	Biological Process	GO:0006108	malate metabolic process	0.402143	0.911759	0	1	1	26
GO:0048585 negative regulation of response to stimulus	3	0.402541	0.355	0.026	Biological Process	GO:0048585	negative regulation of response to stimulus	0.402541	0.911759	3	0	3	117
GO:0016840 carbon-nitrogen lyase activity	2	0.73604	0.178	0.014	Molecular Function	GO:0016840	carbon-nitrogen lyase activity	0.73604	0.916498	1	1	2	147
GO:0004185 serine-type carboxypeptidase activity	3	0.737859	0.268	0.014	Molecular Function	GO:0004185	serine-type carboxypeptidase activity	0.737859	0.916498	1	2	3	216
GO:0000220 vacuolar proton-transporting V-type ATPase, V0 domain	1	0.161894	0.155	0.111	Cellular Component	GO:0000220	vacuolar proton-transporting V-type ATPase, V0 domain	0.161894	0.922794	0	1	1	9
GO:0042578 phosphoric ester hydrolase activity	14	0.745033	1.249	0.015	Molecular Function	GO:0042578	phosphoric ester hydrolase activity	0.745033	0.922981	13	1	14	915
GO:0046933 proton-transporting ATP synthase activity, rotational mechanism	1	0.747361	0.089	0.013	Molecular Function	GO:0046933	proton-transporting ATP synthase activity, rotational mechanism	0.747361	0.923441	0	1	1	77
GO:0050662 coenzyme binding	19	0.751231	1.695	0.016	Molecular Function	GO:0050662	coenzyme binding	0.751231	0.9258	15	4	19	1225
GO:0006526 arginine biosynthetic process	1	0.413859	0.118	0.037	Biological Process	GO:0006526	arginine biosynthetic process	0.413859	0.927791	1	0	1	27
GO:0006782 protoporphyrinogen IX biosynthetic process	1	0.413859	0.118	0.037	Biological Process	GO:0006782	protoporphyrinogen IX biosynthetic process	0.413859	0.927791	1	0	1	27
GO:0006833 water transport	1	0.413859	0.118	0.037	Biological Process	GO:0006833	water transport	0.413859	0.927791	1	0	1	27
GO:0042044 fluid transport	1	0.413859	0.118	0.037	Biological Process	GO:0042044	fluid transport	0.413859	0.927791	1	0	1	27
GO:0046501 protoporphyrinogen IX metabolic process	1	0.413859	0.118	0.037	Biological Process	GO:0046501	protoporphyrinogen IX metabolic process	0.413859	0.927791	1	0	1	27
GO:0045330 aspartyl esterase activity	1	0.756235	0.089	0.013	Molecular Function	GO:0045330	aspartyl esterase activity	0.756235	0.929539	0	1	1	79
GO:0019439 aromatic compound catabolic process	9	0.419963	1.065	0.022	Biological Process	GO:0019439	aromatic compound catabolic process	0.419963	0.937346	4	5	9	413
GO:0042180 cellular ketone metabolic process	3	0.423454	0.355	0.025	Biological Process	GO:0042180	cellular ketone metabolic process	0.423454	0.937346	3	0	3	121
GO:0000271 polysaccharide biosynthetic process	7	0.424381	0.828	0.022	Biological Process	GO:0000271	polysaccharide biosynthetic process	0.424381	0.937346	2	5	7	316
GO:0006772 thiamine metabolic process	1	0.425346	0.118	0.036	Biological Process	GO:0006772	thiamine metabolic process	0.425346	0.937346	0	1	1	28
GO:0009816 defense response to bacterium, incompatible interaction	1	0.425346	0.118	0.036	Biological Process	GO:0009816	defense response to bacterium, incompatible interaction	0.425346	0.937346	1	0	1	28
GO:0042023 DNA endoreduplication	1	0.425346	0.118	0.036	Biological Process	GO:0042023	DNA endoreduplication	0.425346	0.937346	1	0	1	28
GO:0042723 thiamine-containing compound metabolic process	1	0.425346	0.118	0.036	Biological Process	GO:0042723	thiamine-containing compound metabolic process	0.425346	0.937346	0	1	1	28
GO:0048564 photosystem I assembly	1	0.425346	0.118	0.036	Biological Process	GO:0048564	photosystem I assembly	0.425346	0.937346	1	0	1	28
GO:0006568 tryptophan metabolic process	2	0.426689	0.237	0.027	Biological Process	GO:0006568	tryptophan metabolic process	0.426689	0.937346	0	2	2	74
GO:0006586 indolalkylamine metabolic process	2	0.426689	0.237	0.027	Biological Process	GO:0006586	indolalkylamine metabolic process	0.426689	0.937346	0	2	2	74
GO:0045454 cell redox homeostasis	7	0.42756	0.828	0.022	Biological Process	GO:0045454	cell redox homeostasis	0.42756	0.937376	5	2	7	317
GO:0004180 carboxypeptidase activity	3	0.764998	0.268	0.013	Molecular Function	GO:0004180	carboxypeptidase activity	0.764998	0.937868	1	2	3	226
GO:0042545 cell wall modification	3	0.433817	0.355	0.024	Biological Process	GO:0042545	cell wall modification	0.433817	0.949193	1	2	3	123
GO:0008374 O-acyltransferase activity	2	0.780303	0.178	0.012	Molecular Function	GO:0008374	O-acyltransferase activity	0.780303	0.954153	2	0	2	161
GO:0031985 Golgi cisterna	1	0.178182	0.155	0.1	Cellular Component	GO:0031985	Golgi cisterna	0.178182	0.956557	0	1	1	10
GO:0009654 photosystem II oxygen evolving complex	3	0.179005	0.464	0.04	Cellular Component	GO:0009654	photosystem II oxygen evolving complex	0.179005	0.956557	1	2	3	75
GO:0008154 actin polymerization or depolymerization	2	0.440058	0.237	0.026	Biological Process	GO:0008154	actin polymerization or depolymerization	0.440058	0.960925	2	0	2	76
GO:0016791 phosphatase activity	11	0.790326	0.981	0.014	Molecular Function	GO:0016791	phosphatase activity	0.790326	0.963912	10	1	11	761
GO:0016998 cell wall macromolecule catabolic process	2	0.446678	0.237	0.026	Biological Process	GO:0016998	cell wall macromolecule catabolic process	0.446678	0.970371	2	0	2	77
GO:0045859 regulation of protein kinase activity	2	0.446678	0.237	0.026	Biological Process	GO:0045859	regulation of protein kinase activity	0.446678	0.970371	2	0	2	77
GO:0048831 regulation of shoot system development	3	0.44923	0.355	0.024	Biological Process	GO:0048831	regulation of shoot system development	0.44923	0.970371	3	0	3	126
GO:1901361 organic cyclic compound catabolic process	9	0.450404	1.065	0.021	Biological Process	GO:1901361	organic cyclic compound catabolic process	0.450404	0.970371	4	5	9	424
GO:0006022 aminoglycan metabolic process	2	0.453254	0.237	0.026	Biological Process	GO:0006022	aminoglycan metabolic process	0.453254	0.970371	2	0	2	78
GO:0006026 aminoglycan catabolic process	2	0.453254	0.237	0.026	Biological Process	GO:0006026	aminoglycan catabolic process	0.453254	0.970371	2	0	2	78
GO:0006030 chitin metabolic process	2	0.453254	0.237	0.026	Biological Process	GO:0006030	chitin metabolic process	0.453254	0.970371	2	0	2	78
GO:0006032 chitin catabolic process	2	0.453254	0.237	0.026	Biological Process	GO:0006032	chitin catabolic process	0.453254	0.970371	2	0	2	78
GO:0046348 amino sugar catabolic process	2	0.453254	0.237	0.026	Biological Process	GO:0046348	amino sugar catabolic process	0.453254	0.970371	2	0	2	78
GO:1901072 glucosamine-containing compound catabolic process	2	0.453254	0.237	0.026	Biological Process	GO:1901072	glucosamine-containing compound catabolic process	0.453254	0.970371	2	0	2	78
GO:0043021 ribonucleoprotein complex binding	1	0.79976	0.089	0.011	Molecular Function	GO:0043021	ribonucleoprotein complex binding	0.79976	0.972903	0	1	1	90
GO:0006790 sulfur compound metabolic process	15	0.457331	1.775	0.021	Biological Process	GO:0006790	sulfur compound metabolic process	0.457331	0.972929	10	5	15	728
GO:0009773 photosynthetic electron transport in photosystem I	1	0.458474	0.118	0.032	Biological Process	GO:0009773	photosynthetic electron transport in photosystem I	0.458474	0.972929	1	0	1	31
GO:0009933 meristem structural organization	1	0.458474	0.118	0.032	Biological Process	GO:0009933	meristem structural organization	0.458474	0.972929	1	0	1	31
GO:0010584 pollen exine formation	1	0.458474	0.118	0.032	Biological Process	GO:0010584	pollen exine formation	0.458474	0.972929	1	0	1	31
GO:0001932 regulation of protein phosphorylation	2	0.459785	0.237	0.025	Biological Process	GO:0001932	regulation of protein phosphorylation	0.459785	0.972929	2	0	2	79
GO:0060560 developmental growth involved in morphogenesis	2	0.459785	0.237	0.025	Biological Process	GO:0060560	developmental growth involved in morphogenesis	0.459785	0.972929	2	0	2	79
GO:0071310 cellular response to organic substance	12	0.46185	1.42	0.021	Biological Process	GO:0071310	cellular response to organic substance	0.46185	0.975414	10	2	12	579
GO:0009543 chloroplast thylakoid lumen	1	0.194155	0.155	0.091	Cellular Component	GO:0009543	chloroplast thylakoid lumen	0.194155	0.976484	1	0	1	11
GO:0031978 plastid thylakoid lumen	1	0.194155	0.155	0.091	Cellular Component	GO:0031978	plastid thylakoid lumen	0.194155	0.976484	1	0	1	11
GO:0006575 cellular modified amino acid metabolic process	11	0.465118	1.302	0.021	Biological Process	GO:0006575	cellular modified amino acid metabolic process	0.465118	0.980422	7	4	11	530
GO:0009753 response to jasmonic acid	2	0.46627	0.237	0.025	Biological Process	GO:0009753	response to jasmonic acid	0.46627	0.980959	2	0	2	80
GO:0048532 anatomical structure arrangement	1	0.469087	0.118	0.031	Biological Process	GO:0048532	anatomical structure arrangement	0.469087	0.984993	1	0	1	32
GO:0043549 regulation of kinase activity	2	0.472708	0.237	0.025	Biological Process	GO:0043549	regulation of kinase activity	0.472708	0.986603	2	0	2	81
GO:1901071 glucosamine-containing compound metabolic process	2	0.472708	0.237	0.025	Biological Process	GO:1901071	glucosamine-containing compound metabolic process	0.472708	0.986603	2	0	2	81
GO:0006629 lipid metabolic process	41	0.477914	4.852	0.02	Biological Process	GO:0006629	lipid metabolic process	0.477914	0.986603	27	14	41	2058
GO:0009685 gibberellin metabolic process	1	0.479493	0.118	0.03	Biological Process	GO:0009685	gibberellin metabolic process	0.479493	0.986603	1	0	1	33
GO:0035966 response to topologically incorrect protein	1	0.479493	0.118	0.03	Biological Process	GO:0035966	response to topologically incorrect protein	0.479493	0.986603	1	0	1	33
GO:0035967 cellular response to topologically incorrect protein	1	0.479493	0.118	0.03	Biological Process	GO:0035967	cellular response to topologically incorrect protein	0.479493	0.986603	1	0	1	33
GO:0043666 regulation of phosphoprotein phosphatase activity	1	0.479493	0.118	0.03	Biological Process	GO:0043666	regulation of phosphoprotein phosphatase activity	0.479493	0.986603	1	0	1	33
GO:0071586 CAAX-box protein processing	1	0.479493	0.118	0.03	Biological Process	GO:0071586	CAAX-box protein processing	0.479493	0.986603	0	1	1	33
GO:0080120 CAAX-box protein maturation	1	0.479493	0.118	0.03	Biological Process	GO:0080120	CAAX-box protein maturation	0.479493	0.986603	0	1	1	33
GO:0019220 regulation of phosphate metabolic process	3	0.484493	0.355	0.023	Biological Process	GO:0019220	regulation of phosphate metabolic process	0.484493	0.986603	3	0	3	133
GO:0051174 regulation of phosphorus metabolic process	3	0.484493	0.355	0.023	Biological Process	GO:0051174	regulation of phosphorus metabolic process	0.484493	0.986603	3	0	3	133
GO:0009267 cellular response to starvation	2	0.485443	0.237	0.024	Biological Process	GO:0009267	cellular response to starvation	0.485443	0.986603	2	0	2	83
GO:0042325 regulation of phosphorylation	2	0.485443	0.237	0.024	Biological Process	GO:0042325	regulation of phosphorylation	0.485443	0.986603	2	0	2	83
GO:0007568 aging	1	0.489694	0.118	0.029	Biological Process	GO:0007568	aging	0.489694	0.986603	0	1	1	34
GO:0009095 aromatic amino acid family biosynthetic process, prephenate pathway	1	0.489694	0.118	0.029	Biological Process	GO:0009095	aromatic amino acid family biosynthetic process, prephenate pathway	0.489694	0.986603	1	0	1	34
GO:0009691 cytokinin biosynthetic process	1	0.489694	0.118	0.029	Biological Process	GO:0009691	cytokinin biosynthetic process	0.489694	0.986603	1	0	1	34
GO:0010109 regulation of photosynthesis	1	0.489694	0.118	0.029	Biological Process	GO:0010109	regulation of photosynthesis	0.489694	0.986603	1	0	1	34
GO:0010150 leaf senescence	1	0.489694	0.118	0.029	Biological Process	GO:0010150	leaf senescence	0.489694	0.986603	0	1	1	34
GO:0010208 pollen wall assembly	1	0.489694	0.118	0.029	Biological Process	GO:0010208	pollen wall assembly	0.489694	0.986603	1	0	1	34
GO:0010260 organ senescence	1	0.489694	0.118	0.029	Biological Process	GO:0010260	organ senescence	0.489694	0.986603	0	1	1	34
GO:0010927 cellular component assembly involved in morphogenesis	1	0.489694	0.118	0.029	Biological Process	GO:0010927	cellular component assembly involved in morphogenesis	0.489694	0.986603	1	0	1	34
GO:0085029 extracellular matrix assembly	1	0.489694	0.118	0.029	Biological Process	GO:0085029	extracellular matrix assembly	0.489694	0.986603	1	0	1	34
GO:0003743 translation initiation factor activity	2	0.815435	0.178	0.011	Molecular Function	GO:0003743	translation initiation factor activity	0.815435	0.988642	2	0	2	174
GO:0030695 GTPase regulator activity	1	0.816887	0.089	0.011	Molecular Function	GO:0030695	GTPase regulator activity	0.816887	0.988642	1	0	1	95
GO:0051536 iron-sulfur cluster binding	4	0.823018	0.357	0.012	Molecular Function	GO:0051536	iron-sulfur cluster binding	0.823018	0.990981	3	1	4	322
GO:0051540 metal cluster binding	4	0.823018	0.357	0.012	Molecular Function	GO:0051540	metal cluster binding	0.823018	0.990981	3	1	4	322
GO:0005976 polysaccharide metabolic process	14	0.492872	1.657	0.02	Biological Process	GO:0005976	polysaccharide metabolic process	0.492872	0.991179	6	8	14	694
GO:0032501 multicellular organismal process	37	0.494398	4.379	0.02	Biological Process	GO:0032501	multicellular organismal process	0.494398	0.992425	24	13	37	1867
GO:0009793 embryo development ending in seed dormancy	4	0.49963	0.473	0.021	Biological Process	GO:0009793	embryo development ending in seed dormancy	0.49963	0.993942	4	0	4	187
GO:0006378 mRNA polyadenylation	1	0.499696	0.118	0.029	Biological Process	GO:0006378	mRNA polyadenylation	0.499696	0.993942	1	0	1	35
GO:0030417 nicotianamine metabolic process	1	0.499696	0.118	0.029	Biological Process	GO:0030417	nicotianamine metabolic process	0.499696	0.993942	0	1	1	35
GO:0030418 nicotianamine biosynthetic process	1	0.499696	0.118	0.029	Biological Process	GO:0030418	nicotianamine biosynthetic process	0.499696	0.993942	0	1	1	35
GO:0072351 tricarboxylic acid biosynthetic process	1	0.499696	0.118	0.029	Biological Process	GO:0072351	tricarboxylic acid biosynthetic process	0.499696	0.993942	0	1	1	35
GO:0048037 cofactor binding	24	0.832618	2.141	0.015	Molecular Function	GO:0048037	cofactor binding	0.832618	0.997508	19	5	24	1613
GO:0016651 oxidoreductase activity, acting on NAD(P)H	5	0.832666	0.446	0.013	Molecular Function	GO:0016651	oxidoreductase activity, acting on NAD(P)H	0.832666	0.997508	5	0	5	397
GO:0015276 ligand-gated ion channel activity	1	0.838434	0.089	0.01	Molecular Function	GO:0015276	ligand-gated ion channel activity	0.838434	0.999346	1	0	1	102
GO:0022834 ligand-gated channel activity	1	0.838434	0.089	0.01	Molecular Function	GO:0022834	ligand-gated channel activity	0.838434	0.999346	1	0	1	102
GO:0000243 commitment complex	1	0.209817	0.155	0.083	Cellular Component	GO:0000243	commitment complex	0.209817	1	1	0	1	12
GO:0010598 NAD(P)H dehydrogenase complex (plastoquinone)	1	0.225176	0.155	0.077	Cellular Component	GO:0010598	NAD(P)H dehydrogenase complex (plastoquinone)	0.225176	1	1	0	1	13
GO:0071004 U2-type prespliceosome	1	0.225176	0.155	0.077	Cellular Component	GO:0071004	U2-type prespliceosome	0.225176	1	1	0	1	13
GO:0071010 prespliceosome	1	0.225176	0.155	0.077	Cellular Component	GO:0071010	prespliceosome	0.225176	1	1	0	1	13
GO:0046658 anchored component of plasma membrane	3	0.244495	0.464	0.034	Cellular Component	GO:0046658	anchored component of plasma membrane	0.244495	1	3	0	3	88
GO:0089701 U2AF	1	0.255005	0.155	0.067	Cellular Component	GO:0089701	U2AF	0.255005	1	1	0	1	15
GO:0005886 plasma membrane	32	0.257117	4.954	0.022	Cellular Component	GO:0005886	plasma membrane	0.257117	1	26	6	32	1453
GO:0009538 photosystem I reaction center	1	0.269486	0.155	0.062	Cellular Component	GO:0009538	photosystem I reaction center	0.269486	1	0	1	1	16
GO:0005795 Golgi stack	1	0.283687	0.155	0.059	Cellular Component	GO:0005795	Golgi stack	0.283687	1	0	1	1	17
GO:0031226 intrinsic component of plasma membrane	4	0.2896	0.619	0.029	Cellular Component	GO:0031226	intrinsic component of plasma membrane	0.2896	1	3	1	4	140
GO:0005849 mRNA cleavage factor complex	1	0.297612	0.155	0.056	Cellular Component	GO:0005849	mRNA cleavage factor complex	0.297612	1	1	0	1	18
GO:0016471 vacuolar proton-transporting V-type ATPase complex	1	0.297612	0.155	0.056	Cellular Component	GO:0016471	vacuolar proton-transporting V-type ATPase complex	0.297612	1	0	1	1	18
GO:0098791 Golgi subcompartment	4	0.2983	0.619	0.028	Cellular Component	GO:0098791	Golgi subcompartment	0.2983	1	0	4	4	142
GO:0000015 phosphopyruvate hydratase complex	1	0.311266	0.155	0.053	Cellular Component	GO:0000015	phosphopyruvate hydratase complex	0.311266	1	0	1	1	19
GO:0090406 pollen tube	1	0.311266	0.155	0.053	Cellular Component	GO:0090406	pollen tube	0.311266	1	1	0	1	19
GO:0071944 cell periphery	44	0.360676	6.811	0.021	Cellular Component	GO:0071944	cell periphery	0.360676	1	30	14	44	2132
GO:0042765 GPI-anchor transamidase complex	1	0.363285	0.155	0.043	Cellular Component	GO:0042765	GPI-anchor transamidase complex	0.363285	1	0	1	1	23
GO:0009570 chloroplast stroma	11	0.365946	1.703	0.022	Cellular Component	GO:0009570	chloroplast stroma	0.365946	1	4	7	11	494
GO:0016607 nuclear speck	1	0.375665	0.155	0.042	Cellular Component	GO:0016607	nuclear speck	0.375665	1	1	0	1	24
GO:0044436 thylakoid part	17	0.383932	2.632	0.021	Cellular Component	GO:0044436	thylakoid part	0.383932	1	3	14	17	798
GO:0034357 photosynthetic membrane	16	0.395311	2.477	0.021	Cellular Component	GO:0034357	photosynthetic membrane	0.395311	1	3	13	16	754
GO:0033179 proton-transporting V-type ATPase, V0 domain	1	0.399708	0.155	0.038	Cellular Component	GO:0033179	proton-transporting V-type ATPase, V0 domain	0.399708	1	0	1	1	26
GO:0009532 plastid stroma	11	0.412791	1.703	0.021	Cellular Component	GO:0009532	plastid stroma	0.412791	1	4	7	11	513
GO:0042995 cell projection	1	0.422827	0.155	0.036	Cellular Component	GO:0042995	cell projection	0.422827	1	1	0	1	28
GO:0009941 chloroplast envelope	8	0.43863	1.238	0.021	Cellular Component	GO:0009941	chloroplast envelope	0.43863	1	2	6	8	373
GO:0005802 trans-Golgi network	3	0.43907	0.464	0.024	Cellular Component	GO:0005802	trans-Golgi network	0.43907	1	0	3	3	125
GO:0031225 anchored component of membrane	3	0.454311	0.464	0.023	Cellular Component	GO:0031225	anchored component of membrane	0.454311	1	3	0	3	128
GO:0005684 U2-type spliceosomal complex	1	0.455849	0.155	0.032	Cellular Component	GO:0005684	U2-type spliceosomal complex	0.455849	1	1	0	1	31
GO:0030173 integral component of Golgi membrane	1	0.455849	0.155	0.032	Cellular Component	GO:0030173	integral component of Golgi membrane	0.455849	1	0	1	1	31
GO:0031228 intrinsic component of Golgi membrane	1	0.455849	0.155	0.032	Cellular Component	GO:0031228	intrinsic component of Golgi membrane	0.455849	1	0	1	1	31
GO:0009526 plastid envelope	8	0.459069	1.238	0.021	Cellular Component	GO:0009526	plastid envelope	0.459069	1	2	6	8	380
GO:0009501 amyloplast	1	0.466431	0.155	0.031	Cellular Component	GO:0009501	amyloplast	0.466431	1	1	0	1	32
GO:0006633 fatty acid biosynthetic process	7	0.505876	0.828	0.02	Biological Process	GO:0006633	fatty acid biosynthetic process	0.505876	1	6	1	7	342
GO:0016604 nuclear body	1	0.506746	0.155	0.028	Cellular Component	GO:0016604	nuclear body	0.506746	1	1	0	1	36
GO:0002684 positive regulation of immune system process	1	0.509503	0.118	0.028	Biological Process	GO:0002684	positive regulation of immune system process	0.509503	1	1	0	1	36
GO:0006308 DNA catabolic process	1	0.509503	0.118	0.028	Biological Process	GO:0006308	DNA catabolic process	0.509503	1	0	1	1	36
GO:0009834 plant-type secondary cell wall biogenesis	1	0.509503	0.118	0.028	Biological Process	GO:0009834	plant-type secondary cell wall biogenesis	0.509503	1	1	0	1	36
GO:0045089 positive regulation of innate immune response	1	0.509503	0.118	0.028	Biological Process	GO:0045089	positive regulation of innate immune response	0.509503	1	1	0	1	36
GO:0046854 phosphatidylinositol phosphorylation	1	0.509503	0.118	0.028	Biological Process	GO:0046854	phosphatidylinositol phosphorylation	0.509503	1	0	1	1	36
GO:0050778 positive regulation of immune response	1	0.509503	0.118	0.028	Biological Process	GO:0050778	positive regulation of immune response	0.509503	1	1	0	1	36
GO:0009790 embryo development	4	0.512047	0.473	0.021	Biological Process	GO:0009790	embryo development	0.512047	1	4	0	4	190
GO:0031669 cellular response to nutrient levels	2	0.516426	0.237	0.023	Biological Process	GO:0031669	cellular response to nutrient levels	0.516426	1	2	0	2	88
GO:0006275 regulation of DNA replication	1	0.519117	0.118	0.027	Biological Process	GO:0006275	regulation of DNA replication	0.519117	1	1	0	1	37
GO:0006722 triterpenoid metabolic process	1	0.519117	0.118	0.027	Biological Process	GO:0006722	triterpenoid metabolic process	0.519117	1	0	1	1	37
GO:0010921 regulation of phosphatase activity	1	0.519117	0.118	0.027	Biological Process	GO:0010921	regulation of phosphatase activity	0.519117	1	1	0	1	37
GO:0016104 triterpenoid biosynthetic process	1	0.519117	0.118	0.027	Biological Process	GO:0016104	triterpenoid biosynthetic process	0.519117	1	0	1	1	37
GO:0016553 base conversion or substitution editing	1	0.519117	0.118	0.027	Biological Process	GO:0016553	base conversion or substitution editing	0.519117	1	1	0	1	37
GO:0016554 cytidine to uridine editing	1	0.519117	0.118	0.027	Biological Process	GO:0016554	cytidine to uridine editing	0.519117	1	1	0	1	37
GO:0035304 regulation of protein dephosphorylation	1	0.519117	0.118	0.027	Biological Process	GO:0035304	regulation of protein dephosphorylation	0.519117	1	1	0	1	37
GO:0051239 regulation of multicellular organismal process	7	0.521143	0.828	0.02	Biological Process	GO:0051239	regulation of multicellular organismal process	0.521143	1	7	0	7	347
GO:0016042 lipid catabolic process	5	0.521654	0.592	0.02	Biological Process	GO:0016042	lipid catabolic process	0.521654	1	4	1	5	244
GO:0006857 oligopeptide transport	2	0.522472	0.237	0.022	Biological Process	GO:0006857	oligopeptide transport	0.522472	1	0	2	2	89
GO:0015833 peptide transport	2	0.522472	0.237	0.022	Biological Process	GO:0015833	peptide transport	0.522472	1	0	2	2	89
GO:0007165 signal transduction	27	0.52354	3.195	0.02	Biological Process	GO:0007165	signal transduction	0.52354	1	20	7	27	1376
GO:0006749 glutathione metabolic process	8	0.525338	0.947	0.02	Biological Process	GO:0006749	glutathione metabolic process	0.525338	1	4	4	8	400
GO:0009767 photosynthetic electron transport chain	3	0.528166	0.355	0.021	Biological Process	GO:0009767	photosynthetic electron transport chain	0.528166	1	2	1	3	142
GO:0048589 developmental growth	4	0.528379	0.473	0.021	Biological Process	GO:0048589	developmental growth	0.528379	1	4	0	4	194
GO:0006694 steroid biosynthetic process	2	0.528468	0.237	0.022	Biological Process	GO:0006694	steroid biosynthetic process	0.528468	1	2	0	2	90
GO:0042430 indole-containing compound metabolic process	2	0.528468	0.237	0.022	Biological Process	GO:0042430	indole-containing compound metabolic process	0.528468	1	0	2	2	90
GO:0044786 cell cycle DNA replication	1	0.528543	0.118	0.026	Biological Process	GO:0044786	cell cycle DNA replication	0.528543	1	1	0	1	38
GO:0046834 lipid phosphorylation	1	0.528543	0.118	0.026	Biological Process	GO:0046834	lipid phosphorylation	0.528543	1	0	1	1	38
GO:0019318 hexose metabolic process	5	0.532458	0.592	0.02	Biological Process	GO:0019318	hexose metabolic process	0.532458	1	5	0	5	247
GO:0042594 response to starvation	2	0.534412	0.237	0.022	Biological Process	GO:0042594	response to starvation	0.534412	1	2	0	2	91
GO:0045229 external encapsulating structure organization	14	0.535694	1.657	0.02	Biological Process	GO:0045229	external encapsulating structure organization	0.535694	1	3	11	14	714
GO:0009787 regulation of abscisic acid-activated signaling pathway	1	0.537784	0.118	0.026	Biological Process	GO:0009787	regulation of abscisic acid-activated signaling pathway	0.537784	1	1	0	1	39
GO:0016101 diterpenoid metabolic process	1	0.537784	0.118	0.026	Biological Process	GO:0016101	diterpenoid metabolic process	0.537784	1	1	0	1	39
GO:0034440 lipid oxidation	1	0.537784	0.118	0.026	Biological Process	GO:0034440	lipid oxidation	0.537784	1	1	0	1	39
GO:0061077 chaperone-mediated protein folding	1	0.537784	0.118	0.026	Biological Process	GO:0061077	chaperone-mediated protein folding	0.537784	1	1	0	1	39
GO:0023052 signaling	27	0.541949	3.195	0.019	Biological Process	GO:0023052	signaling	0.541949	1	20	7	27	1388
GO:0044700 single organism signaling	27	0.541949	3.195	0.019	Biological Process	GO:0044700	single organism signaling	0.541949	1	20	7	27	1388
GO:0043624 cellular protein complex disassembly	2	0.546144	0.237	0.022	Biological Process	GO:0043624	cellular protein complex disassembly	0.546144	1	2	0	2	93
GO:0048638 regulation of developmental growth	2	0.546144	0.237	0.022	Biological Process	GO:0048638	regulation of developmental growth	0.546144	1	2	0	2	93
GO:0007167 enzyme linked receptor protein signaling pathway	1	0.546845	0.118	0.025	Biological Process	GO:0007167	enzyme linked receptor protein signaling pathway	0.546845	1	0	1	1	40
GO:0007178 transmembrane receptor protein serine/threonine kinase signaling pathway	1	0.546845	0.118	0.025	Biological Process	GO:0007178	transmembrane receptor protein serine/threonine kinase signaling pathway	0.546845	1	0	1	1	40
GO:0009853 photorespiration	1	0.546845	0.118	0.025	Biological Process	GO:0009853	photorespiration	0.546845	1	1	0	1	40
GO:0035303 regulation of dephosphorylation	1	0.546845	0.118	0.025	Biological Process	GO:0035303	regulation of dephosphorylation	0.546845	1	1	0	1	40
GO:0006778 porphyrin-containing compound metabolic process	3	0.546904	0.355	0.021	Biological Process	GO:0006778	porphyrin-containing compound metabolic process	0.546904	1	1	2	3	146
GO:0010817 regulation of hormone levels	3	0.546904	0.355	0.021	Biological Process	GO:0010817	regulation of hormone levels	0.546904	1	3	0	3	146
GO:1901136 carbohydrate derivative catabolic process	3	0.546904	0.355	0.021	Biological Process	GO:1901136	carbohydrate derivative catabolic process	0.546904	1	2	1	3	146
GO:0032989 cellular component morphogenesis	3	0.55152	0.355	0.02	Biological Process	GO:0032989	cellular component morphogenesis	0.55152	1	3	0	3	147
GO:0044036 cell wall macromolecule metabolic process	6	0.552132	0.71	0.02	Biological Process	GO:0044036	cell wall macromolecule metabolic process	0.552132	1	4	2	6	305
GO:0044262 cellular carbohydrate metabolic process	14	0.552514	1.657	0.019	Biological Process	GO:0044262	cellular carbohydrate metabolic process	0.552514	1	7	7	14	722
GO:0043412 macromolecule modification	157	0.558269	18.58	0.019	Biological Process	GO:0043412	macromolecule modification	0.558269	1	88	69	157	8080
GO:0044702 single organism reproductive process	22	0.558371	2.604	0.019	Biological Process	GO:0044702	single organism reproductive process	0.558371	1	10	12	22	1140
GO:0010411 xyloglucan metabolic process	3	0.560668	0.355	0.02	Biological Process	GO:0010411	xyloglucan metabolic process	0.560668	1	1	2	3	149
GO:0042886 amide transport	2	0.563352	0.237	0.021	Biological Process	GO:0042886	amide transport	0.563352	1	0	2	2	96
GO:0031408 oxylipin biosynthetic process	1	0.564437	0.118	0.024	Biological Process	GO:0031408	oxylipin biosynthetic process	0.564437	1	0	1	1	42
GO:0019898 extrinsic component of membrane	2	0.564733	0.31	0.021	Cellular Component	GO:0019898	extrinsic component of membrane	0.564733	1	1	1	2	97
GO:0034637 cellular carbohydrate biosynthetic process	7	0.571629	0.828	0.019	Biological Process	GO:0034637	cellular carbohydrate biosynthetic process	0.571629	1	2	5	7	364
GO:0031407 oxylipin metabolic process	1	0.572976	0.118	0.023	Biological Process	GO:0031407	oxylipin metabolic process	0.572976	1	0	1	1	43
GO:0071555 cell wall organization	13	0.578104	1.538	0.019	Biological Process	GO:0071555	cell wall organization	0.578104	1	2	11	13	682
GO:0006631 fatty acid metabolic process	8	0.580506	0.947	0.019	Biological Process	GO:0006631	fatty acid metabolic process	0.580506	1	7	1	8	420
GO:0006040 amino sugar metabolic process	2	0.585559	0.237	0.02	Biological Process	GO:0006040	amino sugar metabolic process	0.585559	1	2	0	2	100
GO:0016036 cellular response to phosphate starvation	1	0.589555	0.118	0.022	Biological Process	GO:0016036	cellular response to phosphate starvation	0.589555	1	1	0	1	45
GO:0031334 positive regulation of protein complex assembly	1	0.589555	0.118	0.022	Biological Process	GO:0031334	positive regulation of protein complex assembly	0.589555	1	1	0	1	45
GO:0031400 negative regulation of protein modification process	1	0.589555	0.118	0.022	Biological Process	GO:0031400	negative regulation of protein modification process	0.589555	1	1	0	1	45
GO:0070972 protein localization to endoplasmic reticulum	2	0.590978	0.237	0.02	Biological Process	GO:0070972	protein localization to endoplasmic reticulum	0.590978	1	0	2	2	101
GO:0005758 mitochondrial intermembrane space	2	0.592093	0.31	0.02	Cellular Component	GO:0005758	mitochondrial intermembrane space	0.592093	1	1	1	2	102
GO:0031970 organelle envelope lumen	2	0.592093	0.31	0.02	Cellular Component	GO:0031970	organelle envelope lumen	0.592093	1	1	1	2	102
GO:0009308 amine metabolic process	6	0.592771	0.71	0.019	Biological Process	GO:0009308	amine metabolic process	0.592771	1	3	3	6	318
GO:0010410 hemicellulose metabolic process	4	0.594588	0.473	0.019	Biological Process	GO:0010410	hemicellulose metabolic process	0.594588	1	2	2	4	211
GO:0031667 response to nutrient levels	2	0.596344	0.237	0.02	Biological Process	GO:0031667	response to nutrient levels	0.596344	1	2	0	2	102
GO:0006525 arginine metabolic process	1	0.597602	0.118	0.022	Biological Process	GO:0006525	arginine metabolic process	0.597602	1	1	0	1	46
GO:0009744 response to sucrose	1	0.597602	0.118	0.022	Biological Process	GO:0009744	response to sucrose	0.597602	1	1	0	1	46
GO:0042026 protein refolding	1	0.597602	0.118	0.022	Biological Process	GO:0042026	protein refolding	0.597602	1	1	0	1	46
GO:0044089 positive regulation of cellular component biogenesis	1	0.597602	0.118	0.022	Biological Process	GO:0044089	positive regulation of cellular component biogenesis	0.597602	1	1	0	1	46
GO:0022622 root system development	4	0.602006	0.473	0.019	Biological Process	GO:0022622	root system development	0.602006	1	4	0	4	213
GO:0048364 root development	4	0.602006	0.473	0.019	Biological Process	GO:0048364	root development	0.602006	1	4	0	4	213
GO:0009705 plant-type vacuole membrane	1	0.602608	0.155	0.021	Cellular Component	GO:0009705	plant-type vacuole membrane	0.602608	1	1	0	1	47
GO:0006783 heme biosynthetic process	1	0.605491	0.118	0.021	Biological Process	GO:0006783	heme biosynthetic process	0.605491	1	1	0	1	47
GO:0031124 mRNA 3'-end processing	1	0.605491	0.118	0.021	Biological Process	GO:0031124	mRNA 3'-end processing	0.605491	1	1	0	1	47
GO:1901617 organic hydroxy compound biosynthetic process	3	0.608901	0.355	0.019	Biological Process	GO:1901617	organic hydroxy compound biosynthetic process	0.608901	1	3	0	3	160
GO:0043241 protein complex disassembly	2	0.612125	0.237	0.019	Biological Process	GO:0043241	protein complex disassembly	0.612125	1	2	0	2	105
GO:0019344 cysteine biosynthetic process	1	0.613226	0.118	0.021	Biological Process	GO:0019344	cysteine biosynthetic process	0.613226	1	1	0	1	48
GO:0045492 xylan biosynthetic process	1	0.613226	0.118	0.021	Biological Process	GO:0045492	xylan biosynthetic process	0.613226	1	1	0	1	48
GO:0045944 positive regulation of transcription from RNA polymerase II promoter	5	0.614494	0.592	0.018	Biological Process	GO:0045944	positive regulation of transcription from RNA polymerase II promoter	0.614494	1	5	0	5	271
GO:0015629 actin cytoskeleton	2	0.61815	0.31	0.019	Cellular Component	GO:0015629	actin cytoskeleton	0.61815	1	2	0	2	107
GO:0034285 response to disaccharide	1	0.620809	0.118	0.02	Biological Process	GO:0034285	response to disaccharide	0.620809	1	1	0	1	49
GO:0033013 tetrapyrrole metabolic process	3	0.621425	0.355	0.018	Biological Process	GO:0033013	tetrapyrrole metabolic process	0.621425	1	1	2	3	163
GO:0010383 cell wall polysaccharide metabolic process	4	0.627314	0.473	0.018	Biological Process	GO:0010383	cell wall polysaccharide metabolic process	0.627314	1	2	2	4	220
GO:0016053 organic acid biosynthetic process	17	0.630215	2.012	0.018	Biological Process	GO:0016053	organic acid biosynthetic process	0.630215	1	13	4	17	920
GO:0046394 carboxylic acid biosynthetic process	17	0.630215	2.012	0.018	Biological Process	GO:0046394	carboxylic acid biosynthetic process	0.630215	1	13	4	17	920
GO:0000272 polysaccharide catabolic process	4	0.630844	0.473	0.018	Biological Process	GO:0000272	polysaccharide catabolic process	0.630844	1	3	1	4	221
GO:0050793 regulation of developmental process	7	0.632985	0.828	0.018	Biological Process	GO:0050793	regulation of developmental process	0.632985	1	7	0	7	386
GO:0044459 plasma membrane part	4	0.635321	0.619	0.018	Cellular Component	GO:0044459	plasma membrane part	0.635321	1	3	1	4	224
GO:0010073 meristem maintenance	1	0.635533	0.118	0.02	Biological Process	GO:0010073	meristem maintenance	0.635533	1	1	0	1	51
GO:0005887 integral component of plasma membrane	1	0.639795	0.155	0.019	Cellular Component	GO:0005887	integral component of plasma membrane	0.639795	1	0	1	1	52
GO:0005811 lipid particle	1	0.646805	0.155	0.019	Cellular Component	GO:0005811	lipid particle	0.646805	1	0	1	1	53
GO:0051259 protein oligomerization	1	0.649686	0.118	0.019	Biological Process	GO:0051259	protein oligomerization	0.649686	1	1	0	1	53
GO:0000902 cell morphogenesis	2	0.651888	0.237	0.018	Biological Process	GO:0000902	cell morphogenesis	0.651888	1	2	0	2	113
GO:0032984 macromolecular complex disassembly	2	0.651888	0.237	0.018	Biological Process	GO:0032984	macromolecular complex disassembly	0.651888	1	2	0	2	113
GO:0010008 endosome membrane	1	0.653678	0.155	0.019	Cellular Component	GO:0010008	endosome membrane	0.653678	1	0	1	1	54
GO:0033176 proton-transporting V-type ATPase complex	1	0.660418	0.155	0.018	Cellular Component	GO:0033176	proton-transporting V-type ATPase complex	0.660418	1	0	1	1	55
GO:0045261 proton-transporting ATP synthase complex, catalytic core F(1)	1	0.667027	0.155	0.018	Cellular Component	GO:0045261	proton-transporting ATP synthase complex, catalytic core F(1)	0.667027	1	0	1	1	56
GO:0019252 starch biosynthetic process	1	0.669892	0.118	0.018	Biological Process	GO:0019252	starch biosynthetic process	0.669892	1	1	0	1	56
GO:0042446 hormone biosynthetic process	1	0.669892	0.118	0.018	Biological Process	GO:0042446	hormone biosynthetic process	0.669892	1	1	0	1	56
GO:0042558 pteridine-containing compound metabolic process	1	0.669892	0.118	0.018	Biological Process	GO:0042558	pteridine-containing compound metabolic process	0.669892	1	0	1	1	56
GO:0071554 cell wall organization or biogenesis	17	0.671201	2.012	0.018	Biological Process	GO:0071554	cell wall organization or biogenesis	0.671201	1	6	11	17	944
GO:0071407 cellular response to organic cyclic compound	2	0.67505	0.237	0.017	Biological Process	GO:0071407	cellular response to organic cyclic compound	0.67505	1	2	0	2	118
GO:0015991 ATP hydrolysis coupled proton transport	1	0.676366	0.118	0.018	Biological Process	GO:0015991	ATP hydrolysis coupled proton transport	0.676366	1	0	1	1	57
GO:0070592 cell wall polysaccharide biosynthetic process	1	0.676366	0.118	0.018	Biological Process	GO:0070592	cell wall polysaccharide biosynthetic process	0.676366	1	1	0	1	57
GO:0090662 ATP hydrolysis coupled transmembrane transport	1	0.676366	0.118	0.018	Biological Process	GO:0090662	ATP hydrolysis coupled transmembrane transport	0.676366	1	0	1	1	57
GO:0009579 thylakoid	19	0.677257	2.941	0.018	Cellular Component	GO:0009579	thylakoid	0.677257	1	4	15	19	1063
GO:0006096 glycolytic process	3	0.679871	0.355	0.017	Biological Process	GO:0006096	glycolytic process	0.679871	1	2	1	3	178
GO:0006757 ATP generation from ADP	3	0.679871	0.355	0.017	Biological Process	GO:0006757	ATP generation from ADP	0.679871	1	2	1	3	178
GO:0009135 purine nucleoside diphosphate metabolic process	3	0.679871	0.355	0.017	Biological Process	GO:0009135	purine nucleoside diphosphate metabolic process	0.679871	1	2	1	3	178
GO:0009179 purine ribonucleoside diphosphate metabolic process	3	0.679871	0.355	0.017	Biological Process	GO:0009179	purine ribonucleoside diphosphate metabolic process	0.679871	1	2	1	3	178
GO:0046031 ADP metabolic process	3	0.679871	0.355	0.017	Biological Process	GO:0046031	ADP metabolic process	0.679871	1	2	1	3	178
GO:0022900 electron transport chain	8	0.680731	0.947	0.017	Biological Process	GO:0022900	electron transport chain	0.680731	1	6	2	8	460
GO:0006890 retrograde vesicle-mediated transport, Golgi to ER	1	0.682713	0.118	0.017	Biological Process	GO:0006890	retrograde vesicle-mediated transport, Golgi to ER	0.682713	1	0	1	1	58
GO:0009185 ribonucleoside diphosphate metabolic process	3	0.687135	0.355	0.017	Biological Process	GO:0009185	ribonucleoside diphosphate metabolic process	0.687135	1	2	1	3	180
GO:0044038 cell wall macromolecule biosynthetic process	1	0.688935	0.118	0.017	Biological Process	GO:0044038	cell wall macromolecule biosynthetic process	0.688935	1	1	0	1	59
GO:0070589 cellular component macromolecule biosynthetic process	1	0.688935	0.118	0.017	Biological Process	GO:0070589	cellular component macromolecule biosynthetic process	0.688935	1	1	0	1	59
GO:0005996 monosaccharide metabolic process	5	0.690283	0.592	0.017	Biological Process	GO:0005996	monosaccharide metabolic process	0.690283	1	5	0	5	296
GO:0048507 meristem development	2	0.692664	0.237	0.016	Biological Process	GO:0048507	meristem development	0.692664	1	2	0	2	122
GO:0009651 response to salt stress	4	0.693756	0.473	0.017	Biological Process	GO:0009651	response to salt stress	0.693756	1	4	0	4	240
GO:0006613 cotranslational protein targeting to membrane	1	0.695035	0.118	0.017	Biological Process	GO:0006613	cotranslational protein targeting to membrane	0.695035	1	0	1	1	60
GO:0006614 SRP-dependent cotranslational protein targeting to membrane	1	0.695035	0.118	0.017	Biological Process	GO:0006614	SRP-dependent cotranslational protein targeting to membrane	0.695035	1	0	1	1	60
GO:0043631 RNA polyadenylation	1	0.695035	0.118	0.017	Biological Process	GO:0043631	RNA polyadenylation	0.695035	1	1	0	1	60
GO:1901605 alpha-amino acid metabolic process	11	0.695092	1.302	0.017	Biological Process	GO:1901605	alpha-amino acid metabolic process	0.695092	1	6	5	11	632
GO:0016602 CCAAT-binding factor complex	1	0.698194	0.155	0.016	Cellular Component	GO:0016602	CCAAT-binding factor complex	0.698194	1	1	0	1	61
GO:0009555 pollen development	2	0.701171	0.237	0.016	Biological Process	GO:0009555	pollen development	0.701171	1	2	0	2	124
GO:0009734 auxin-activated signaling pathway	3	0.704753	0.355	0.016	Biological Process	GO:0009734	auxin-activated signaling pathway	0.704753	1	3	0	3	185
GO:0031399 regulation of protein modification process	3	0.704753	0.355	0.016	Biological Process	GO:0031399	regulation of protein modification process	0.704753	1	3	0	3	185
GO:0071365 cellular response to auxin stimulus	3	0.704753	0.355	0.016	Biological Process	GO:0071365	cellular response to auxin stimulus	0.704753	1	3	0	3	185
GO:0071669 plant-type cell wall organization or biogenesis	4	0.705977	0.473	0.016	Biological Process	GO:0071669	plant-type cell wall organization or biogenesis	0.705977	1	1	3	4	244
GO:0090501 RNA phosphodiester bond hydrolysis	1	0.70688	0.118	0.016	Biological Process	GO:0090501	RNA phosphodiester bond hydrolysis	0.70688	1	0	1	1	62
GO:0006672 ceramide metabolic process	1	0.712629	0.118	0.016	Biological Process	GO:0006672	ceramide metabolic process	0.712629	1	0	1	1	63
GO:0009084 glutamine family amino acid biosynthetic process	1	0.712629	0.118	0.016	Biological Process	GO:0009084	glutamine family amino acid biosynthetic process	0.712629	1	1	0	1	63
GO:0045491 xylan metabolic process	1	0.718265	0.118	0.016	Biological Process	GO:0045491	xylan metabolic process	0.718265	1	1	0	1	64
GO:0022411 cellular component disassembly	2	0.721585	0.237	0.016	Biological Process	GO:0022411	cellular component disassembly	0.721585	1	2	0	2	129
GO:0042440 pigment metabolic process	3	0.721602	0.355	0.016	Biological Process	GO:0042440	pigment metabolic process	0.721602	1	1	2	3	190
GO:0009966 regulation of signal transduction	3	0.72488	0.355	0.016	Biological Process	GO:0009966	regulation of signal transduction	0.72488	1	3	0	3	191
GO:0023051 regulation of signaling	3	0.72488	0.355	0.016	Biological Process	GO:0023051	regulation of signaling	0.72488	1	3	0	3	191
GO:0048316 seed development	4	0.726504	0.473	0.016	Biological Process	GO:0048316	seed development	0.726504	1	4	0	4	251
GO:0006165 nucleoside diphosphate phosphorylation	3	0.731346	0.355	0.016	Biological Process	GO:0006165	nucleoside diphosphate phosphorylation	0.731346	1	2	1	3	193
GO:0030176 integral component of endoplasmic reticulum membrane	1	0.731774	0.155	0.015	Cellular Component	GO:0030176	integral component of endoplasmic reticulum membrane	0.731774	1	0	1	1	67
GO:0031227 intrinsic component of endoplasmic reticulum membrane	1	0.731774	0.155	0.015	Cellular Component	GO:0031227	intrinsic component of endoplasmic reticulum membrane	0.731774	1	0	1	1	67
GO:0051338 regulation of transferase activity	2	0.733259	0.237	0.015	Biological Process	GO:0051338	regulation of transferase activity	0.733259	1	2	0	2	132
GO:0048367 shoot system development	6	0.738067	0.71	0.016	Biological Process	GO:0048367	shoot system development	0.738067	1	5	1	6	372
GO:0046939 nucleotide phosphorylation	3	0.740821	0.355	0.015	Biological Process	GO:0046939	nucleotide phosphorylation	0.740821	1	2	1	3	196
GO:0000325 plant-type vacuole	1	0.742117	0.155	0.014	Cellular Component	GO:0000325	plant-type vacuole	0.742117	1	1	0	1	69
GO:2000026 regulation of multicellular organismal development	5	0.743135	0.592	0.016	Biological Process	GO:2000026	regulation of multicellular organismal development	0.743135	1	5	0	5	316
GO:0010646 regulation of cell communication	3	0.743919	0.355	0.015	Biological Process	GO:0010646	regulation of cell communication	0.743919	1	3	0	3	197
GO:0048518 positive regulation of biological process	16	0.749631	1.893	0.017	Biological Process	GO:0048518	positive regulation of biological process	0.749631	1	16	0	16	940
GO:0042398 cellular modified amino acid biosynthetic process	1	0.749838	0.118	0.014	Biological Process	GO:0042398	cellular modified amino acid biosynthetic process	0.749838	1	0	1	1	70
GO:0010154 fruit development	4	0.7513	0.473	0.015	Biological Process	GO:0010154	fruit development	0.7513	1	4	0	4	260
GO:0072350 tricarboxylic acid metabolic process	2	0.751791	0.237	0.015	Biological Process	GO:0072350	tricarboxylic acid metabolic process	0.751791	1	0	2	2	137
GO:0009132 nucleoside diphosphate metabolic process	3	0.753037	0.355	0.015	Biological Process	GO:0009132	nucleoside diphosphate metabolic process	0.753037	1	2	1	3	200
GO:0009743 response to carbohydrate	1	0.754746	0.118	0.014	Biological Process	GO:0009743	response to carbohydrate	0.754746	1	1	0	1	71
GO:0072321 chaperone-mediated protein transport	1	0.754746	0.118	0.014	Biological Process	GO:0072321	chaperone-mediated protein transport	0.754746	1	0	1	1	71
GO:0048731 system development	14	0.755271	1.657	0.017	Biological Process	GO:0048731	system development	0.755271	1	13	1	14	833
GO:0016052 carbohydrate catabolic process	7	0.762161	0.828	0.016	Biological Process	GO:0016052	carbohydrate catabolic process	0.762161	1	5	2	7	441
GO:0006541 glutamine metabolic process	1	0.764274	0.118	0.014	Biological Process	GO:0006541	glutamine metabolic process	0.764274	1	0	1	1	73
GO:0015988 energy coupled proton transmembrane transport, against electrochemical gradient	1	0.768898	0.118	0.014	Biological Process	GO:0015988	energy coupled proton transmembrane transport, against electrochemical gradient	0.768898	1	0	1	1	74
GO:0043254 regulation of protein complex assembly	1	0.768898	0.118	0.014	Biological Process	GO:0043254	regulation of protein complex assembly	0.768898	1	1	0	1	74
GO:0044440 endosomal part	1	0.770816	0.155	0.013	Cellular Component	GO:0044440	endosomal part	0.770816	1	0	1	1	75
GO:0017148 negative regulation of translation	2	0.772554	0.237	0.014	Biological Process	GO:0017148	negative regulation of translation	0.772554	1	2	0	2	143
GO:0006970 response to osmotic stress	4	0.776786	0.473	0.015	Biological Process	GO:0006970	response to osmotic stress	0.776786	1	4	0	4	270
GO:0006839 mitochondrial transport	2	0.77913	0.237	0.014	Biological Process	GO:0006839	mitochondrial transport	0.77913	1	2	0	2	145
GO:0034249 negative regulation of cellular amide metabolic process	2	0.77913	0.237	0.014	Biological Process	GO:0034249	negative regulation of cellular amide metabolic process	0.77913	1	2	0	2	145
GO:0070085 glycosylation	6	0.78135	0.71	0.015	Biological Process	GO:0070085	glycosylation	0.78135	1	2	4	6	392
GO:0005982 starch metabolic process	1	0.782235	0.118	0.013	Biological Process	GO:0005982	starch metabolic process	0.782235	1	1	0	1	77
GO:0030198 extracellular matrix organization	1	0.782235	0.118	0.013	Biological Process	GO:0030198	extracellular matrix organization	0.782235	1	1	0	1	77
GO:0043062 extracellular structure organization	1	0.782235	0.118	0.013	Biological Process	GO:0043062	extracellular structure organization	0.782235	1	1	0	1	77
GO:0006664 glycolipid metabolic process	2	0.782356	0.237	0.014	Biological Process	GO:0006664	glycolipid metabolic process	0.782356	1	0	2	2	146
GO:1903509 liposaccharide metabolic process	2	0.782356	0.237	0.014	Biological Process	GO:1903509	liposaccharide metabolic process	0.782356	1	0	2	2	146
GO:0009070 serine family amino acid biosynthetic process	1	0.786507	0.118	0.013	Biological Process	GO:0009070	serine family amino acid biosynthetic process	0.786507	1	1	0	1	78
GO:0051130 positive regulation of cellular component organization	1	0.786507	0.118	0.013	Biological Process	GO:0051130	positive regulation of cellular component organization	0.786507	1	1	0	1	78
GO:0045047 protein targeting to ER	1	0.790696	0.118	0.013	Biological Process	GO:0045047	protein targeting to ER	0.790696	1	0	1	1	79
GO:0072599 establishment of protein localization to endoplasmic reticulum	1	0.790696	0.118	0.013	Biological Process	GO:0072599	establishment of protein localization to endoplasmic reticulum	0.790696	1	0	1	1	79
GO:0044434 chloroplast part	18	0.791108	2.786	0.017	Cellular Component	GO:0044434	chloroplast part	0.791108	1	6	12	18	1090
GO:0005911 cell-cell junction	5	0.796265	0.774	0.015	Cellular Component	GO:0005911	cell-cell junction	0.796265	1	3	2	5	342
GO:0009506 plasmodesma	5	0.796265	0.774	0.015	Cellular Component	GO:0009506	plasmodesma	0.796265	1	3	2	5	342
GO:0030054 cell junction	5	0.796265	0.774	0.015	Cellular Component	GO:0030054	cell junction	0.796265	1	3	2	5	342
GO:0055044 symplast	5	0.796265	0.774	0.015	Cellular Component	GO:0055044	symplast	0.796265	1	3	2	5	342
GO:0045893 positive regulation of transcription, DNA-templated	7	0.796403	0.828	0.015	Biological Process	GO:0045893	positive regulation of transcription, DNA-templated	0.796403	1	7	0	7	459
GO:1902680 positive regulation of RNA biosynthetic process	7	0.796403	0.828	0.015	Biological Process	GO:1902680	positive regulation of RNA biosynthetic process	0.796403	1	7	0	7	459
GO:1903508 positive regulation of nucleic acid-templated transcription	7	0.796403	0.828	0.015	Biological Process	GO:1903508	positive regulation of nucleic acid-templated transcription	0.796403	1	7	0	7	459
GO:0006090 pyruvate metabolic process	3	0.797324	0.355	0.014	Biological Process	GO:0006090	pyruvate metabolic process	0.797324	1	2	1	3	216
GO:0006665 sphingolipid metabolic process	1	0.798829	0.118	0.012	Biological Process	GO:0006665	sphingolipid metabolic process	0.798829	1	0	1	1	81
GO:0009072 aromatic amino acid family metabolic process	3	0.799858	0.355	0.014	Biological Process	GO:0009072	aromatic amino acid family metabolic process	0.799858	1	1	2	3	217
GO:1990204 oxidoreductase complex	3	0.800733	0.464	0.014	Cellular Component	GO:1990204	oxidoreductase complex	0.800733	1	1	2	3	219
GO:0031300 intrinsic component of organelle membrane	2	0.803295	0.31	0.013	Cellular Component	GO:0031300	intrinsic component of organelle membrane	0.803295	1	0	2	2	154
GO:0031301 integral component of organelle membrane	2	0.803295	0.31	0.013	Cellular Component	GO:0031301	integral component of organelle membrane	0.803295	1	0	2	2	154
GO:0051254 positive regulation of RNA metabolic process	7	0.805221	0.828	0.015	Biological Process	GO:0051254	positive regulation of RNA metabolic process	0.805221	1	7	0	7	464
GO:0071705 nitrogen compound transport	6	0.806448	0.71	0.015	Biological Process	GO:0071705	nitrogen compound transport	0.806448	1	2	4	6	405
GO:0006558 L-phenylalanine metabolic process	1	0.806646	0.118	0.012	Biological Process	GO:0006558	L-phenylalanine metabolic process	0.806646	1	1	0	1	83
GO:0051052 regulation of DNA metabolic process	1	0.806646	0.118	0.012	Biological Process	GO:0051052	regulation of DNA metabolic process	0.806646	1	1	0	1	83
GO:1902221 erythrose 4-phosphate/phosphoenolpyruvate family amino acid metabolic process	1	0.806646	0.118	0.012	Biological Process	GO:1902221	erythrose 4-phosphate/phosphoenolpyruvate family amino acid metabolic process	0.806646	1	1	0	1	83
GO:0006914 autophagy	1	0.81044	0.118	0.012	Biological Process	GO:0006914	autophagy	0.81044	1	1	0	1	84
GO:0006576 cellular biogenic amine metabolic process	3	0.812131	0.355	0.014	Biological Process	GO:0006576	cellular biogenic amine metabolic process	0.812131	1	0	3	3	222
GO:0009073 aromatic amino acid family biosynthetic process	1	0.81416	0.118	0.012	Biological Process	GO:0009073	aromatic amino acid family biosynthetic process	0.81416	1	1	0	1	85
GO:0045935 positive regulation of nucleobase-containing compound metabolic process	7	0.815413	0.828	0.015	Biological Process	GO:0045935	positive regulation of nucleobase-containing compound metabolic process	0.815413	1	7	0	7	470
GO:0044435 plastid part	18	0.815476	2.786	0.016	Cellular Component	GO:0044435	plastid part	0.815476	1	6	12	18	1111
GO:0016114 terpenoid biosynthetic process	2	0.817939	0.237	0.013	Biological Process	GO:0016114	terpenoid biosynthetic process	0.817939	1	1	1	2	158
GO:0048229 gametophyte development	2	0.817939	0.237	0.013	Biological Process	GO:0048229	gametophyte development	0.817939	1	2	0	2	158
GO:0071702 organic substance transport	33	0.819856	3.905	0.017	Biological Process	GO:0071702	organic substance transport	0.819856	1	23	10	33	1939
GO:0006612 protein targeting to membrane	1	0.821382	0.118	0.011	Biological Process	GO:0006612	protein targeting to membrane	0.821382	1	0	1	1	87
GO:0044272 sulfur compound biosynthetic process	3	0.821485	0.355	0.013	Biological Process	GO:0044272	sulfur compound biosynthetic process	0.821485	1	1	2	3	226
GO:0051726 regulation of cell cycle	3	0.821485	0.355	0.013	Biological Process	GO:0051726	regulation of cell cycle	0.821485	1	3	0	3	226
GO:1901565 organonitrogen compound catabolic process	5	0.822805	0.592	0.014	Biological Process	GO:1901565	organonitrogen compound catabolic process	0.822805	1	2	3	5	353
GO:0006413 translational initiation	2	0.825981	0.237	0.012	Biological Process	GO:0006413	translational initiation	0.825981	1	2	0	2	161
GO:0030258 lipid modification	2	0.825981	0.237	0.012	Biological Process	GO:0030258	lipid modification	0.825981	1	1	1	2	161
GO:0044724 single-organism carbohydrate catabolic process	3	0.826011	0.355	0.013	Biological Process	GO:0044724	single-organism carbohydrate catabolic process	0.826011	1	2	1	3	228
GO:0043436 oxoacid metabolic process	36	0.826143	4.26	0.017	Biological Process	GO:0043436	oxoacid metabolic process	0.826143	1	26	10	36	2111
GO:1901607 alpha-amino acid biosynthetic process	5	0.826476	0.592	0.014	Biological Process	GO:1901607	alpha-amino acid biosynthetic process	0.826476	1	3	2	5	355
GO:0016051 carbohydrate biosynthetic process	7	0.826776	0.828	0.015	Biological Process	GO:0016051	carbohydrate biosynthetic process	0.826776	1	2	5	7	477
GO:0000097 sulfur amino acid biosynthetic process	1	0.831693	0.118	0.011	Biological Process	GO:0000097	sulfur amino acid biosynthetic process	0.831693	1	1	0	1	90
GO:0045490 pectin catabolic process	1	0.831693	0.118	0.011	Biological Process	GO:0045490	pectin catabolic process	0.831693	1	0	1	1	90
GO:0006082 organic acid metabolic process	36	0.833163	4.26	0.017	Biological Process	GO:0006082	organic acid metabolic process	0.833163	1	26	10	36	2120
GO:0044707 single-multicellular organism process	23	0.833272	2.722	0.016	Biological Process	GO:0044707	single-multicellular organism process	0.833272	1	21	2	23	1401
GO:0009064 glutamine family amino acid metabolic process	2	0.833701	0.237	0.012	Biological Process	GO:0009064	glutamine family amino acid metabolic process	0.833701	1	1	1	2	164
GO:0033178 proton-transporting two-sector ATPase complex, catalytic domain	1	0.835957	0.155	0.011	Cellular Component	GO:0033178	proton-transporting two-sector ATPase complex, catalytic domain	0.835957	1	0	1	1	92
GO:0007015 actin filament organization	2	0.836205	0.237	0.012	Biological Process	GO:0007015	actin filament organization	0.836205	1	2	0	2	165
GO:0006644 phospholipid metabolic process	7	0.837583	0.828	0.014	Biological Process	GO:0006644	phospholipid metabolic process	0.837583	1	4	3	7	484
GO:0009791 post-embryonic development	11	0.838233	1.302	0.015	Biological Process	GO:0009791	post-embryonic development	0.838233	1	10	1	11	722
GO:0044106 cellular amine metabolic process	3	0.839005	0.355	0.013	Biological Process	GO:0044106	cellular amine metabolic process	0.839005	1	0	3	3	234
GO:0048366 leaf development	1	0.841409	0.118	0.011	Biological Process	GO:0048366	leaf development	0.841409	1	0	1	1	93
GO:0050832 defense response to fungus	2	0.843514	0.237	0.012	Biological Process	GO:0050832	defense response to fungus	0.843514	1	0	2	2	168
GO:0044087 regulation of cellular component biogenesis	1	0.844522	0.118	0.011	Biological Process	GO:0044087	regulation of cellular component biogenesis	0.844522	1	1	0	1	94
GO:0044242 cellular lipid catabolic process	1	0.844522	0.118	0.011	Biological Process	GO:0044242	cellular lipid catabolic process	0.844522	1	0	1	1	94
GO:0031123 RNA 3'-end processing	1	0.847574	0.118	0.011	Biological Process	GO:0031123	RNA 3'-end processing	0.847574	1	1	0	1	95
GO:0051346 negative regulation of hydrolase activity	2	0.850526	0.237	0.012	Biological Process	GO:0051346	negative regulation of hydrolase activity	0.850526	1	2	0	2	171
GO:0048437 floral organ development	1	0.850565	0.118	0.01	Biological Process	GO:0048437	floral organ development	0.850565	1	0	1	1	96
GO:0010557 positive regulation of macromolecule biosynthetic process	7	0.853473	0.828	0.014	Biological Process	GO:0010557	positive regulation of macromolecule biosynthetic process	0.853473	1	7	0	7	495
GO:0006505 GPI anchor metabolic process	1	0.853499	0.118	0.01	Biological Process	GO:0006505	GPI anchor metabolic process	0.853499	1	0	1	1	97
GO:0006506 GPI anchor biosynthetic process	1	0.853499	0.118	0.01	Biological Process	GO:0006506	GPI anchor biosynthetic process	0.853499	1	0	1	1	97
GO:0044769 ATPase activity, coupled to transmembrane movement of ions, rotational mechanism	1	0.854875	0.089	0.009	Molecular Function	GO:0044769	ATPase activity, coupled to transmembrane movement of ions, rotational mechanism	0.854875	1	0	1	1	108
GO:0016567 protein ubiquitination	11	0.854943	1.302	0.015	Biological Process	GO:0016567	protein ubiquitination	0.854943	1	9	2	11	736
GO:0006367 transcription initiation from RNA polymerase II promoter	1	0.856374	0.118	0.01	Biological Process	GO:0006367	transcription initiation from RNA polymerase II promoter	0.856374	1	1	0	1	98
GO:0048869 cellular developmental process	4	0.858591	0.473	0.013	Biological Process	GO:0048869	cellular developmental process	0.858591	1	4	0	4	310
GO:0031328 positive regulation of cellular biosynthetic process	7	0.861596	0.828	0.014	Biological Process	GO:0031328	positive regulation of cellular biosynthetic process	0.861596	1	7	0	7	501
GO:0000302 response to reactive oxygen species	1	0.861958	0.118	0.01	Biological Process	GO:0000302	response to reactive oxygen species	0.861958	1	1	0	1	100
GO:0006066 alcohol metabolic process	3	0.862494	0.355	0.012	Biological Process	GO:0006066	alcohol metabolic process	0.862494	1	0	3	3	246
GO:0009908 flower development	3	0.862494	0.355	0.012	Biological Process	GO:0009908	flower development	0.862494	1	2	1	3	246
GO:0009891 positive regulation of biosynthetic process	7	0.866805	0.828	0.014	Biological Process	GO:0009891	positive regulation of biosynthetic process	0.866805	1	7	0	7	505
GO:0051173 positive regulation of nitrogen compound metabolic process	7	0.866805	0.828	0.014	Biological Process	GO:0051173	positive regulation of nitrogen compound metabolic process	0.866805	1	7	0	7	505
GO:0006099 tricarboxylic acid cycle	1	0.867324	0.118	0.01	Biological Process	GO:0006099	tricarboxylic acid cycle	0.867324	1	0	1	1	102
GO:0006101 citrate metabolic process	1	0.867324	0.118	0.01	Biological Process	GO:0006101	citrate metabolic process	0.867324	1	0	1	1	102
GO:0090567 reproductive shoot system development	3	0.867874	0.355	0.012	Biological Process	GO:0090567	reproductive shoot system development	0.867874	1	2	1	3	249
GO:0006661 phosphatidylinositol biosynthetic process	1	0.869929	0.118	0.01	Biological Process	GO:0006661	phosphatidylinositol biosynthetic process	0.869929	1	0	1	1	103
GO:0099402 plant organ development	5	0.870221	0.592	0.013	Biological Process	GO:0099402	plant organ development	0.870221	1	4	1	5	382
GO:0005774 vacuolar membrane	5	0.870485	0.774	0.013	Cellular Component	GO:0005774	vacuolar membrane	0.870485	1	3	2	5	385
GO:0044437 vacuolar part	5	0.870485	0.774	0.013	Cellular Component	GO:0044437	vacuolar part	0.870485	1	3	2	5	385
GO:0006779 porphyrin-containing compound biosynthetic process	1	0.872482	0.118	0.01	Biological Process	GO:0006779	porphyrin-containing compound biosynthetic process	0.872482	1	1	0	1	104
GO:0010628 positive regulation of gene expression	7	0.874315	0.828	0.014	Biological Process	GO:0010628	positive regulation of gene expression	0.874315	1	7	0	7	511
GO:0009620 response to fungus	2	0.875796	0.237	0.011	Biological Process	GO:0009620	response to fungus	0.875796	1	0	2	2	183
GO:0006721 terpenoid metabolic process	2	0.877714	0.237	0.011	Biological Process	GO:0006721	terpenoid metabolic process	0.877714	1	1	1	2	184
GO:0030036 actin cytoskeleton organization	2	0.879604	0.237	0.011	Biological Process	GO:0030036	actin cytoskeleton organization	0.879604	1	2	0	2	185
GO:0003712 transcription cofactor activity	2	0.879705	0.178	0.01	Molecular Function	GO:0003712	transcription cofactor activity	0.879705	1	1	1	2	205
GO:0008375 acetylglucosaminyltransferase activity	1	0.880798	0.089	0.008	Molecular Function	GO:0008375	acetylglucosaminyltransferase activity	0.880798	1	1	0	1	119
GO:0000989 transcription factor activity, transcription factor binding	2	0.881385	0.178	0.01	Molecular Function	GO:0000989	transcription factor activity, transcription factor binding	0.881385	1	1	1	2	206
GO:0006754 ATP biosynthetic process	2	0.881467	0.237	0.011	Biological Process	GO:0006754	ATP biosynthetic process	0.881467	1	0	2	2	186
GO:0015985 energy coupled proton transport, down electrochemical gradient	2	0.881467	0.237	0.011	Biological Process	GO:0015985	energy coupled proton transport, down electrochemical gradient	0.881467	1	0	2	2	186
GO:0015986 ATP synthesis coupled proton transport	2	0.881467	0.237	0.011	Biological Process	GO:0015986	ATP synthesis coupled proton transport	0.881467	1	0	2	2	186
GO:0044283 small molecule biosynthetic process	18	0.881866	2.13	0.015	Biological Process	GO:0044283	small molecule biosynthetic process	0.881866	1	13	5	18	1173
GO:0009309 amine biosynthetic process	1	0.882205	0.118	0.009	Biological Process	GO:0009309	amine biosynthetic process	0.882205	1	0	1	1	108
GO:0042401 cellular biogenic amine biosynthetic process	1	0.882205	0.118	0.009	Biological Process	GO:0042401	cellular biogenic amine biosynthetic process	0.882205	1	0	1	1	108
GO:0043094 cellular metabolic compound salvage	1	0.882205	0.118	0.009	Biological Process	GO:0043094	cellular metabolic compound salvage	0.882205	1	1	0	1	108
GO:0008047 enzyme activator activity	1	0.882912	0.089	0.008	Molecular Function	GO:0008047	enzyme activator activity	0.882912	1	1	0	1	120
GO:0060589 nucleoside-triphosphatase regulator activity	1	0.882912	0.089	0.008	Molecular Function	GO:0060589	nucleoside-triphosphatase regulator activity	0.882912	1	1	0	1	120
GO:0071949 FAD binding	3	0.883211	0.268	0.01	Molecular Function	GO:0071949	FAD binding	0.883211	1	2	1	3	286
GO:0030029 actin filament-based process	2	0.883304	0.237	0.011	Biological Process	GO:0030029	actin filament-based process	0.883304	1	2	0	2	187
GO:0003779 actin binding	2	0.884681	0.178	0.01	Molecular Function	GO:0003779	actin binding	0.884681	1	2	0	2	208
GO:0019752 carboxylic acid metabolic process	34	0.886649	4.024	0.016	Biological Process	GO:0019752	carboxylic acid metabolic process	0.886649	1	24	10	34	2088
GO:0044431 Golgi apparatus part	6	0.886947	0.929	0.013	Cellular Component	GO:0044431	Golgi apparatus part	0.886947	1	1	5	6	462
GO:0050661 NADP binding	3	0.887415	0.268	0.01	Molecular Function	GO:0050661	NADP binding	0.887415	1	3	0	3	289
GO:0046488 phosphatidylinositol metabolic process	3	0.889099	0.355	0.011	Biological Process	GO:0046488	phosphatidylinositol metabolic process	0.889099	1	0	3	3	262
GO:0050790 regulation of catalytic activity	6	0.88969	0.71	0.013	Biological Process	GO:0050790	regulation of catalytic activity	0.88969	1	6	0	6	461
GO:1903047 mitotic cell cycle process	2	0.892098	0.237	0.01	Biological Process	GO:1903047	mitotic cell cycle process	0.892098	1	0	2	2	192
GO:0006497 protein lipidation	1	0.893324	0.118	0.009	Biological Process	GO:0006497	protein lipidation	0.893324	1	0	1	1	113
GO:0042158 lipoprotein biosynthetic process	1	0.893324	0.118	0.009	Biological Process	GO:0042158	lipoprotein biosynthetic process	0.893324	1	0	1	1	113
GO:0042157 lipoprotein metabolic process	1	0.895419	0.118	0.009	Biological Process	GO:0042157	lipoprotein metabolic process	0.895419	1	0	1	1	114
GO:0032446 protein modification by small protein conjugation	11	0.899601	1.302	0.014	Biological Process	GO:0032446	protein modification by small protein conjugation	0.899601	1	9	2	11	781
GO:0051082 unfolded protein binding	2	0.899924	0.178	0.009	Molecular Function	GO:0051082	unfolded protein binding	0.899924	1	2	0	2	218
GO:0010564 regulation of cell cycle process	1	0.90146	0.118	0.009	Biological Process	GO:0010564	regulation of cell cycle process	0.90146	1	1	0	1	117
GO:0016485 protein processing	1	0.90146	0.118	0.009	Biological Process	GO:0016485	protein processing	0.90146	1	0	1	1	117
GO:0065009 regulation of molecular function	6	0.901864	0.71	0.013	Biological Process	GO:0065009	regulation of molecular function	0.901864	1	6	0	6	472
GO:0032269 negative regulation of cellular protein metabolic process	4	0.903006	0.473	0.012	Biological Process	GO:0032269	negative regulation of cellular protein metabolic process	0.903006	1	4	0	4	341
GO:0051248 negative regulation of protein metabolic process	4	0.903006	0.473	0.012	Biological Process	GO:0051248	negative regulation of protein metabolic process	0.903006	1	4	0	4	341
GO:0016757 transferase activity, transferring glycosyl groups	32	0.90323	2.855	0.014	Molecular Function	GO:0016757	transferase activity, transferring glycosyl groups	0.90323	1	19	13	32	2222
GO:0046496 nicotinamide nucleotide metabolic process	3	0.903294	0.355	0.011	Biological Process	GO:0046496	nicotinamide nucleotide metabolic process	0.903294	1	2	1	3	272
GO:0009145 purine nucleoside triphosphate biosynthetic process	2	0.906393	0.237	0.01	Biological Process	GO:0009145	purine nucleoside triphosphate biosynthetic process	0.906393	1	0	2	2	201
GO:0009206 purine ribonucleoside triphosphate biosynthetic process	2	0.906393	0.237	0.01	Biological Process	GO:0009206	purine ribonucleoside triphosphate biosynthetic process	0.906393	1	0	2	2	201
GO:0019362 pyridine nucleotide metabolic process	3	0.907221	0.355	0.011	Biological Process	GO:0019362	pyridine nucleotide metabolic process	0.907221	1	2	1	3	275
GO:0044270 cellular nitrogen compound catabolic process	3	0.908497	0.355	0.011	Biological Process	GO:0044270	cellular nitrogen compound catabolic process	0.908497	1	0	3	3	276
GO:0005768 endosome	2	0.908573	0.31	0.01	Cellular Component	GO:0005768	endosome	0.908573	1	0	2	2	204
GO:0046700 heterocycle catabolic process	3	0.909758	0.355	0.011	Biological Process	GO:0046700	heterocycle catabolic process	0.909758	1	0	3	3	277
GO:0003006 developmental process involved in reproduction	8	0.910122	0.947	0.013	Biological Process	GO:0003006	developmental process involved in reproduction	0.910122	1	7	1	8	608
GO:0048856 anatomical structure development	17	0.910344	2.012	0.015	Biological Process	GO:0048856	anatomical structure development	0.910344	1	16	1	17	1154
GO:0007275 multicellular organism development	20	0.91035	2.367	0.015	Biological Process	GO:0007275	multicellular organism development	0.91035	1	18	2	20	1330
GO:0008610 lipid biosynthetic process	15	0.911418	1.775	0.014	Biological Process	GO:0008610	lipid biosynthetic process	0.911418	1	9	6	15	1037
GO:0044767 single-organism developmental process	23	0.911969	2.722	0.015	Biological Process	GO:0044767	single-organism developmental process	0.911969	1	21	2	23	1507
GO:0016765 transferase activity, transferring alkyl or aryl (other than methyl) groups	2	0.912015	0.178	0.009	Molecular Function	GO:0016765	transferase activity, transferring alkyl or aryl (other than methyl) groups	0.912015	1	1	1	2	227
GO:0042364 water-soluble vitamin biosynthetic process	1	0.912516	0.118	0.008	Biological Process	GO:0042364	water-soluble vitamin biosynthetic process	0.912516	1	0	1	1	123
GO:0000988 transcription factor activity, protein binding	2	0.913271	0.178	0.009	Molecular Function	GO:0000988	transcription factor activity, protein binding	0.913271	1	1	1	2	228
GO:0006081 cellular aldehyde metabolic process	1	0.914234	0.118	0.008	Biological Process	GO:0006081	cellular aldehyde metabolic process	0.914234	1	1	0	1	124
GO:0033014 tetrapyrrole biosynthetic process	1	0.914234	0.118	0.008	Biological Process	GO:0033014	tetrapyrrole biosynthetic process	0.914234	1	1	0	1	124
GO:0004721 phosphoprotein phosphatase activity	4	0.915559	0.357	0.01	Molecular Function	GO:0004721	phosphoprotein phosphatase activity	0.915559	1	4	0	4	390
GO:0006261 DNA-dependent DNA replication	1	0.915918	0.118	0.008	Biological Process	GO:0006261	DNA-dependent DNA replication	0.915918	1	1	0	1	125
GO:0006643 membrane lipid metabolic process	2	0.916266	0.237	0.01	Biological Process	GO:0006643	membrane lipid metabolic process	0.916266	1	0	2	2	208
GO:0048608 reproductive structure development	7	0.917603	0.828	0.013	Biological Process	GO:0048608	reproductive structure development	0.917603	1	6	1	7	553
GO:0061458 reproductive system development	7	0.917603	0.828	0.013	Biological Process	GO:0061458	reproductive system development	0.917603	1	6	1	7	553
GO:0008652 cellular amino acid biosynthetic process	5	0.917683	0.592	0.012	Biological Process	GO:0008652	cellular amino acid biosynthetic process	0.917683	1	3	2	5	422
GO:0005488 binding	753	0.918316	67.172	0.017	Molecular Function	GO:0005488	binding	0.918316	1	483	270	753	43730
GO:0051301 cell division	2	0.92019	0.237	0.009	Biological Process	GO:0051301	cell division	0.92019	1	0	2	2	211
GO:0019899 enzyme binding	2	0.921599	0.178	0.009	Molecular Function	GO:0019899	enzyme binding	0.921599	1	2	0	2	235
GO:0009247 glycolipid biosynthetic process	1	0.923858	0.118	0.008	Biological Process	GO:0009247	glycolipid biosynthetic process	0.923858	1	0	1	1	130
GO:0009110 vitamin biosynthetic process	1	0.925354	0.118	0.008	Biological Process	GO:0009110	vitamin biosynthetic process	0.925354	1	0	1	1	131
GO:0051716 cellular response to stimulus	37	0.925454	4.379	0.016	Biological Process	GO:0051716	cellular response to stimulus	0.925454	1	30	7	37	2335
GO:0033177 proton-transporting two-sector ATPase complex, proton-transporting domain	1	0.92682	0.155	0.008	Cellular Component	GO:0033177	proton-transporting two-sector ATPase complex, proton-transporting domain	0.92682	1	0	1	1	133
GO:0000287 magnesium ion binding	5	0.928704	0.446	0.01	Molecular Function	GO:0000287	magnesium ion binding	0.928704	1	0	5	5	481
GO:0010393 galacturonan metabolic process	1	0.929667	0.118	0.007	Biological Process	GO:0010393	galacturonan metabolic process	0.929667	1	0	1	1	134
GO:0045488 pectin metabolic process	1	0.929667	0.118	0.007	Biological Process	GO:0045488	pectin metabolic process	0.929667	1	0	1	1	134
GO:0005615 extracellular space	2	0.932449	0.31	0.009	Cellular Component	GO:0005615	extracellular space	0.932449	1	2	0	2	223
GO:0043648 dicarboxylic acid metabolic process	1	0.933732	0.118	0.007	Biological Process	GO:0043648	dicarboxylic acid metabolic process	0.933732	1	0	1	1	137
GO:0051604 protein maturation	1	0.933732	0.118	0.007	Biological Process	GO:0051604	protein maturation	0.933732	1	0	1	1	137
GO:0072524 pyridine-containing compound metabolic process	3	0.933782	0.355	0.01	Biological Process	GO:0072524	pyridine-containing compound metabolic process	0.933782	1	2	1	3	299
GO:0044421 extracellular region part	2	0.934587	0.31	0.009	Cellular Component	GO:0044421	extracellular region part	0.934587	1	2	0	2	225
GO:0006767 water-soluble vitamin metabolic process	1	0.935034	0.118	0.007	Biological Process	GO:0006767	water-soluble vitamin metabolic process	0.935034	1	0	1	1	138
GO:0072528 pyrimidine-containing compound biosynthetic process	1	0.935034	0.118	0.007	Biological Process	GO:0072528	pyrimidine-containing compound biosynthetic process	0.935034	1	0	1	1	138
GO:0044723 single-organism carbohydrate metabolic process	20	0.935036	2.367	0.015	Biological Process	GO:0044723	single-organism carbohydrate metabolic process	0.935036	1	12	8	20	1376
GO:0009201 ribonucleoside triphosphate biosynthetic process	2	0.935278	0.237	0.009	Biological Process	GO:0009201	ribonucleoside triphosphate biosynthetic process	0.935278	1	0	2	2	224
GO:0051336 regulation of hydrolase activity	2	0.935278	0.237	0.009	Biological Process	GO:0051336	regulation of hydrolase activity	0.935278	1	2	0	2	224
GO:0090305 nucleic acid phosphodiester bond hydrolysis	1	0.93631	0.118	0.007	Biological Process	GO:0090305	nucleic acid phosphodiester bond hydrolysis	0.93631	1	0	1	1	139
GO:0009142 nucleoside triphosphate biosynthetic process	2	0.936319	0.237	0.009	Biological Process	GO:0009142	nucleoside triphosphate biosynthetic process	0.936319	1	0	2	2	225
GO:0006733 oxidoreduction coenzyme metabolic process	3	0.936558	0.355	0.01	Biological Process	GO:0006733	oxidoreduction coenzyme metabolic process	0.936558	1	2	1	3	302
GO:0090150 establishment of protein localization to membrane	1	0.937561	0.118	0.007	Biological Process	GO:0090150	establishment of protein localization to membrane	0.937561	1	0	1	1	140
GO:0006417 regulation of translation	2	0.938354	0.237	0.009	Biological Process	GO:0006417	regulation of translation	0.938354	1	2	0	2	227
GO:0048580 regulation of post-embryonic development	2	0.939348	0.237	0.009	Biological Process	GO:0048580	regulation of post-embryonic development	0.939348	1	2	0	2	228
GO:0072657 protein localization to membrane	1	0.939991	0.118	0.007	Biological Process	GO:0072657	protein localization to membrane	0.939991	1	0	1	1	142
GO:0034248 regulation of cellular amide metabolic process	2	0.940327	0.237	0.009	Biological Process	GO:0034248	regulation of cellular amide metabolic process	0.940327	1	2	0	2	229
GO:0016469 proton-transporting two-sector ATPase complex	2	0.940623	0.31	0.009	Cellular Component	GO:0016469	proton-transporting two-sector ATPase complex	0.940623	1	0	2	2	231
GO:0004843 thiol-dependent ubiquitin-specific protease activity	1	0.940684	0.089	0.006	Molecular Function	GO:0004843	thiol-dependent ubiquitin-specific protease activity	0.940684	1	0	1	1	158
GO:0036459 thiol-dependent ubiquitinyl hydrolase activity	1	0.940684	0.089	0.006	Molecular Function	GO:0036459	thiol-dependent ubiquitinyl hydrolase activity	0.940684	1	0	1	1	158
GO:0009658 chloroplast organization	1	0.942326	0.118	0.007	Biological Process	GO:0009658	chloroplast organization	0.942326	1	1	0	1	144
GO:0019783 ubiquitin-like protein-specific protease activity	1	0.94277	0.089	0.006	Molecular Function	GO:0019783	ubiquitin-like protein-specific protease activity	0.94277	1	0	1	1	160
GO:0006766 vitamin metabolic process	1	0.944571	0.118	0.007	Biological Process	GO:0006766	vitamin metabolic process	0.944571	1	0	1	1	146
GO:0046467 membrane lipid biosynthetic process	1	0.944571	0.118	0.007	Biological Process	GO:0046467	membrane lipid biosynthetic process	0.944571	1	0	1	1	146
GO:0003755 peptidyl-prolyl cis-trans isomerase activity	1	0.946725	0.089	0.006	Molecular Function	GO:0003755	peptidyl-prolyl cis-trans isomerase activity	0.946725	1	0	1	1	164
GO:0010466 negative regulation of peptidase activity	1	0.946728	0.118	0.007	Biological Process	GO:0010466	negative regulation of peptidase activity	0.946728	1	1	0	1	148
GO:0010951 negative regulation of endopeptidase activity	1	0.946728	0.118	0.007	Biological Process	GO:0010951	negative regulation of endopeptidase activity	0.946728	1	1	0	1	148
GO:0046474 glycerophospholipid biosynthetic process	1	0.946728	0.118	0.007	Biological Process	GO:0046474	glycerophospholipid biosynthetic process	0.946728	1	0	1	1	148
GO:0052547 regulation of peptidase activity	1	0.946728	0.118	0.007	Biological Process	GO:0052547	regulation of peptidase activity	0.946728	1	1	0	1	148
GO:0052548 regulation of endopeptidase activity	1	0.946728	0.118	0.007	Biological Process	GO:0052548	regulation of endopeptidase activity	0.946728	1	1	0	1	148
GO:0016891 endoribonuclease activity, producing 5'-phosphomonoesters	1	0.947671	0.089	0.006	Molecular Function	GO:0016891	endoribonuclease activity, producing 5'-phosphomonoesters	0.947671	1	0	1	1	165
GO:0016866 intramolecular transferase activity	1	0.948599	0.089	0.006	Molecular Function	GO:0016866	intramolecular transferase activity	0.948599	1	0	1	1	166
GO:0061630 ubiquitin protein ligase activity	1	0.948599	0.089	0.006	Molecular Function	GO:0061630	ubiquitin protein ligase activity	0.948599	1	1	0	1	166
GO:0072527 pyrimidine-containing compound metabolic process	1	0.948801	0.118	0.007	Biological Process	GO:0072527	pyrimidine-containing compound metabolic process	0.948801	1	0	1	1	150
GO:0044255 cellular lipid metabolic process	19	0.949002	2.249	0.014	Biological Process	GO:0044255	cellular lipid metabolic process	0.949002	1	13	6	19	1349
GO:0016811 hydrolase activity, acting on carbon-nitrogen (but not peptide) bonds, in linear amides	1	0.949511	0.089	0.006	Molecular Function	GO:0016811	hydrolase activity, acting on carbon-nitrogen (but not peptide) bonds, in linear amides	0.949511	1	0	1	1	167
GO:0032502 developmental process	23	0.949832	2.722	0.014	Biological Process	GO:0032502	developmental process	0.949832	1	21	2	23	1590
GO:0061659 ubiquitin-like protein ligase activity	1	0.950407	0.089	0.006	Molecular Function	GO:0061659	ubiquitin-like protein ligase activity	0.950407	1	1	0	1	168
GO:0098796 membrane protein complex	18	0.950554	2.786	0.014	Cellular Component	GO:0098796	membrane protein complex	0.950554	1	2	16	18	1301
GO:0010604 positive regulation of macromolecule metabolic process	7	0.951262	0.828	0.012	Biological Process	GO:0010604	positive regulation of macromolecule metabolic process	0.951262	1	7	0	7	602
GO:0046148 pigment biosynthetic process	1	0.952709	0.118	0.006	Biological Process	GO:0046148	pigment biosynthetic process	0.952709	1	1	0	1	154
GO:0016859 cis-trans isomerase activity	1	0.953001	0.089	0.006	Molecular Function	GO:0016859	cis-trans isomerase activity	0.953001	1	0	1	1	171
GO:0008299 isoprenoid biosynthetic process	2	0.953323	0.237	0.008	Biological Process	GO:0008299	isoprenoid biosynthetic process	0.953323	1	1	1	2	244
GO:0031325 positive regulation of cellular metabolic process	7	0.953373	0.828	0.012	Biological Process	GO:0031325	positive regulation of cellular metabolic process	0.953373	1	7	0	7	606
GO:0101005 ubiquitinyl hydrolase activity	1	0.953835	0.089	0.006	Molecular Function	GO:0101005	ubiquitinyl hydrolase activity	0.953835	1	0	1	1	172
GO:1902600 hydrogen ion transmembrane transport	3	0.953851	0.355	0.009	Biological Process	GO:1902600	hydrogen ion transmembrane transport	0.953851	1	0	3	3	324
GO:0043086 negative regulation of catalytic activity	2	0.954086	0.237	0.008	Biological Process	GO:0043086	negative regulation of catalytic activity	0.954086	1	2	0	2	245
GO:0044092 negative regulation of molecular function	2	0.954086	0.237	0.008	Biological Process	GO:0044092	negative regulation of molecular function	0.954086	1	2	0	2	245
GO:0009060 aerobic respiration	1	0.95455	0.118	0.006	Biological Process	GO:0009060	aerobic respiration	0.95455	1	0	1	1	156
GO:0048827 phyllome development	1	0.95455	0.118	0.006	Biological Process	GO:0048827	phyllome development	0.95455	1	0	1	1	156
GO:0016579 protein deubiquitination	1	0.955443	0.118	0.006	Biological Process	GO:0016579	protein deubiquitination	0.955443	1	0	1	1	157
GO:0022904 respiratory electron transport chain	1	0.955443	0.118	0.006	Biological Process	GO:0022904	respiratory electron transport chain	0.955443	1	0	1	1	157
GO:0009127 purine nucleoside monophosphate biosynthetic process	2	0.955576	0.237	0.008	Biological Process	GO:0009127	purine nucleoside monophosphate biosynthetic process	0.955576	1	0	2	2	247
GO:0009168 purine ribonucleoside monophosphate biosynthetic process	2	0.955576	0.237	0.008	Biological Process	GO:0009168	purine ribonucleoside monophosphate biosynthetic process	0.955576	1	0	2	2	247
GO:0006818 hydrogen transport	3	0.957739	0.355	0.009	Biological Process	GO:0006818	hydrogen transport	0.957739	1	0	3	3	330
GO:0015992 proton transport	3	0.957739	0.355	0.009	Biological Process	GO:0015992	proton transport	0.957739	1	0	3	3	330
GO:0008135 translation factor activity, RNA binding	2	0.958956	0.178	0.007	Molecular Function	GO:0008135	translation factor activity, RNA binding	0.958956	1	2	0	2	279
GO:0000278 mitotic cell cycle	2	0.959773	0.237	0.008	Biological Process	GO:0000278	mitotic cell cycle	0.959773	1	0	2	2	253
GO:0016879 ligase activity, forming carbon-nitrogen bonds	1	0.959996	0.089	0.006	Molecular Function	GO:0016879	ligase activity, forming carbon-nitrogen bonds	0.959996	1	0	1	1	180
GO:0016893 endonuclease activity, active with either ribo- or deoxyribonucleic acids and producing 5'-phosphomonoesters	1	0.960706	0.089	0.006	Molecular Function	GO:0016893	endonuclease activity, active with either ribo- or deoxyribonucleic acids and producing 5'-phosphomonoesters	0.960706	1	0	1	1	181
GO:0045259 proton-transporting ATP synthase complex	1	0.961813	0.155	0.006	Cellular Component	GO:0045259	proton-transporting ATP synthase complex	0.961813	1	0	1	1	166
GO:0090575 RNA polymerase II transcription factor complex	1	0.962559	0.155	0.006	Cellular Component	GO:0090575	RNA polymerase II transcription factor complex	0.962559	1	1	0	1	167
GO:0031967 organelle envelope	13	0.962708	2.012	0.013	Cellular Component	GO:0031967	organelle envelope	0.962708	1	5	8	13	1024
GO:0031975 envelope	13	0.962708	2.012	0.013	Cellular Component	GO:0031975	envelope	0.962708	1	5	8	13	1024
GO:0006334 nucleosome assembly	2	0.962977	0.237	0.008	Biological Process	GO:0006334	nucleosome assembly	0.962977	1	1	1	2	258
GO:0009611 response to wounding	2	0.963588	0.237	0.008	Biological Process	GO:0009611	response to wounding	0.963588	1	2	0	2	259
GO:0004540 ribonuclease activity	2	0.963588	0.178	0.007	Molecular Function	GO:0004540	ribonuclease activity	0.963588	1	0	2	2	287
GO:0070647 protein modification by small protein conjugation or removal	12	0.963788	1.42	0.013	Biological Process	GO:0070647	protein modification by small protein conjugation or removal	0.963788	1	9	3	12	957
GO:0000139 Golgi membrane	3	0.963846	0.464	0.009	Cellular Component	GO:0000139	Golgi membrane	0.963846	1	1	2	3	343
GO:0031497 chromatin assembly	2	0.964189	0.237	0.008	Biological Process	GO:0031497	chromatin assembly	0.964189	1	1	1	2	260
GO:0005681 spliceosomal complex	1	0.96471	0.155	0.006	Cellular Component	GO:0005681	spliceosomal complex	0.96471	1	1	0	1	170
GO:0031047 gene silencing by RNA	1	0.965579	0.118	0.006	Biological Process	GO:0031047	gene silencing by RNA	0.965579	1	1	0	1	170
GO:0009888 tissue development	2	0.965936	0.237	0.008	Biological Process	GO:0009888	tissue development	0.965936	1	2	0	2	263
GO:0005777 peroxisome	1	0.966075	0.155	0.006	Cellular Component	GO:0005777	peroxisome	0.966075	1	1	0	1	172
GO:0042579 microbody	1	0.966075	0.155	0.006	Cellular Component	GO:0042579	microbody	0.966075	1	1	0	1	172
GO:0045861 negative regulation of proteolysis	1	0.96692	0.118	0.006	Biological Process	GO:0045861	negative regulation of proteolysis	0.96692	1	1	0	1	172
GO:0006357 regulation of transcription from RNA polymerase II promoter	6	0.967639	0.71	0.011	Biological Process	GO:0006357	regulation of transcription from RNA polymerase II promoter	0.967639	1	6	0	6	569
GO:0010608 posttranscriptional regulation of gene expression	2	0.968666	0.237	0.007	Biological Process	GO:0010608	posttranscriptional regulation of gene expression	0.968666	1	2	0	2	268
GO:0006333 chromatin assembly or disassembly	2	0.969186	0.237	0.007	Biological Process	GO:0006333	chromatin assembly or disassembly	0.969186	1	1	1	2	269
GO:0034728 nucleosome organization	2	0.969186	0.237	0.007	Biological Process	GO:0034728	nucleosome organization	0.969186	1	1	1	2	269
GO:0042451 purine nucleoside biosynthetic process	2	0.969186	0.237	0.007	Biological Process	GO:0042451	purine nucleoside biosynthetic process	0.969186	1	0	2	2	269
GO:0046129 purine ribonucleoside biosynthetic process	2	0.969186	0.237	0.007	Biological Process	GO:0046129	purine ribonucleoside biosynthetic process	0.969186	1	0	2	2	269
GO:0070646 protein modification by small protein removal	1	0.969446	0.118	0.006	Biological Process	GO:0070646	protein modification by small protein removal	0.969446	1	0	1	1	176
GO:0016311 dephosphorylation	4	0.969531	0.473	0.009	Biological Process	GO:0016311	dephosphorylation	0.969531	1	4	0	4	429
GO:0009156 ribonucleoside monophosphate biosynthetic process	2	0.969698	0.237	0.007	Biological Process	GO:0009156	ribonucleoside monophosphate biosynthetic process	0.969698	1	0	2	2	270
GO:0003729 mRNA binding	1	0.969964	0.089	0.005	Molecular Function	GO:0003729	mRNA binding	0.969964	1	1	0	1	196
GO:0044822 poly(A) RNA binding	1	0.969964	0.089	0.005	Molecular Function	GO:0044822	poly(A) RNA binding	0.969964	1	1	0	1	196
GO:0009664 plant-type cell wall organization	1	0.970636	0.118	0.006	Biological Process	GO:0009664	plant-type cell wall organization	0.970636	1	0	1	1	178
GO:0006650 glycerophospholipid metabolic process	3	0.970862	0.355	0.008	Biological Process	GO:0006650	glycerophospholipid metabolic process	0.970862	1	0	3	3	355
GO:0005773 vacuole	6	0.971355	0.929	0.01	Cellular Component	GO:0005773	vacuole	0.971355	1	4	2	6	583
GO:0046034 ATP metabolic process	5	0.972292	0.592	0.01	Biological Process	GO:0046034	ATP metabolic process	0.972292	1	2	3	5	510
GO:0016853 isomerase activity	6	0.972376	0.535	0.009	Molecular Function	GO:0016853	isomerase activity	0.972376	1	1	5	6	645
GO:0006720 isoprenoid metabolic process	2	0.972602	0.237	0.007	Biological Process	GO:0006720	isoprenoid metabolic process	0.972602	1	1	1	2	276
GO:0050660 flavin adenine dinucleotide binding	5	0.974418	0.446	0.009	Molecular Function	GO:0050660	flavin adenine dinucleotide binding	0.974418	1	4	1	5	572
GO:0070469 respiratory chain	1	0.974765	0.155	0.005	Cellular Component	GO:0070469	respiratory chain	0.974765	1	1	0	1	187
GO:0000981 RNA polymerase II transcription factor activity, sequence-specific DNA binding	2	0.975042	0.178	0.006	Molecular Function	GO:0000981	RNA polymerase II transcription factor activity, sequence-specific DNA binding	0.975042	1	2	0	2	312
GO:0004857 enzyme inhibitor activity	9	0.975308	0.803	0.01	Molecular Function	GO:0004857	enzyme inhibitor activity	0.975308	1	6	3	9	885
GO:0006323 DNA packaging	2	0.97565	0.237	0.007	Biological Process	GO:0006323	DNA packaging	0.97565	1	1	1	2	283
GO:0009152 purine ribonucleotide biosynthetic process	2	0.97565	0.237	0.007	Biological Process	GO:0009152	purine ribonucleotide biosynthetic process	0.97565	1	0	2	2	283
GO:0044798 nuclear transcription factor complex	1	0.975742	0.155	0.005	Cellular Component	GO:0044798	nuclear transcription factor complex	0.975742	1	1	0	1	189
GO:0006457 protein folding	3	0.976058	0.355	0.008	Biological Process	GO:0006457	protein folding	0.976058	1	2	1	3	368
GO:0006486 protein glycosylation	3	0.976418	0.355	0.008	Biological Process	GO:0006486	protein glycosylation	0.976418	1	2	1	3	369
GO:0009100 glycoprotein metabolic process	3	0.976418	0.355	0.008	Biological Process	GO:0009100	glycoprotein metabolic process	0.976418	1	2	1	3	369
GO:0009101 glycoprotein biosynthetic process	3	0.976418	0.355	0.008	Biological Process	GO:0009101	glycoprotein biosynthetic process	0.976418	1	2	1	3	369
GO:0043413 macromolecule glycosylation	3	0.976418	0.355	0.008	Biological Process	GO:0043413	macromolecule glycosylation	0.976418	1	2	1	3	369
GO:0009205 purine ribonucleoside triphosphate metabolic process	5	0.97722	0.592	0.01	Biological Process	GO:0009205	purine ribonucleoside triphosphate metabolic process	0.97722	1	2	3	5	525
GO:0004521 endoribonuclease activity	1	0.977449	0.089	0.005	Molecular Function	GO:0004521	endoribonuclease activity	0.977449	1	0	1	1	212
GO:2000113 negative regulation of cellular macromolecule biosynthetic process	3	0.97747	0.355	0.008	Biological Process	GO:2000113	negative regulation of cellular macromolecule biosynthetic process	0.97747	1	3	0	3	372
GO:0009144 purine nucleoside triphosphate metabolic process	5	0.977517	0.592	0.01	Biological Process	GO:0009144	purine nucleoside triphosphate metabolic process	0.977517	1	2	3	5	526
GO:0032268 regulation of cellular protein metabolic process	6	0.977604	0.71	0.01	Biological Process	GO:0032268	regulation of cellular protein metabolic process	0.977604	1	6	0	6	599
GO:0009893 positive regulation of metabolic process	7	0.977643	0.828	0.01	Biological Process	GO:0009893	positive regulation of metabolic process	0.977643	1	7	0	7	670
GO:0030154 cell differentiation	1	0.977765	0.118	0.005	Biological Process	GO:0030154	cell differentiation	0.977765	1	1	0	1	192
GO:0010558 negative regulation of macromolecule biosynthetic process	3	0.978478	0.355	0.008	Biological Process	GO:0010558	negative regulation of macromolecule biosynthetic process	0.978478	1	3	0	3	375
GO:0009657 plastid organization	1	0.979464	0.118	0.005	Biological Process	GO:0009657	plastid organization	0.979464	1	1	0	1	196
GO:0045333 cellular respiration	2	0.980129	0.237	0.007	Biological Process	GO:0045333	cellular respiration	0.980129	1	0	2	2	295
GO:0009124 nucleoside monophosphate biosynthetic process	2	0.980464	0.237	0.007	Biological Process	GO:0009124	nucleoside monophosphate biosynthetic process	0.980464	1	0	2	2	296
GO:0006164 purine nucleotide biosynthetic process	2	0.980794	0.237	0.007	Biological Process	GO:0006164	purine nucleotide biosynthetic process	0.980794	1	0	2	2	297
GO:0008270 zinc ion binding	24	0.981688	2.141	0.012	Molecular Function	GO:0008270	zinc ion binding	0.981688	1	17	7	24	1979
GO:0008757 S-adenosylmethionine-dependent methyltransferase activity	2	0.982171	0.178	0.006	Molecular Function	GO:0008757	S-adenosylmethionine-dependent methyltransferase activity	0.982171	1	2	0	2	334
GO:0048523 negative regulation of cellular process	8	0.982345	0.947	0.011	Biological Process	GO:0048523	negative regulation of cellular process	0.982345	1	8	0	8	760
GO:0009163 nucleoside biosynthetic process	2	0.982362	0.237	0.007	Biological Process	GO:0009163	nucleoside biosynthetic process	0.982362	1	0	2	2	302
GO:0042455 ribonucleoside biosynthetic process	2	0.982362	0.237	0.007	Biological Process	GO:0042455	ribonucleoside biosynthetic process	0.982362	1	0	2	2	302
GO:0017111 nucleoside-triphosphatase activity	31	0.982954	2.765	0.013	Molecular Function	GO:0017111	nucleoside-triphosphatase activity	0.982954	1	21	10	31	2460
GO:0051246 regulation of protein metabolic process	6	0.983013	0.71	0.01	Biological Process	GO:0051246	regulation of protein metabolic process	0.983013	1	6	0	6	621
GO:0009199 ribonucleoside triphosphate metabolic process	5	0.983213	0.592	0.009	Biological Process	GO:0009199	ribonucleoside triphosphate metabolic process	0.983213	1	2	3	5	548
GO:0005740 mitochondrial envelope	5	0.983277	0.774	0.009	Cellular Component	GO:0005740	mitochondrial envelope	0.983277	1	3	2	5	552
GO:0031327 negative regulation of cellular biosynthetic process	3	0.983422	0.355	0.008	Biological Process	GO:0031327	negative regulation of cellular biosynthetic process	0.983422	1	3	0	3	392
GO:1901659 glycosyl compound biosynthetic process	2	0.983805	0.237	0.007	Biological Process	GO:1901659	glycosyl compound biosynthetic process	0.983805	1	0	2	2	307
GO:0005789 endoplasmic reticulum membrane	4	0.983983	0.619	0.008	Cellular Component	GO:0005789	endoplasmic reticulum membrane	0.983983	1	2	2	4	478
GO:0004519 endonuclease activity	2	0.983993	0.178	0.006	Molecular Function	GO:0004519	endonuclease activity	0.983993	1	1	1	2	341
GO:0009890 negative regulation of biosynthetic process	3	0.984173	0.355	0.008	Biological Process	GO:0009890	negative regulation of biosynthetic process	0.984173	1	3	0	3	395
GO:0042175 nuclear outer membrane-endoplasmic reticulum membrane network	4	0.984433	0.619	0.008	Cellular Component	GO:0042175	nuclear outer membrane-endoplasmic reticulum membrane network	0.984433	1	2	2	4	480
GO:0034655 nucleobase-containing compound catabolic process	1	0.984757	0.118	0.005	Biological Process	GO:0034655	nucleobase-containing compound catabolic process	0.984757	1	0	1	1	211
GO:0045017 glycerolipid biosynthetic process	1	0.984757	0.118	0.005	Biological Process	GO:0045017	glycerolipid biosynthetic process	0.984757	1	0	1	1	211
GO:0030162 regulation of proteolysis	1	0.985351	0.118	0.005	Biological Process	GO:0030162	regulation of proteolysis	0.985351	1	1	0	1	213
GO:0005667 transcription factor complex	1	0.986316	0.155	0.005	Cellular Component	GO:0005667	transcription factor complex	0.986316	1	1	0	1	218
GO:0009260 ribonucleotide biosynthetic process	2	0.986356	0.237	0.006	Biological Process	GO:0009260	ribonucleotide biosynthetic process	0.986356	1	0	2	2	317
GO:0006520 cellular amino acid metabolic process	13	0.986498	1.538	0.012	Biological Process	GO:0006520	cellular amino acid metabolic process	0.986498	1	7	6	13	1123
GO:0051287 NAD binding	1	0.986589	0.089	0.004	Molecular Function	GO:0051287	NAD binding	0.986589	1	0	1	1	241
GO:0051172 negative regulation of nitrogen compound metabolic process	3	0.986865	0.355	0.007	Biological Process	GO:0051172	negative regulation of nitrogen compound metabolic process	0.986865	1	3	0	3	407
GO:0004866 endopeptidase inhibitor activity	3	0.98703	0.268	0.007	Molecular Function	GO:0004866	endopeptidase inhibitor activity	0.98703	1	3	0	3	452
GO:0030414 peptidase inhibitor activity	3	0.98703	0.268	0.007	Molecular Function	GO:0030414	peptidase inhibitor activity	0.98703	1	3	0	3	452
GO:0061135 endopeptidase regulator activity	3	0.98703	0.268	0.007	Molecular Function	GO:0061135	endopeptidase regulator activity	0.98703	1	3	0	3	452
GO:0046390 ribose phosphate biosynthetic process	2	0.987042	0.237	0.006	Biological Process	GO:0046390	ribose phosphate biosynthetic process	0.987042	1	0	2	2	320
GO:0065007 biological regulation	134	0.987322	15.858	0.017	Biological Process	GO:0065007	biological regulation	0.987322	1	101	33	134	8077
GO:0004527 exonuclease activity	1	0.987517	0.089	0.004	Molecular Function	GO:0004527	exonuclease activity	0.987517	1	0	1	1	245
GO:0061134 peptidase regulator activity	3	0.987566	0.268	0.007	Molecular Function	GO:0061134	peptidase regulator activity	0.987566	1	3	0	3	455
GO:0009126 purine nucleoside monophosphate metabolic process	5	0.987867	0.592	0.009	Biological Process	GO:0009126	purine nucleoside monophosphate metabolic process	0.987867	1	2	3	5	572
GO:0009167 purine ribonucleoside monophosphate metabolic process	5	0.987867	0.592	0.009	Biological Process	GO:0009167	purine ribonucleoside monophosphate metabolic process	0.987867	1	2	3	5	572
GO:0005794 Golgi apparatus	8	0.987999	1.238	0.01	Cellular Component	GO:0005794	Golgi apparatus	0.987999	1	2	6	8	798
GO:0008654 phospholipid biosynthetic process	1	0.98891	0.118	0.004	Biological Process	GO:0008654	phospholipid biosynthetic process	0.98891	1	0	1	1	227
GO:0016458 gene silencing	1	0.98891	0.118	0.004	Biological Process	GO:0016458	gene silencing	0.98891	1	1	0	1	227
GO:0045892 negative regulation of transcription, DNA-templated	1	0.989129	0.118	0.004	Biological Process	GO:0045892	negative regulation of transcription, DNA-templated	0.989129	1	1	0	1	228
GO:0009141 nucleoside triphosphate metabolic process	5	0.989274	0.592	0.009	Biological Process	GO:0009141	nucleoside triphosphate metabolic process	0.989274	1	2	3	5	581
GO:0048193 Golgi vesicle transport	1	0.989553	0.118	0.004	Biological Process	GO:0048193	Golgi vesicle transport	0.989553	1	0	1	1	230
GO:0015980 energy derivation by oxidation of organic compounds	2	0.989645	0.237	0.006	Biological Process	GO:0015980	energy derivation by oxidation of organic compounds	0.989645	1	0	2	2	333
GO:0048522 positive regulation of cellular process	7	0.989752	0.828	0.01	Biological Process	GO:0048522	positive regulation of cellular process	0.989752	1	7	0	7	734
GO:1902679 negative regulation of RNA biosynthetic process	1	0.989758	0.118	0.004	Biological Process	GO:1902679	negative regulation of RNA biosynthetic process	0.989758	1	1	0	1	231
GO:1903507 negative regulation of nucleic acid-templated transcription	1	0.989758	0.118	0.004	Biological Process	GO:1903507	negative regulation of nucleic acid-templated transcription	0.989758	1	1	0	1	231
GO:0016569 covalent chromatin modification	1	0.98996	0.118	0.004	Biological Process	GO:0016569	covalent chromatin modification	0.98996	1	0	1	1	232
GO:0016570 histone modification	1	0.98996	0.118	0.004	Biological Process	GO:0016570	histone modification	0.98996	1	0	1	1	232
GO:0072522 purine-containing compound biosynthetic process	2	0.989998	0.237	0.006	Biological Process	GO:0072522	purine-containing compound biosynthetic process	0.989998	1	0	2	2	335
GO:0046486 glycerolipid metabolic process	3	0.990701	0.355	0.007	Biological Process	GO:0046486	glycerolipid metabolic process	0.990701	1	0	3	3	429
GO:0006352 DNA-templated transcription, initiation	1	0.990728	0.118	0.004	Biological Process	GO:0006352	DNA-templated transcription, initiation	0.990728	1	1	0	1	236
GO:0044432 endoplasmic reticulum part	4	0.990881	0.619	0.008	Cellular Component	GO:0044432	endoplasmic reticulum part	0.990881	1	2	2	4	517
GO:0007049 cell cycle	5	0.990911	0.592	0.008	Biological Process	GO:0007049	cell cycle	0.990911	1	3	2	5	593
GO:0046903 secretion	1	0.991089	0.118	0.004	Biological Process	GO:0046903	secretion	0.991089	1	1	0	1	238
GO:0009161 ribonucleoside monophosphate metabolic process	5	0.99116	0.592	0.008	Biological Process	GO:0009161	ribonucleoside monophosphate metabolic process	0.99116	1	2	3	5	595
GO:0003690 double-stranded DNA binding	7	0.991182	0.624	0.008	Molecular Function	GO:0003690	double-stranded DNA binding	0.991182	1	7	0	7	827
GO:0016462 pyrophosphatase activity	31	0.991693	2.765	0.012	Molecular Function	GO:0016462	pyrophosphatase activity	0.991693	1	21	10	31	2567
GO:0065004 protein-DNA complex assembly	2	0.991736	0.237	0.006	Biological Process	GO:0065004	protein-DNA complex assembly	0.991736	1	1	1	2	346
GO:0008033 tRNA processing	1	0.991771	0.118	0.004	Biological Process	GO:0008033	tRNA processing	0.991771	1	1	0	1	242
GO:0006508 proteolysis	40	0.991832	4.734	0.014	Biological Process	GO:0006508	proteolysis	0.991832	1	31	9	40	2859
GO:0051253 negative regulation of RNA metabolic process	1	0.991933	0.118	0.004	Biological Process	GO:0051253	negative regulation of RNA metabolic process	0.991933	1	1	0	1	243
GO:0005856 cytoskeleton	3	0.992065	0.464	0.007	Cellular Component	GO:0005856	cytoskeleton	0.992065	1	3	0	3	442
GO:0010629 negative regulation of gene expression	4	0.992184	0.473	0.008	Biological Process	GO:0010629	negative regulation of gene expression	0.992184	1	4	0	4	524
GO:0048519 negative regulation of biological process	11	0.992284	1.302	0.011	Biological Process	GO:0048519	negative regulation of biological process	0.992284	1	11	0	11	1041
GO:0022402 cell cycle process	3	0.992312	0.355	0.007	Biological Process	GO:0022402	cell cycle process	0.992312	1	1	2	3	441
GO:0016810 hydrolase activity, acting on carbon-nitrogen (but not peptide) bonds	1	0.992444	0.089	0.004	Molecular Function	GO:0016810	hydrolase activity, acting on carbon-nitrogen (but not peptide) bonds	0.992444	1	0	1	1	273
GO:0044711 single-organism biosynthetic process	42	0.992535	4.97	0.014	Biological Process	GO:0044711	single-organism biosynthetic process	0.992535	1	23	19	42	2991
GO:0008234 cysteine-type peptidase activity	5	0.993074	0.446	0.007	Molecular Function	GO:0008234	cysteine-type peptidase activity	0.993074	1	1	4	5	679
GO:0016818 hydrolase activity, acting on acid anhydrides, in phosphorus-containing anhydrides	31	0.993076	2.765	0.012	Molecular Function	GO:0016818	hydrolase activity, acting on acid anhydrides, in phosphorus-containing anhydrides	0.993076	1	21	10	31	2593
GO:0071824 protein-DNA complex subunit organization	2	0.993296	0.237	0.006	Biological Process	GO:0071824	protein-DNA complex subunit organization	0.993296	1	1	1	2	358
GO:0031966 mitochondrial membrane	3	0.993334	0.464	0.007	Cellular Component	GO:0031966	mitochondrial membrane	0.993334	1	2	1	3	453
GO:0031324 negative regulation of cellular metabolic process	5	0.993681	0.592	0.008	Biological Process	GO:0031324	negative regulation of cellular metabolic process	0.993681	1	5	0	5	619
GO:0051128 regulation of cellular component organization	1	0.993771	0.118	0.004	Biological Process	GO:0051128	regulation of cellular component organization	0.993771	1	1	0	1	256
GO:0016817 hydrolase activity, acting on acid anhydrides	31	0.993774	2.765	0.012	Molecular Function	GO:0016817	hydrolase activity, acting on acid anhydrides	0.993774	1	21	10	31	2608
GO:0071103 DNA conformation change	2	0.993964	0.237	0.005	Biological Process	GO:0071103	DNA conformation change	0.993964	1	1	1	2	364
GO:0003677 DNA binding	85	0.993997	7.583	0.014	Molecular Function	GO:0003677	DNA binding	0.993997	1	74	11	85	6126
GO:0044802 single-organism membrane organization	1	0.994014	0.118	0.004	Biological Process	GO:0044802	single-organism membrane organization	0.994014	1	0	1	1	258
GO:0098772 molecular function regulator	12	0.994169	1.07	0.01	Molecular Function	GO:0098772	molecular function regulator	0.994169	1	9	3	12	1259
GO:0006366 transcription from RNA polymerase II promoter	6	0.994272	0.71	0.009	Biological Process	GO:0006366	transcription from RNA polymerase II promoter	0.994272	1	6	0	6	704
GO:0051186 cofactor metabolic process	6	0.994349	0.71	0.009	Biological Process	GO:0051186	cofactor metabolic process	0.994349	1	3	3	6	705
GO:0009123 nucleoside monophosphate metabolic process	5	0.994436	0.592	0.008	Biological Process	GO:0009123	nucleoside monophosphate metabolic process	0.994436	1	2	3	5	628
GO:0045934 negative regulation of nucleobase-containing compound metabolic process	1	0.994472	0.118	0.004	Biological Process	GO:0045934	negative regulation of nucleobase-containing compound metabolic process	0.994472	1	1	0	1	262
GO:0098805 whole membrane	6	0.994823	0.929	0.008	Cellular Component	GO:0098805	whole membrane	0.994823	1	3	3	6	716
GO:0009150 purine ribonucleotide metabolic process	5	0.995034	0.592	0.008	Biological Process	GO:0009150	purine ribonucleotide metabolic process	0.995034	1	2	3	5	636
GO:0033036 macromolecule localization	18	0.995164	2.13	0.012	Biological Process	GO:0033036	macromolecule localization	0.995164	1	13	5	18	1556
GO:0033365 protein localization to organelle	2	0.995195	0.237	0.005	Biological Process	GO:0033365	protein localization to organelle	0.995195	1	0	2	2	377
GO:0042278 purine nucleoside metabolic process	5	0.995309	0.592	0.008	Biological Process	GO:0042278	purine nucleoside metabolic process	0.995309	1	2	3	5	640
GO:0046128 purine ribonucleoside metabolic process	5	0.995309	0.592	0.008	Biological Process	GO:0046128	purine ribonucleoside metabolic process	0.995309	1	2	3	5	640
GO:0006470 protein dephosphorylation	1	0.995733	0.118	0.004	Biological Process	GO:0006470	protein dephosphorylation	0.995733	1	1	0	1	275
GO:0006163 purine nucleotide metabolic process	5	0.996325	0.592	0.008	Biological Process	GO:0006163	purine nucleotide metabolic process	0.996325	1	2	3	5	657
GO:0007010 cytoskeleton organization	2	0.996376	0.237	0.005	Biological Process	GO:0007010	cytoskeleton organization	0.996376	1	2	0	2	393
GO:0010605 negative regulation of macromolecule metabolic process	6	0.996773	0.71	0.008	Biological Process	GO:0010605	negative regulation of macromolecule metabolic process	0.996773	1	6	0	6	746
GO:0008092 cytoskeletal protein binding	3	0.996883	0.268	0.005	Molecular Function	GO:0008092	cytoskeletal protein binding	0.996883	1	3	0	3	551
GO:0009259 ribonucleotide metabolic process	5	0.996955	0.592	0.007	Biological Process	GO:0009259	ribonucleotide metabolic process	0.996955	1	2	3	5	670
GO:0015078 hydrogen ion transmembrane transporter activity	2	0.99707	0.178	0.004	Molecular Function	GO:0015078	hydrogen ion transmembrane transporter activity	0.99707	1	0	2	2	449
GO:0016568 chromatin modification	1	0.997191	0.118	0.003	Biological Process	GO:0016568	chromatin modification	0.997191	1	0	1	1	296
GO:0044429 mitochondrial part	5	0.997318	0.774	0.007	Cellular Component	GO:0044429	mitochondrial part	0.997318	1	3	2	5	683
GO:0004867 serine-type endopeptidase inhibitor activity	1	0.997379	0.089	0.003	Molecular Function	GO:0004867	serine-type endopeptidase inhibitor activity	0.997379	1	1	0	1	332
GO:0009119 ribonucleoside metabolic process	5	0.997406	0.592	0.007	Biological Process	GO:0009119	ribonucleoside metabolic process	0.997406	1	2	3	5	681
GO:0003924 GTPase activity	2	0.997504	0.178	0.004	Molecular Function	GO:0003924	GTPase activity	0.997504	1	1	1	2	459
GO:0061024 membrane organization	1	0.997556	0.118	0.003	Biological Process	GO:0061024	membrane organization	0.997556	1	0	1	1	303
GO:0009507 chloroplast	25	0.997856	3.87	0.012	Cellular Component	GO:0009507	chloroplast	0.997856	1	9	16	25	2107
GO:0006260 DNA replication	1	0.997875	0.118	0.003	Biological Process	GO:0006260	DNA replication	0.997875	1	1	0	1	310
GO:0030234 enzyme regulator activity	10	0.997981	0.892	0.008	Molecular Function	GO:0030234	enzyme regulator activity	0.997981	1	7	3	10	1203
GO:0009536 plastid	26	0.998071	4.025	0.012	Cellular Component	GO:0009536	plastid	0.998071	1	9	17	26	2183
GO:0050789 regulation of biological process	119	0.998273	14.083	0.016	Biological Process	GO:0050789	regulation of biological process	0.998273	1	97	22	119	7650
GO:0046982 protein heterodimerization activity	4	0.998388	0.357	0.006	Molecular Function	GO:0046982	protein heterodimerization activity	0.998388	1	3	1	4	696
GO:0009165 nucleotide biosynthetic process	2	0.998402	0.237	0.005	Biological Process	GO:0009165	nucleotide biosynthetic process	0.998402	1	0	2	2	439
GO:1901293 nucleoside phosphate biosynthetic process	2	0.998431	0.237	0.005	Biological Process	GO:1901293	nucleoside phosphate biosynthetic process	0.998431	1	0	2	2	440
GO:0005783 endoplasmic reticulum	6	0.998555	0.929	0.007	Cellular Component	GO:0005783	endoplasmic reticulum	0.998555	1	3	3	6	808
GO:0019693 ribose phosphate metabolic process	5	0.998562	0.592	0.007	Biological Process	GO:0019693	ribose phosphate metabolic process	0.998562	1	2	3	5	721
GO:0006732 coenzyme metabolic process	3	0.998612	0.355	0.005	Biological Process	GO:0006732	coenzyme metabolic process	0.998612	1	2	1	3	546
GO:0072521 purine-containing compound metabolic process	5	0.998686	0.592	0.007	Biological Process	GO:0072521	purine-containing compound metabolic process	0.998686	1	2	3	5	727
GO:0006461 protein complex assembly	5	0.998705	0.592	0.007	Biological Process	GO:0006461	protein complex assembly	0.998705	1	4	1	5	728
GO:0070271 protein complex biogenesis	5	0.998705	0.592	0.007	Biological Process	GO:0070271	protein complex biogenesis	0.998705	1	4	1	5	728
GO:0019538 protein metabolic process	199	0.99873	23.55	0.016	Biological Process	GO:0019538	protein metabolic process	0.99873	1	121	78	199	12097
GO:0009116 nucleoside metabolic process	5	0.998743	0.592	0.007	Biological Process	GO:0009116	nucleoside metabolic process	0.998743	1	2	3	5	730
GO:0072594 establishment of protein localization to organelle	1	0.998784	0.118	0.003	Biological Process	GO:0072594	establishment of protein localization to organelle	0.998784	1	0	1	1	338
GO:0044451 nucleoplasm part	2	0.998801	0.31	0.004	Cellular Component	GO:0044451	nucleoplasm part	0.998801	1	2	0	2	458
GO:1901657 glycosyl compound metabolic process	5	0.998851	0.592	0.007	Biological Process	GO:1901657	glycosyl compound metabolic process	0.998851	1	2	3	5	736
GO:0009892 negative regulation of metabolic process	6	0.998912	0.71	0.007	Biological Process	GO:0009892	negative regulation of metabolic process	0.998912	1	6	0	6	823
GO:0044281 small molecule metabolic process	47	0.998933	5.562	0.013	Biological Process	GO:0044281	small molecule metabolic process	0.998933	1	31	16	47	3554
GO:0005743 mitochondrial inner membrane	1	0.998956	0.155	0.003	Cellular Component	GO:0005743	mitochondrial inner membrane	0.998956	1	0	1	1	348
GO:0098588 bounding membrane of organelle	13	0.999041	2.012	0.009	Cellular Component	GO:0098588	bounding membrane of organelle	0.999041	1	6	7	13	1371
GO:0043623 cellular protein complex assembly	1	0.99908	0.118	0.003	Biological Process	GO:0043623	cellular protein complex assembly	0.99908	1	1	0	1	352
GO:0009451 RNA modification	1	0.999133	0.118	0.003	Biological Process	GO:0009451	RNA modification	0.999133	1	1	0	1	355
GO:0033554 cellular response to stress	7	0.999158	0.828	0.008	Biological Process	GO:0033554	cellular response to stress	0.999158	1	7	0	7	922
GO:0004518 nuclease activity	3	0.999175	0.268	0.005	Molecular Function	GO:0004518	nuclease activity	0.999175	1	1	2	3	640
GO:0044445 cytosolic part	1	0.999193	0.155	0.003	Cellular Component	GO:0044445	cytosolic part	0.999193	1	0	1	1	361
GO:0005730 nucleolus	1	0.999209	0.155	0.003	Cellular Component	GO:0005730	nucleolus	0.999209	1	1	0	1	362
GO:0051188 cofactor biosynthetic process	1	0.999216	0.118	0.003	Biological Process	GO:0051188	cofactor biosynthetic process	0.999216	1	1	0	1	360
GO:1901575 organic substance catabolic process	25	0.999298	2.959	0.011	Biological Process	GO:1901575	organic substance catabolic process	0.999298	1	16	9	25	2214
GO:0005654 nucleoplasm	2	0.999349	0.31	0.004	Cellular Component	GO:0005654	nucleoplasm	0.999349	1	2	0	2	492
GO:0035556 intracellular signal transduction	2	0.999363	0.237	0.004	Biological Process	GO:0035556	intracellular signal transduction	0.999363	1	0	2	2	490
GO:0006605 protein targeting	1	0.999383	0.118	0.003	Biological Process	GO:0006605	protein targeting	0.999383	1	0	1	1	372
GO:0005525 GTP binding	3	0.99941	0.268	0.005	Molecular Function	GO:0005525	GTP binding	0.99941	1	1	2	3	662
GO:0032561 guanyl ribonucleotide binding	3	0.99941	0.268	0.005	Molecular Function	GO:0032561	guanyl ribonucleotide binding	0.99941	1	1	2	3	662
GO:0000786 nucleosome	3	0.999423	0.464	0.005	Cellular Component	GO:0000786	nucleosome	0.999423	1	2	1	3	602
GO:0019866 organelle inner membrane	1	0.999446	0.155	0.003	Cellular Component	GO:0019866	organelle inner membrane	0.999446	1	0	1	1	380
GO:0019001 guanyl nucleotide binding	3	0.999453	0.268	0.004	Molecular Function	GO:0019001	guanyl nucleotide binding	0.999453	1	1	2	3	667
GO:0044267 cellular protein metabolic process	163	0.999468	19.29	0.016	Biological Process	GO:0044267	cellular protein metabolic process	0.999468	1	92	71	163	10304
GO:0006355 regulation of transcription, DNA-templated	59	0.999498	6.982	0.013	Biological Process	GO:0006355	regulation of transcription, DNA-templated	0.999498	1	49	10	59	4379
GO:0071822 protein complex subunit organization	7	0.9995	0.828	0.007	Biological Process	GO:0071822	protein complex subunit organization	0.9995	1	6	1	7	959
GO:1903506 regulation of nucleic acid-templated transcription	59	0.999509	6.982	0.013	Biological Process	GO:1903506	regulation of nucleic acid-templated transcription	0.999509	1	49	10	59	4382
GO:2001141 regulation of RNA biosynthetic process	59	0.999509	6.982	0.013	Biological Process	GO:2001141	regulation of RNA biosynthetic process	0.999509	1	49	10	59	4382
GO:0044815 DNA packaging complex	3	0.999513	0.464	0.005	Cellular Component	GO:0044815	DNA packaging complex	0.999513	1	2	1	3	612
GO:0031326 regulation of cellular biosynthetic process	64	0.999534	7.574	0.014	Biological Process	GO:0031326	regulation of cellular biosynthetic process	0.999534	1	54	10	64	4689
GO:0009889 regulation of biosynthetic process	64	0.999564	7.574	0.014	Biological Process	GO:0009889	regulation of biosynthetic process	0.999564	1	54	10	64	4698
GO:0006325 chromatin organization	3	0.999566	0.355	0.005	Biological Process	GO:0006325	chromatin organization	0.999566	1	1	2	3	615
GO:0006397 mRNA processing	2	0.999617	0.237	0.004	Biological Process	GO:0006397	mRNA processing	0.999617	1	2	0	2	518
GO:0008380 RNA splicing	1	0.999618	0.118	0.003	Biological Process	GO:0008380	RNA splicing	0.999618	1	1	0	1	396
GO:0050794 regulation of cellular process	102	0.999618	12.071	0.015	Biological Process	GO:0050794	regulation of cellular process	0.999618	1	80	22	102	6939
GO:0032993 protein-DNA complex	3	0.999665	0.464	0.005	Cellular Component	GO:0032993	protein-DNA complex	0.999665	1	2	1	3	634
GO:0051252 regulation of RNA metabolic process	59	0.999693	6.982	0.013	Biological Process	GO:0051252	regulation of RNA metabolic process	0.999693	1	49	10	59	4443
GO:0032403 protein complex binding	1	0.999702	0.089	0.002	Molecular Function	GO:0032403	protein complex binding	0.999702	1	1	0	1	453
GO:2000112 regulation of cellular macromolecule biosynthetic process	62	0.999726	7.337	0.013	Biological Process	GO:2000112	regulation of cellular macromolecule biosynthetic process	0.999726	1	52	10	62	4639
GO:0019219 regulation of nucleobase-containing compound metabolic process	60	0.99973	7.101	0.013	Biological Process	GO:0019219	regulation of nucleobase-containing compound metabolic process	0.99973	1	50	10	60	4520
GO:0010556 regulation of macromolecule biosynthetic process	62	0.999736	7.337	0.013	Biological Process	GO:0010556	regulation of macromolecule biosynthetic process	0.999736	1	52	10	62	4644
GO:1902580 single-organism cellular localization	1	0.999777	0.118	0.002	Biological Process	GO:1902580	single-organism cellular localization	0.999777	1	0	1	1	423
GO:0000785 chromatin	3	0.999785	0.464	0.005	Cellular Component	GO:0000785	chromatin	0.999785	1	2	1	3	660
GO:0032259 methylation	1	0.999841	0.118	0.002	Biological Process	GO:0032259	methylation	0.999841	1	1	0	1	440
GO:1901137 carbohydrate derivative biosynthetic process	6	0.999844	0.71	0.006	Biological Process	GO:1901137	carbohydrate derivative biosynthetic process	0.999844	1	2	4	6	954
GO:0009117 nucleotide metabolic process	5	0.999854	0.592	0.006	Biological Process	GO:0009117	nucleotide metabolic process	0.999854	1	2	3	5	870
GO:0006753 nucleoside phosphate metabolic process	5	0.999878	0.592	0.006	Biological Process	GO:0006753	nucleoside phosphate metabolic process	0.999878	1	2	3	5	881
GO:0051171 regulation of nitrogen compound metabolic process	62	0.999884	7.337	0.013	Biological Process	GO:0051171	regulation of nitrogen compound metabolic process	0.999884	1	52	10	62	4748
GO:1902582 single-organism intracellular transport	4	0.999902	0.473	0.005	Biological Process	GO:1902582	single-organism intracellular transport	0.999902	1	2	2	4	801
GO:0031323 regulation of cellular metabolic process	69	0.999908	8.166	0.013	Biological Process	GO:0031323	regulation of cellular metabolic process	0.999908	1	59	10	69	5201
GO:0019637 organophosphate metabolic process	12	0.999911	1.42	0.008	Biological Process	GO:0019637	organophosphate metabolic process	0.999911	1	6	6	12	1480
GO:0044877 macromolecular complex binding	2	0.999924	0.178	0.003	Molecular Function	GO:0044877	macromolecular complex binding	0.999924	1	1	1	2	672
GO:0016874 ligase activity	1	0.999935	0.089	0.002	Molecular Function	GO:0016874	ligase activity	0.999935	1	0	1	1	538
GO:0016071 mRNA metabolic process	2	0.999937	0.237	0.003	Biological Process	GO:0016071	mRNA metabolic process	0.999937	1	2	0	2	616
GO:0031090 organelle membrane	16	0.999938	2.477	0.009	Cellular Component	GO:0031090	organelle membrane	0.999938	1	8	8	16	1817
GO:0006399 tRNA metabolic process	1	0.99994	0.118	0.002	Biological Process	GO:0006399	tRNA metabolic process	0.99994	1	1	0	1	489
GO:0090407 organophosphate biosynthetic process	3	0.999946	0.355	0.004	Biological Process	GO:0090407	organophosphate biosynthetic process	0.999946	1	0	3	3	736
GO:0010468 regulation of gene expression	62	0.999953	7.337	0.013	Biological Process	GO:0010468	regulation of gene expression	0.999953	1	52	10	62	4858
GO:0005829 cytosol	9	0.999968	1.393	0.007	Cellular Component	GO:0005829	cytosol	0.999968	1	8	1	9	1321
GO:0080090 regulation of primary metabolic process	66	0.999969	7.811	0.013	Biological Process	GO:0080090	regulation of primary metabolic process	0.999969	1	56	10	66	5153
GO:1902494 catalytic complex	5	0.999972	0.774	0.005	Cellular Component	GO:1902494	catalytic complex	0.999972	1	1	4	5	977
GO:0034470 ncRNA processing	1	0.999972	0.118	0.002	Biological Process	GO:0034470	ncRNA processing	0.999972	1	1	0	1	526
GO:0012505 endomembrane system	14	0.999975	2.167	0.008	Cellular Component	GO:0012505	endomembrane system	0.999975	1	5	9	14	1738
GO:0009057 macromolecule catabolic process	9	0.999978	1.065	0.007	Biological Process	GO:0009057	macromolecule catabolic process	0.999978	1	6	3	9	1340
GO:0055086 nucleobase-containing small molecule metabolic process	5	0.999979	0.592	0.005	Biological Process	GO:0055086	nucleobase-containing small molecule metabolic process	0.999979	1	2	3	5	991
GO:0019222 regulation of metabolic process	72	0.99998	8.521	0.013	Biological Process	GO:0019222	regulation of metabolic process	0.99998	1	62	10	72	5575
GO:1901135 carbohydrate derivative metabolic process	12	0.999982	1.42	0.007	Biological Process	GO:1901135	carbohydrate derivative metabolic process	0.999982	1	6	6	12	1601
GO:0006511 ubiquitin-dependent protein catabolic process	2	0.999983	0.237	0.003	Biological Process	GO:0006511	ubiquitin-dependent protein catabolic process	0.999983	1	1	1	2	686
GO:0006351 transcription, DNA-templated	60	0.999984	7.101	0.012	Biological Process	GO:0006351	transcription, DNA-templated	0.999984	1	49	11	60	4858
GO:0097659 nucleic acid-templated transcription	60	0.999984	7.101	0.012	Biological Process	GO:0097659	nucleic acid-templated transcription	0.999984	1	49	11	60	4863
GO:0032774 RNA biosynthetic process	60	0.999985	7.101	0.012	Biological Process	GO:0032774	RNA biosynthetic process	0.999985	1	49	11	60	4870
GO:0060255 regulation of macromolecule metabolic process	67	0.999987	7.929	0.013	Biological Process	GO:0060255	regulation of macromolecule metabolic process	0.999987	1	57	10	67	5320
GO:0005739 mitochondrion	8	0.999989	1.238	0.006	Cellular Component	GO:0005739	mitochondrion	0.999989	1	6	2	8	1307
GO:0044427 chromosomal part	3	0.999992	0.464	0.004	Cellular Component	GO:0044427	chromosomal part	0.999992	1	2	1	3	845
GO:0065003 macromolecular complex assembly	5	0.999992	0.592	0.005	Biological Process	GO:0065003	macromolecular complex assembly	0.999992	1	4	1	5	1047
GO:0019941 modification-dependent protein catabolic process	2	0.999993	0.237	0.003	Biological Process	GO:0019941	modification-dependent protein catabolic process	0.999993	1	1	1	2	731
GO:0016482 cytoplasmic transport	1	0.999993	0.118	0.002	Biological Process	GO:0016482	cytoplasmic transport	0.999993	1	0	1	1	594
GO:0043632 modification-dependent macromolecule catabolic process	2	0.999993	0.237	0.003	Biological Process	GO:0043632	modification-dependent macromolecule catabolic process	0.999993	1	1	1	2	732
GO:0008152 metabolic process	590	0.999995	69.822	0.018	Biological Process	GO:0008152	metabolic process	0.999995	1	373	217	590	32927
GO:0005694 chromosome	4	0.999995	0.619	0.004	Cellular Component	GO:0005694	chromosome	0.999995	1	3	1	4	980
GO:0051276 chromosome organization	3	0.999996	0.355	0.003	Biological Process	GO:0051276	chromosome organization	0.999996	1	1	2	3	889
GO:0044085 cellular component biogenesis	14	0.999997	1.657	0.007	Biological Process	GO:0044085	cellular component biogenesis	0.999997	1	8	6	14	1891
GO:0019438 aromatic compound biosynthetic process	73	0.999997	8.639	0.012	Biological Process	GO:0019438	aromatic compound biosynthetic process	0.999997	1	58	15	73	5863
GO:0034613 cellular protein localization	2	0.999998	0.237	0.003	Biological Process	GO:0034613	cellular protein localization	0.999998	1	0	2	2	790
GO:0070727 cellular macromolecule localization	2	0.999998	0.237	0.003	Biological Process	GO:0070727	cellular macromolecule localization	0.999998	1	0	2	2	792
GO:0031981 nuclear lumen	3	0.999998	0.464	0.003	Cellular Component	GO:0031981	nuclear lumen	0.999998	1	3	0	3	923
GO:0034622 cellular macromolecular complex assembly	3	0.999998	0.355	0.003	Biological Process	GO:0034622	cellular macromolecular complex assembly	0.999998	1	2	1	3	936
GO:1901362 organic cyclic compound biosynthetic process	75	0.999999	8.876	0.012	Biological Process	GO:1901362	organic cyclic compound biosynthetic process	0.999999	1	59	16	75	6072
GO:0022607 cellular component assembly	6	0.999999	0.71	0.005	Biological Process	GO:0022607	cellular component assembly	0.999999	1	5	1	6	1264
GO:0051603 proteolysis involved in cellular protein catabolic process	2	0.999999	0.237	0.002	Biological Process	GO:0051603	proteolysis involved in cellular protein catabolic process	0.999999	1	1	1	2	836
GO:0044257 cellular protein catabolic process	2	0.999999	0.237	0.002	Biological Process	GO:0044257	cellular protein catabolic process	0.999999	1	1	1	2	841
GO:0031974 membrane-enclosed lumen	5	0.999999	0.774	0.004	Cellular Component	GO:0031974	membrane-enclosed lumen	0.999999	1	4	1	5	1196
GO:0044265 cellular macromolecule catabolic process	3	1	0.355	0.003	Biological Process	GO:0044265	cellular macromolecule catabolic process	1	1	1	2	3	1004
GO:0006259 DNA metabolic process	3	1	0.355	0.003	Biological Process	GO:0006259	DNA metabolic process	1	1	2	1	3	1005
GO:0006886 intracellular protein transport	1	1	0.118	0.001	Biological Process	GO:0006886	intracellular protein transport	1	1	0	1	1	743
GO:0030163 protein catabolic process	2	1	0.237	0.002	Biological Process	GO:0030163	protein catabolic process	1	1	1	1	2	892
GO:0051641 cellular localization	7	1	0.828	0.005	Biological Process	GO:0051641	cellular localization	1	1	2	5	7	1436
GO:0034654 nucleobase-containing compound biosynthetic process	62	1	7.337	0.011	Biological Process	GO:0034654	nucleobase-containing compound biosynthetic process	1	1	49	13	62	5418
GO:0046907 intracellular transport	4	1	0.473	0.003	Biological Process	GO:0046907	intracellular transport	1	1	2	2	4	1155
GO:0009987 cellular process	548	1	64.852	0.017	Biological Process	GO:0009987	cellular process	1	1	330	218	548	31356
GO:0034660 ncRNA metabolic process	1	1	0.118	0.001	Biological Process	GO:0034660	ncRNA metabolic process	1	1	1	0	1	778
GO:0016192 vesicle-mediated transport	1	1	0.118	0.001	Biological Process	GO:0016192	vesicle-mediated transport	1	1	0	1	1	791
GO:0043233 organelle lumen	3	1	0.464	0.003	Cellular Component	GO:0043233	organelle lumen	1	1	3	0	3	1094
GO:0070013 intracellular organelle lumen	3	1	0.464	0.003	Cellular Component	GO:0070013	intracellular organelle lumen	1	1	3	0	3	1094
GO:1902589 single-organism organelle organization	3	1	0.355	0.003	Biological Process	GO:1902589	single-organism organelle organization	1	1	2	1	3	1101
GO:0043933 macromolecular complex subunit organization	8	1	0.947	0.005	Biological Process	GO:0043933	macromolecular complex subunit organization	1	1	6	2	8	1625
GO:0008104 protein localization	4	1	0.473	0.003	Biological Process	GO:0008104	protein localization	1	1	0	4	4	1220
GO:0018130 heterocycle biosynthetic process	65	1	7.692	0.011	Biological Process	GO:0018130	heterocycle biosynthetic process	1	1	50	15	65	5850
GO:0015031 protein transport	3	1	0.355	0.003	Biological Process	GO:0015031	protein transport	1	1	0	3	3	1174
GO:0045184 establishment of protein localization	3	1	0.355	0.003	Biological Process	GO:0045184	establishment of protein localization	1	1	0	3	3	1184
GO:0051649 establishment of localization in cell	4	1	0.473	0.003	Biological Process	GO:0051649	establishment of localization in cell	1	1	2	2	4	1378
GO:0044428 nuclear part	4	1	0.619	0.003	Cellular Component	GO:0044428	nuclear part	1	1	4	0	4	1459
GO:0044237 cellular metabolic process	387	1	45.799	0.016	Biological Process	GO:0044237	cellular metabolic process	1	1	250	137	387	24137
GO:0006396 RNA processing	3	1	0.355	0.002	Biological Process	GO:0006396	RNA processing	1	1	3	0	3	1343
GO:0006518 peptide metabolic process	13	1	1.538	0.005	Biological Process	GO:0006518	peptide metabolic process	1	1	8	5	13	2373
GO:0043603 cellular amide metabolic process	14	1	1.657	0.006	Biological Process	GO:0043603	cellular amide metabolic process	1	1	8	6	14	2524
GO:0003735 structural constituent of ribosome	1	1	0.089	0.001	Molecular Function	GO:0003735	structural constituent of ribosome	1	1	0	1	1	1236
GO:1901564 organonitrogen compound metabolic process	43	1	5.089	0.009	Biological Process	GO:1901564	organonitrogen compound metabolic process	1	1	23	20	43	4849
GO:0016043 cellular component organization	26	1	3.077	0.007	Biological Process	GO:0016043	cellular component organization	1	1	12	14	26	3644
GO:0003723 RNA binding	8	1	0.714	0.003	Molecular Function	GO:0003723	RNA binding	1	1	7	1	8	2388
GO:0005840 ribosome	1	1	0.155	0.001	Cellular Component	GO:0005840	ribosome	1	1	0	1	1	1265
GO:0005198 structural molecule activity	1	1	0.089	0.001	Molecular Function	GO:0005198	structural molecule activity	1	1	0	1	1	1406
GO:0043043 peptide biosynthetic process	6	1	0.71	0.003	Biological Process	GO:0043043	peptide biosynthetic process	1	1	4	2	6	1942
GO:0005634 nucleus	71	1	10.991	0.01	Cellular Component	GO:0005634	nucleus	1	1	55	16	71	6981
GO:0043604 amide biosynthetic process	6	1	0.71	0.003	Biological Process	GO:0043604	amide biosynthetic process	1	1	4	2	6	2018
GO:0016070 RNA metabolic process	65	1	7.692	0.01	Biological Process	GO:0016070	RNA metabolic process	1	1	53	12	65	6689
GO:0003676 nucleic acid binding	101	1	9.01	0.01	Molecular Function	GO:0003676	nucleic acid binding	1	1	87	14	101	10139
GO:0006412 translation	5	1	0.592	0.003	Biological Process	GO:0006412	translation	1	1	4	1	5	1921
GO:0071840 cellular component organization or biogenesis	28	1	3.314	0.007	Biological Process	GO:0071840	cellular component organization or biogenesis	1	1	14	14	28	4117
GO:0006996 organelle organization	6	1	0.71	0.003	Biological Process	GO:0006996	organelle organization	1	1	4	2	6	2181
GO:0030529 intracellular ribonucleoprotein complex	2	1	0.31	0.001	Cellular Component	GO:0030529	intracellular ribonucleoprotein complex	1	1	1	1	2	1681
GO:1901566 organonitrogen compound biosynthetic process	16	1	1.893	0.005	Biological Process	GO:1901566	organonitrogen compound biosynthetic process	1	1	8	8	16	3219
GO:0009059 macromolecule biosynthetic process	78	1	9.231	0.01	Biological Process	GO:0009059	macromolecule biosynthetic process	1	1	59	19	78	7883
GO:0034645 cellular macromolecule biosynthetic process	77	1	9.112	0.01	Biological Process	GO:0034645	cellular macromolecule biosynthetic process	1	1	58	19	77	7829
GO:0044260 cellular macromolecule metabolic process	246	1	29.112	0.014	Biological Process	GO:0044260	cellular macromolecule metabolic process	1	1	155	91	246	17864
GO:1990904 ribonucleoprotein complex	2	1	0.31	0.001	Cellular Component	GO:1990904	ribonucleoprotein complex	1	1	1	1	2	1726
GO:0043234 protein complex	25	1	3.87	0.006	Cellular Component	GO:0043234	protein complex	1	1	7	18	25	4087
GO:0043170 macromolecule metabolic process	285	1	33.728	0.014	Biological Process	GO:0043170	macromolecule metabolic process	1	1	186	99	285	20051
GO:0071704 organic substance metabolic process	417	1	49.349	0.016	Biological Process	GO:0071704	organic substance metabolic process	1	1	268	149	417	26844
GO:0044271 cellular nitrogen compound biosynthetic process	73	1	8.639	0.009	Biological Process	GO:0044271	cellular nitrogen compound biosynthetic process	1	1	56	17	73	7775
GO:0006725 cellular aromatic compound metabolic process	100	1	11.834	0.01	Biological Process	GO:0006725	cellular aromatic compound metabolic process	1	1	75	25	100	9586
GO:0044446 intracellular organelle part	46	1	7.121	0.008	Cellular Component	GO:0044446	intracellular organelle part	1	1	21	25	46	5925
GO:1901360 organic cyclic compound metabolic process	102	1	12.071	0.01	Biological Process	GO:1901360	organic cyclic compound metabolic process	1	1	73	29	102	9739
GO:0003674 molecular_function	1121	1	100	0.018	Molecular Function	GO:0003674	molecular_function	1	1	705	416	1121	63340
GO:0005515 protein binding	176	1	15.7	0.011	Molecular Function	GO:0005515	protein binding	1	1	110	66	176	16581
GO:0005575 cellular_component	646	1	100	0.019	Cellular Component	GO:0005575	cellular_component	1	1	397	249	646	33248
GO:0005622 intracellular	147	1	22.755	0.009	Cellular Component	GO:0005622	intracellular	1	1	93	54	147	16969
GO:0005623 cell	192	1	29.721	0.01	Cellular Component	GO:0005623	cell	1	1	124	68	192	18616
GO:0005737 cytoplasm	74	1	11.455	0.008	Cellular Component	GO:0005737	cytoplasm	1	1	39	35	74	9336
GO:0006139 nucleobase-containing compound metabolic process	73	1	8.639	0.008	Biological Process	GO:0006139	nucleobase-containing compound metabolic process	1	1	57	16	73	8816
GO:0006807 nitrogen compound metabolic process	113	1	13.373	0.009	Biological Process	GO:0006807	nitrogen compound metabolic process	1	1	80	33	113	12400
GO:0008150 biological_process	845	1	100	0.02	Biological Process	GO:0008150	biological_process	1	1	528	317	845	43146
GO:0009058 biosynthetic process	119	1	14.083	0.011	Biological Process	GO:0009058	biosynthetic process	1	1	84	35	119	10980
GO:0010467 gene expression	70	1	8.284	0.008	Biological Process	GO:0010467	gene expression	1	1	57	13	70	8345
GO:0032991 macromolecular complex	26	1	4.025	0.005	Cellular Component	GO:0032991	macromolecular complex	1	1	7	19	26	5738
GO:0034641 cellular nitrogen compound metabolic process	96	1	11.361	0.008	Biological Process	GO:0034641	cellular nitrogen compound metabolic process	1	1	68	28	96	11505
GO:0043226 organelle	128	1	19.814	0.009	Cellular Component	GO:0043226	organelle	1	1	80	48	128	13855
GO:0043227 membrane-bounded organelle	122	1	18.885	0.01	Cellular Component	GO:0043227	membrane-bounded organelle	1	1	76	46	122	12152
GO:0043228 non-membrane-bounded organelle	10	1	1.548	0.003	Cellular Component	GO:0043228	non-membrane-bounded organelle	1	1	7	3	10	3005
GO:0043229 intracellular organelle	128	1	19.814	0.009	Cellular Component	GO:0043229	intracellular organelle	1	1	80	48	128	13846
GO:0043231 intracellular membrane-bounded organelle	122	1	18.885	0.01	Cellular Component	GO:0043231	intracellular membrane-bounded organelle	1	1	76	46	122	12143
GO:0043232 intracellular non-membrane-bounded organelle	10	1	1.548	0.003	Cellular Component	GO:0043232	intracellular non-membrane-bounded organelle	1	1	7	3	10	3005
GO:0044238 primary metabolic process	379	1	44.852	0.015	Biological Process	GO:0044238	primary metabolic process	1	1	243	136	379	25399
GO:0044249 cellular biosynthetic process	109	1	12.899	0.011	Biological Process	GO:0044249	cellular biosynthetic process	1	1	80	29	109	10291
GO:0044422 organelle part	46	1	7.121	0.008	Cellular Component	GO:0044422	organelle part	1	1	21	25	46	5933
GO:0044424 intracellular part	146	1	22.601	0.009	Cellular Component	GO:0044424	intracellular part	1	1	93	53	146	16579
GO:0044444 cytoplasmic part	62	1	9.598	0.008	Cellular Component	GO:0044444	cytoplasmic part	1	1	30	32	62	7688
GO:0044464 cell part	185	1	28.638	0.01	Cellular Component	GO:0044464	cell part	1	1	119	66	185	18377
GO:0046483 heterocycle metabolic process	84	1	9.941	0.009	Biological Process	GO:0046483	heterocycle metabolic process	1	1	61	23	84	9407
GO:0090304 nucleic acid metabolic process	68	1	8.047	0.009	Biological Process	GO:0090304	nucleic acid metabolic process	1	1	55	13	68	7649
GO:1901576 organic substance biosynthetic process	111	1	13.136	0.011	Biological Process	GO:1901576	organic substance biosynthetic process	1	1	78	33	111	10467

## Sheet: L143CK-vs-L143LP
Table S6: Information of DEGs GO enrichment analysis.
id	num	pvalue	per	ratio	class	ID	Descrption	Pvalue	Qvalue	Up	Down	fg_num	bg_num
GO:0030410 nicotianamine synthase activity	16	3.74232e-17	1.037	0.457	Molecular Function	GO:0030410	nicotianamine synthase activity	3.74232e-17	2.31649e-14	1	15	16	35
GO:0030417 nicotianamine metabolic process	16	2.58705e-16	1.342	0.457	Biological Process	GO:0030417	nicotianamine metabolic process	2.58705e-16	1.33923e-13	1	15	16	35
GO:0030418 nicotianamine biosynthetic process	16	2.58705e-16	1.342	0.457	Biological Process	GO:0030418	nicotianamine biosynthetic process	2.58705e-16	1.33923e-13	1	15	16	35
GO:0072351 tricarboxylic acid biosynthetic process	16	2.58705e-16	1.342	0.457	Biological Process	GO:0072351	tricarboxylic acid biosynthetic process	2.58705e-16	1.33923e-13	1	15	16	35
GO:0022857 transmembrane transporter activity	163	1.61644e-14	10.564	0.046	Molecular Function	GO:0022857	transmembrane transporter activity	1.61644e-14	5.00287e-12	63	100	163	3580
GO:0046915 transition metal ion transmembrane transporter activity	23	4.71876e-14	1.491	0.184	Molecular Function	GO:0046915	transition metal ion transmembrane transporter activity	4.71876e-14	9.73638e-12	12	11	23	125
GO:0072593 reactive oxygen species metabolic process	60	4.15063e-14	5.034	0.084	Biological Process	GO:0072593	reactive oxygen species metabolic process	4.15063e-14	1.61148e-11	39	21	60	716
GO:0005215 transporter activity	165	1.1291e-13	10.693	0.044	Molecular Function	GO:0005215	transporter activity	1.1291e-13	1.74728e-11	65	100	165	3726
GO:0044699 single-organism process	711	1.62262e-13	59.648	0.033	Biological Process	GO:0044699	single-organism process	1.62262e-13	5.03986e-11	348	363	711	21241
GO:0046906 tetrapyrrole binding	124	8.15681e-13	8.036	0.048	Molecular Function	GO:0046906	tetrapyrrole binding	8.15681e-13	9.87487e-11	73	51	124	2579
GO:0004601 peroxidase activity	56	1.0078e-12	3.629	0.072	Molecular Function	GO:0004601	peroxidase activity	1.0078e-12	9.87487e-11	35	21	56	776
GO:0016684 oxidoreductase activity, acting on peroxide as acceptor	56	1.11671e-12	3.629	0.072	Molecular Function	GO:0016684	oxidoreductase activity, acting on peroxide as acceptor	1.11671e-12	9.87487e-11	35	21	56	778
GO:0042743 hydrogen peroxide metabolic process	54	1.24658e-12	4.53	0.083	Biological Process	GO:0042743	hydrogen peroxide metabolic process	1.24658e-12	3.22657e-10	33	21	54	652
GO:0016209 antioxidant activity	57	6.13289e-12	3.694	0.068	Molecular Function	GO:0016209	antioxidant activity	6.13289e-12	4.74532e-10	36	21	57	836
GO:0020037 heme binding	116	3.68112e-11	7.518	0.046	Molecular Function	GO:0020037	heme binding	3.68112e-11	2.53179e-09	73	43	116	2495
GO:0001071 nucleic acid binding transcription factor activity	104	5.1868e-11	6.74	0.048	Molecular Function	GO:0001071	nucleic acid binding transcription factor activity	5.1868e-11	2.91876e-09	44	60	104	2156
GO:0003700 transcription factor activity, sequence-specific DNA binding	104	5.1868e-11	6.74	0.048	Molecular Function	GO:0003700	transcription factor activity, sequence-specific DNA binding	5.1868e-11	2.91876e-09	44	60	104	2156
GO:0042744 hydrogen peroxide catabolic process	51	1.92828e-11	4.279	0.08	Biological Process	GO:0042744	hydrogen peroxide catabolic process	1.92828e-11	4.27803e-09	33	18	51	638
GO:0000041 transition metal ion transport	19	4.03903e-11	1.594	0.188	Biological Process	GO:0000041	transition metal ion transport	4.03903e-11	7.84077e-09	14	5	19	101
GO:0016491 oxidoreductase activity	229	1.56765e-10	14.841	0.037	Molecular Function	GO:0016491	oxidoreductase activity	1.56765e-10	8.08645e-09	136	93	229	6211
GO:0044763 single-organism cellular process	492	6.29525e-11	41.275	0.035	Biological Process	GO:0044763	single-organism cellular process	6.29525e-11	1.08628e-08	228	264	492	14009
GO:0009308 amine metabolic process	33	9.987e-11	2.768	0.104	Biological Process	GO:0009308	amine metabolic process	9.987e-11	1.53053e-08	11	22	33	318
GO:0050896 response to stimulus	229	1.08408e-10	19.211	0.042	Biological Process	GO:0050896	response to stimulus	1.08408e-10	1.53053e-08	115	114	229	5506
GO:0009309 amine biosynthetic process	19	1.36193e-10	1.594	0.176	Biological Process	GO:0009309	amine biosynthetic process	1.36193e-10	1.62698e-08	4	15	19	108
GO:0042401 cellular biogenic amine biosynthetic process	19	1.36193e-10	1.594	0.176	Biological Process	GO:0042401	cellular biogenic amine biosynthetic process	1.36193e-10	1.62698e-08	4	15	19	108
GO:0006829 zinc II ion transport	13	3.01279e-10	1.091	0.277	Biological Process	GO:0006829	zinc II ion transport	3.01279e-10	3.34205e-08	12	1	13	47
GO:0005385 zinc ion transmembrane transporter activity	12	7.57877e-10	0.778	0.261	Molecular Function	GO:0005385	zinc ion transmembrane transporter activity	7.57877e-10	3.60866e-08	11	1	12	46
GO:0044106 cellular amine metabolic process	27	4.74223e-10	2.265	0.115	Biological Process	GO:0044106	cellular amine metabolic process	4.74223e-10	4.80344e-08	5	22	27	234
GO:0072330 monocarboxylic acid biosynthetic process	40	4.94881e-10	3.356	0.085	Biological Process	GO:0072330	monocarboxylic acid biosynthetic process	4.94881e-10	4.80344e-08	17	23	40	471
GO:0071577 zinc II ion transmembrane transport	12	3.06088e-09	1.007	0.261	Biological Process	GO:0071577	zinc II ion transmembrane transport	3.06088e-09	2.7962e-07	11	1	12	46
GO:0009628 response to abiotic stimulus	69	4.00525e-09	5.789	0.059	Biological Process	GO:0009628	response to abiotic stimulus	4.00525e-09	3.45564e-07	33	36	69	1168
GO:0044765 single-organism transport	206	7.25404e-09	17.282	0.041	Biological Process	GO:0044765	single-organism transport	7.25404e-09	5.92922e-07	97	109	206	5064
GO:0032787 monocarboxylic acid metabolic process	54	9.55107e-09	4.53	0.065	Biological Process	GO:0032787	monocarboxylic acid metabolic process	9.55107e-09	7.41641e-07	27	27	54	833
GO:1902578 single-organism localization	206	1.24817e-08	17.282	0.04	Biological Process	GO:1902578	single-organism localization	1.24817e-08	8.97518e-07	97	109	206	5099
GO:0006082 organic acid metabolic process	104	1.27144e-08	8.725	0.049	Biological Process	GO:0006082	organic acid metabolic process	1.27144e-08	8.97518e-07	55	49	104	2120
GO:0006576 cellular biogenic amine metabolic process	24	1.56264e-08	2.013	0.108	Biological Process	GO:0006576	cellular biogenic amine metabolic process	1.56264e-08	1.05512e-06	5	19	24	222
GO:0008643 carbohydrate transport	16	1.84508e-08	1.342	0.158	Biological Process	GO:0008643	carbohydrate transport	1.84508e-08	1.19392e-06	2	14	16	101
GO:0005975 carbohydrate metabolic process	137	3.1197e-08	11.493	0.044	Biological Process	GO:0005975	carbohydrate metabolic process	3.1197e-08	1.90045e-06	61	76	137	3092
GO:0044712 single-organism catabolic process	81	3.1817e-08	6.795	0.053	Biological Process	GO:0044712	single-organism catabolic process	3.1817e-08	1.90045e-06	48	33	81	1540
GO:0006979 response to oxidative stress	56	4.07826e-08	4.698	0.061	Biological Process	GO:0006979	response to oxidative stress	4.07826e-08	2.34576e-06	34	22	56	918
GO:0072350 tricarboxylic acid metabolic process	18	4.91617e-08	1.51	0.131	Biological Process	GO:0072350	tricarboxylic acid metabolic process	4.91617e-08	2.67848e-06	3	15	18	137
GO:0009416 response to light stimulus	34	5.00166e-08	2.852	0.079	Biological Process	GO:0009416	response to light stimulus	5.00166e-08	2.67848e-06	10	24	34	428
GO:1903409 reactive oxygen species biosynthetic process	7	6.39777e-08	0.587	0.467	Biological Process	GO:1903409	reactive oxygen species biosynthetic process	6.39777e-08	3.31191e-06	4	3	7	15
GO:0043436 oxoacid metabolic process	101	7.03521e-08	8.473	0.048	Biological Process	GO:0043436	oxoacid metabolic process	7.03521e-08	3.52441e-06	52	49	101	2111
GO:0008324 cation transmembrane transporter activity	54	8.84832e-08	3.5	0.054	Molecular Function	GO:0008324	cation transmembrane transporter activity	8.84832e-08	3.91222e-06	25	29	54	1006
GO:0030001 metal ion transport	46	8.31299e-08	3.859	0.066	Biological Process	GO:0030001	metal ion transport	8.31299e-08	4.0344e-06	20	26	46	701
GO:0016053 organic acid biosynthetic process	55	1.04036e-07	4.614	0.06	Biological Process	GO:0016053	organic acid biosynthetic process	1.04036e-07	4.752e-06	24	31	55	920
GO:0046394 carboxylic acid biosynthetic process	55	1.04036e-07	4.614	0.06	Biological Process	GO:0046394	carboxylic acid biosynthetic process	1.04036e-07	4.752e-06	24	31	55	920
GO:0019253 reductive pentose-phosphate cycle	8	1.12371e-07	0.671	0.348	Biological Process	GO:0019253	reductive pentose-phosphate cycle	1.12371e-07	4.84756e-06	0	8	8	23
GO:0019685 photosynthesis, dark reaction	8	1.12371e-07	0.671	0.348	Biological Process	GO:0019685	photosynthesis, dark reaction	1.12371e-07	4.84756e-06	0	8	8	23
GO:0009314 response to radiation	34	1.20111e-07	2.852	0.077	Biological Process	GO:0009314	response to radiation	1.20111e-07	5.04142e-06	10	24	34	444
GO:0046873 metal ion transmembrane transporter activity	32	1.76331e-07	2.074	0.069	Molecular Function	GO:0046873	metal ion transmembrane transporter activity	1.76331e-07	7.2766e-06	12	20	32	462
GO:0031406 carboxylic acid binding	16	3.5808e-07	1.037	0.114	Molecular Function	GO:0031406	carboxylic acid binding	3.5808e-07	1.30383e-05	11	5	16	140
GO:0043177 organic acid binding	16	3.5808e-07	1.037	0.114	Molecular Function	GO:0043177	organic acid binding	3.5808e-07	1.30383e-05	11	5	16	140
GO:0006950 response to stress	139	6.19895e-07	11.661	0.042	Biological Process	GO:0006950	response to stress	6.19895e-07	2.53341e-05	85	54	139	3319
GO:0015075 ion transmembrane transporter activity	64	8.41806e-07	4.148	0.047	Molecular Function	GO:0015075	ion transmembrane transporter activity	8.41806e-07	2.89488e-05	31	33	64	1371
GO:0033293 monocarboxylic acid binding	12	1.06939e-06	0.778	0.141	Molecular Function	GO:0033293	monocarboxylic acid binding	1.06939e-06	3.48395e-05	8	4	12	85
GO:0055085 transmembrane transport	135	1.01879e-06	11.326	0.042	Biological Process	GO:0055085	transmembrane transport	1.01879e-06	4.05688e-05	61	74	135	3230
GO:0006811 ion transport	79	1.32913e-06	6.628	0.048	Biological Process	GO:0006811	ion transport	1.32913e-06	5.16033e-05	38	41	79	1634
GO:0019752 carboxylic acid metabolic process	95	1.56327e-06	7.97	0.045	Biological Process	GO:0019752	carboxylic acid metabolic process	1.56327e-06	5.92138e-05	46	49	95	2088
GO:0005384 manganese ion transmembrane transporter activity	9	2.10432e-06	0.583	0.188	Molecular Function	GO:0005384	manganese ion transmembrane transporter activity	2.10432e-06	6.51286e-05	0	9	9	48
GO:0008289 lipid binding	32	2.2846e-06	2.074	0.062	Molecular Function	GO:0008289	lipid binding	2.2846e-06	6.73413e-05	22	10	32	520
GO:0004553 hydrolase activity, hydrolyzing O-glycosyl compounds	66	2.42425e-06	4.277	0.045	Molecular Function	GO:0004553	hydrolase activity, hydrolyzing O-glycosyl compounds	2.42425e-06	6.82096e-05	25	41	66	1476
GO:0009753 response to jasmonic acid	12	1.99931e-06	1.007	0.15	Biological Process	GO:0009753	response to jasmonic acid	1.99931e-06	7.39268e-05	1	11	12	80
GO:0030026 cellular manganese ion homeostasis	9	2.20264e-06	0.755	0.209	Biological Process	GO:0030026	cellular manganese ion homeostasis	2.20264e-06	7.77432e-05	0	9	9	43
GO:0055071 manganese ion homeostasis	9	2.20264e-06	0.755	0.209	Biological Process	GO:0055071	manganese ion homeostasis	2.20264e-06	7.77432e-05	0	9	9	43
GO:0051234 establishment of localization	216	2.58784e-06	18.121	0.037	Biological Process	GO:0051234	establishment of localization	2.58784e-06	8.93093e-05	100	116	216	5806
GO:0006812 cation transport	61	2.66598e-06	5.117	0.052	Biological Process	GO:0006812	cation transport	2.66598e-06	9.00059e-05	31	30	61	1178
GO:0016765 transferase activity, transferring alkyl or aryl (other than methyl) groups	19	3.67433e-06	1.231	0.084	Molecular Function	GO:0016765	transferase activity, transferring alkyl or aryl (other than methyl) groups	3.67433e-06	9.88875e-05	2	17	19	227
GO:0051179 localization	217	3.51423e-06	18.205	0.037	Biological Process	GO:0051179	localization	3.51423e-06	0.000116119	100	117	217	5864
GO:0006810 transport	214	3.80943e-06	17.953	0.037	Biological Process	GO:0006810	transport	3.80943e-06	0.000123251	100	114	214	5775
GO:0006814 sodium ion transport	8	4.01791e-06	0.671	0.229	Biological Process	GO:0006814	sodium ion transport	4.01791e-06	0.000127343	1	7	8	35
GO:0044283 small molecule biosynthetic process	60	4.6887e-06	5.034	0.051	Biological Process	GO:0044283	small molecule biosynthetic process	4.6887e-06	0.000145631	25	35	60	1173
GO:0043565 sequence-specific DNA binding	55	6.32175e-06	3.564	0.046	Molecular Function	GO:0043565	sequence-specific DNA binding	6.32175e-06	0.000163049	30	25	55	1189
GO:0002237 response to molecule of bacterial origin	5	6.41846e-06	0.419	0.455	Biological Process	GO:0002237	response to molecule of bacterial origin	6.41846e-06	0.000195448	2	3	5	11
GO:0016709 oxidoreductase activity, acting on paired donors, with incorporation or reduction of molecular oxygen, NAD(P)H as one donor, and incorporation of one atom of oxygen	17	8.37528e-06	1.102	0.086	Molecular Function	GO:0016709	oxidoreductase activity, acting on paired donors, with incorporation or reduction of molecular oxygen, NAD(P)H as one donor, and incorporation of one atom of oxygen	8.37528e-06	0.000207372	12	5	17	198
GO:0004497 monooxygenase activity	53	9.99112e-06	3.435	0.046	Molecular Function	GO:0004497	monooxygenase activity	9.99112e-06	0.000236033	27	26	53	1149
GO:0022891 substrate-specific transmembrane transporter activity	67	1.02955e-05	4.342	0.043	Molecular Function	GO:0022891	substrate-specific transmembrane transporter activity	1.02955e-05	0.000236033	34	33	67	1575
GO:0046890 regulation of lipid biosynthetic process	7	8.59472e-06	0.587	0.25	Biological Process	GO:0046890	regulation of lipid biosynthetic process	8.59472e-06	0.000256352	0	7	7	28
GO:0080113 regulation of seed growth	6	8.74866e-06	0.503	0.316	Biological Process	GO:0080113	regulation of seed growth	8.74866e-06	0.000256352	3	3	6	19
GO:0098869 cellular oxidant detoxification	16	9.47322e-06	1.342	0.101	Biological Process	GO:0098869	cellular oxidant detoxification	9.47322e-06	0.000270619	12	4	16	159
GO:0055114 oxidation-reduction process	226	9.67959e-06	18.96	0.036	Biological Process	GO:0055114	oxidation-reduction process	9.67959e-06	0.000270619	140	86	226	6244
GO:0046916 cellular transition metal ion homeostasis	10	9.7583e-06	0.839	0.156	Biological Process	GO:0046916	cellular transition metal ion homeostasis	9.7583e-06	0.000270619	1	9	10	64
GO:0098754 detoxification	16	1.02592e-05	1.342	0.1	Biological Process	GO:0098754	detoxification	1.02592e-05	0.000274698	12	4	16	160
GO:1990748 cellular detoxification	16	1.02592e-05	1.342	0.1	Biological Process	GO:1990748	cellular detoxification	1.02592e-05	0.000274698	12	4	16	160
GO:0046351 disaccharide biosynthetic process	11	1.10903e-05	0.923	0.139	Biological Process	GO:0046351	disaccharide biosynthetic process	1.10903e-05	0.000291921	5	6	11	79
GO:0008430 selenium binding	3	1.44291e-05	0.194	1	Molecular Function	GO:0008430	selenium binding	1.44291e-05	0.00029772	0	3	3	3
GO:0008974 phosphoribulokinase activity	3	1.44291e-05	0.194	1	Molecular Function	GO:0008974	phosphoribulokinase activity	1.44291e-05	0.00029772	0	3	3	3
GO:0036033 mediator complex binding	3	1.44291e-05	0.194	1	Molecular Function	GO:0036033	mediator complex binding	1.44291e-05	0.00029772	0	3	3	3
GO:0080112 seed growth	6	1.22055e-05	0.503	0.3	Biological Process	GO:0080112	seed growth	1.22055e-05	0.000315918	3	3	6	20
GO:0016051 carbohydrate biosynthetic process	31	1.24614e-05	2.601	0.065	Biological Process	GO:0016051	carbohydrate biosynthetic process	1.24614e-05	0.000317256	12	19	31	477
GO:0022892 substrate-specific transporter activity	69	2.12337e-05	4.472	0.041	Molecular Function	GO:0022892	substrate-specific transporter activity	2.12337e-05	0.000414521	36	33	69	1675
GO:0016798 hydrolase activity, acting on glycosyl bonds	68	2.14292e-05	4.407	0.041	Molecular Function	GO:0016798	hydrolase activity, acting on glycosyl bonds	2.14292e-05	0.000414521	26	42	68	1644
GO:0009312 oligosaccharide biosynthetic process	12	1.89794e-05	1.007	0.121	Biological Process	GO:0009312	oligosaccharide biosynthetic process	1.89794e-05	0.000466678	6	6	12	99
GO:0009623 response to parasitic fungus	3	2.10351e-05	0.252	1	Biological Process	GO:0009623	response to parasitic fungus	2.10351e-05	0.000466678	0	3	3	3
GO:0010478 chlororespiration	3	2.10351e-05	0.252	1	Biological Process	GO:0010478	chlororespiration	2.10351e-05	0.000466678	0	3	3	3
GO:0010728 regulation of hydrogen peroxide biosynthetic process	3	2.10351e-05	0.252	1	Biological Process	GO:0010728	regulation of hydrogen peroxide biosynthetic process	2.10351e-05	0.000466678	0	3	3	3
GO:0019419 sulfate reduction	3	2.10351e-05	0.252	1	Biological Process	GO:0019419	sulfate reduction	2.10351e-05	0.000466678	3	0	3	3
GO:0080027 response to herbivore	3	2.10351e-05	0.252	1	Biological Process	GO:0080027	response to herbivore	2.10351e-05	0.000466678	0	3	3	3
GO:0080140 regulation of jasmonic acid metabolic process	3	2.10351e-05	0.252	1	Biological Process	GO:0080140	regulation of jasmonic acid metabolic process	2.10351e-05	0.000466678	0	3	3	3
GO:0080141 regulation of jasmonic acid biosynthetic process	3	2.10351e-05	0.252	1	Biological Process	GO:0080141	regulation of jasmonic acid biosynthetic process	2.10351e-05	0.000466678	0	3	3	3
GO:1903426 regulation of reactive oxygen species biosynthetic process	3	2.10351e-05	0.252	1	Biological Process	GO:1903426	regulation of reactive oxygen species biosynthetic process	2.10351e-05	0.000466678	0	3	3	3
GO:0005992 trehalose biosynthetic process	9	2.14547e-05	0.755	0.161	Biological Process	GO:0005992	trehalose biosynthetic process	2.14547e-05	0.000469284	5	4	9	56
GO:0009636 response to toxic substance	16	2.19521e-05	1.342	0.094	Biological Process	GO:0009636	response to toxic substance	2.19521e-05	0.000473495	12	4	16	170
GO:0044710 single-organism metabolic process	401	2.25936e-05	33.641	0.033	Biological Process	GO:0044710	single-organism metabolic process	2.25936e-05	0.000480656	217	184	401	12197
GO:0055076 transition metal ion homeostasis	11	2.81203e-05	0.923	0.126	Biological Process	GO:0055076	transition metal ion homeostasis	2.81203e-05	0.000590145	2	9	11	87
GO:0010565 regulation of cellular ketone metabolic process	8	2.88154e-05	0.671	0.178	Biological Process	GO:0010565	regulation of cellular ketone metabolic process	2.88154e-05	0.00059667	2	6	8	45
GO:0043455 regulation of secondary metabolic process	6	2.96094e-05	0.503	0.261	Biological Process	GO:0043455	regulation of secondary metabolic process	2.96094e-05	0.000597188	2	4	6	23
GO:0080050 regulation of seed development	6	2.96094e-05	0.503	0.261	Biological Process	GO:0080050	regulation of seed development	2.96094e-05	0.000597188	3	3	6	23
GO:0044281 small molecule metabolic process	138	3.16062e-05	11.577	0.039	Biological Process	GO:0044281	small molecule metabolic process	3.16062e-05	0.000629287	70	68	138	3554
GO:0009414 response to water deprivation	22	3.22083e-05	1.846	0.074	Biological Process	GO:0009414	response to water deprivation	3.22083e-05	0.000633157	11	11	22	297
GO:0005991 trehalose metabolic process	9	3.3046e-05	0.755	0.153	Biological Process	GO:0005991	trehalose metabolic process	3.3046e-05	0.000641506	5	4	9	59
GO:0005504 fatty acid binding	7	3.90421e-05	0.454	0.179	Molecular Function	GO:0005504	fatty acid binding	3.90421e-05	0.000689135	4	3	7	39
GO:0008940 nitrate reductase activity	4	4.00789e-05	0.259	0.444	Molecular Function	GO:0008940	nitrate reductase activity	4.00789e-05	0.000689135	4	0	4	9
GO:0043546 molybdopterin cofactor binding	4	4.00789e-05	0.259	0.444	Molecular Function	GO:0043546	molybdopterin cofactor binding	4.00789e-05	0.000689135	4	0	4	9
GO:0050464 nitrate reductase (NADPH) activity	4	4.00789e-05	0.259	0.444	Molecular Function	GO:0050464	nitrate reductase (NADPH) activity	4.00789e-05	0.000689135	4	0	4	9
GO:0019216 regulation of lipid metabolic process	7	4.1235e-05	0.587	0.2	Biological Process	GO:0019216	regulation of lipid metabolic process	4.1235e-05	0.000790592	0	7	7	35
GO:0098655 cation transmembrane transport	35	4.67564e-05	2.936	0.057	Biological Process	GO:0098655	cation transmembrane transport	4.67564e-05	0.00088552	24	11	35	609
GO:0009266 response to temperature stimulus	23	4.81687e-05	1.93	0.07	Biological Process	GO:0009266	response to temperature stimulus	4.81687e-05	0.000901278	11	12	23	327
GO:0016106 sesquiterpenoid biosynthetic process	6	4.95481e-05	0.503	0.24	Biological Process	GO:0016106	sesquiterpenoid biosynthetic process	4.95481e-05	0.000916049	0	6	6	25
GO:0022890 inorganic cation transmembrane transporter activity	42	5.60406e-05	2.722	0.047	Molecular Function	GO:0022890	inorganic cation transmembrane transporter activity	5.60406e-05	0.000923025	22	20	42	896
GO:1990841 promoter-specific chromatin binding	3	5.66639e-05	0.194	0.75	Molecular Function	GO:1990841	promoter-specific chromatin binding	5.66639e-05	0.000923025	0	3	3	4
GO:0010337 regulation of salicylic acid metabolic process	5	5.40721e-05	0.419	0.312	Biological Process	GO:0010337	regulation of salicylic acid metabolic process	5.40721e-05	0.000987928	2	3	5	16
GO:0004457 lactate dehydrogenase activity	4	6.5505e-05	0.259	0.4	Molecular Function	GO:0004457	lactate dehydrogenase activity	6.5505e-05	0.00101369	4	0	4	10
GO:0004459 L-lactate dehydrogenase activity	4	6.5505e-05	0.259	0.4	Molecular Function	GO:0004459	L-lactate dehydrogenase activity	6.5505e-05	0.00101369	4	0	4	10
GO:0015979 photosynthesis	39	6.03983e-05	3.272	0.054	Biological Process	GO:0015979	photosynthesis	6.03983e-05	0.00109068	1	38	39	718
GO:0006809 nitric oxide biosynthetic process	4	6.53589e-05	0.336	0.444	Biological Process	GO:0006809	nitric oxide biosynthetic process	6.53589e-05	0.00111541	4	0	4	9
GO:0006880 intracellular sequestering of iron ion	4	6.53589e-05	0.336	0.444	Biological Process	GO:0006880	intracellular sequestering of iron ion	6.53589e-05	0.00111541	1	3	4	9
GO:0046209 nitric oxide metabolic process	4	6.53589e-05	0.336	0.444	Biological Process	GO:0046209	nitric oxide metabolic process	6.53589e-05	0.00111541	4	0	4	9
GO:0051238 sequestering of metal ion	4	6.53589e-05	0.336	0.444	Biological Process	GO:0051238	sequestering of metal ion	6.53589e-05	0.00111541	1	3	4	9
GO:0097577 sequestering of iron ion	4	6.53589e-05	0.336	0.444	Biological Process	GO:0097577	sequestering of iron ion	6.53589e-05	0.00111541	1	3	4	9
GO:0034220 ion transmembrane transport	39	6.7922e-05	3.272	0.054	Biological Process	GO:0034220	ion transmembrane transport	6.7922e-05	0.00114655	25	14	39	722
GO:0009627 systemic acquired resistance	10	7.12332e-05	0.839	0.125	Biological Process	GO:0009627	systemic acquired resistance	7.12332e-05	0.00118952	7	3	10	80
GO:0009608 response to symbiont	3	8.24011e-05	0.252	0.75	Biological Process	GO:0009608	response to symbiont	8.24011e-05	0.00134704	0	3	3	4
GO:0009610 response to symbiotic fungus	3	8.24011e-05	0.252	0.75	Biological Process	GO:0009610	response to symbiotic fungus	8.24011e-05	0.00134704	0	3	3	4
GO:0015977 carbon fixation	8	8.48159e-05	0.671	0.154	Biological Process	GO:0015977	carbon fixation	8.48159e-05	0.00137207	0	8	8	52
GO:0006714 sesquiterpenoid metabolic process	6	9.8197e-05	0.503	0.214	Biological Process	GO:0006714	sesquiterpenoid metabolic process	9.8197e-05	0.00157216	0	6	6	28
GO:0042762 regulation of sulfur metabolic process	5	0.000101293	0.419	0.278	Biological Process	GO:0042762	regulation of sulfur metabolic process	0.000101293	0.00160518	2	3	5	18
GO:0005576 extracellular region	89	8.28228e-06	9.642	0.044	Cellular Component	GO:0005576	extracellular region	8.28228e-06	0.00188836	52	37	89	2001
GO:0010101 post-embryonic root morphogenesis	6	0.000120929	0.503	0.207	Biological Process	GO:0010101	post-embryonic root morphogenesis	0.000120929	0.00189699	2	4	6	29
GO:0055082 cellular chemical homeostasis	14	0.000134293	1.174	0.089	Biological Process	GO:0055082	cellular chemical homeostasis	0.000134293	0.00208557	3	11	14	158
GO:0005310 dicarboxylic acid transmembrane transporter activity	4	0.000148492	0.259	0.333	Molecular Function	GO:0005310	dicarboxylic acid transmembrane transporter activity	0.000148492	0.00218848	2	2	4	12
GO:0046857 oxidoreductase activity, acting on other nitrogenous compounds as donors, with NAD or NADP as acceptor	4	0.000148492	0.259	0.333	Molecular Function	GO:0046857	oxidoreductase activity, acting on other nitrogenous compounds as donors, with NAD or NADP as acceptor	0.000148492	0.00218848	4	0	4	12
GO:0016706 oxidoreductase activity, acting on paired donors, with incorporation or reduction of molecular oxygen, 2-oxoglutarate as one donor, and incorporation of one atom each of oxygen into both donors	6	0.000155106	0.389	0.176	Molecular Function	GO:0016706	oxidoreductase activity, acting on paired donors, with incorporation or reduction of molecular oxygen, 2-oxoglutarate as one donor, and incorporation of one atom each of oxygen into both donors	0.000155106	0.0022328	4	2	6	34
GO:0009415 response to water	22	0.000164397	1.846	0.066	Biological Process	GO:0009415	response to water	0.000164397	0.00252781	11	11	22	332
GO:0031347 regulation of defense response	13	0.0001785	1.091	0.091	Biological Process	GO:0031347	regulation of defense response	0.0001785	0.00271775	6	7	13	143
GO:0018298 protein-chromophore linkage	10	0.000193134	0.839	0.111	Biological Process	GO:0018298	protein-chromophore linkage	0.000193134	0.00290916	0	10	10	90
GO:0042221 response to chemical	77	0.000194818	6.46	0.042	Biological Process	GO:0042221	response to chemical	0.000194818	0.00290916	41	36	77	1831
GO:0080134 regulation of response to stress	17	0.000203419	1.426	0.075	Biological Process	GO:0080134	regulation of response to stress	0.000203419	0.00300866	8	9	17	226
GO:0019139 cytokinin dehydrogenase activity	6	0.000215506	0.389	0.167	Molecular Function	GO:0019139	cytokinin dehydrogenase activity	0.000215506	0.00303178	6	0	6	36
GO:0044711 single-organism biosynthetic process	115	0.000219129	9.648	0.038	Biological Process	GO:0044711	single-organism biosynthetic process	0.000219129	0.00321044	45	70	115	2991
GO:0072509 divalent inorganic cation transmembrane transporter activity	12	0.000257809	0.778	0.082	Molecular Function	GO:0072509	divalent inorganic cation transmembrane transporter activity	0.000257809	0.00354631	11	1	12	146
GO:0003995 acyl-CoA dehydrogenase activity	3	0.000273099	0.194	0.5	Molecular Function	GO:0003995	acyl-CoA dehydrogenase activity	0.000273099	0.00359678	0	3	3	6
GO:0008824 cyanate hydratase activity	3	0.000273099	0.194	0.5	Molecular Function	GO:0008824	cyanate hydratase activity	0.000273099	0.00359678	3	0	3	6
GO:0048638 regulation of developmental growth	10	0.000253243	0.839	0.108	Biological Process	GO:0048638	regulation of developmental growth	0.000253243	0.00367557	3	7	10	93
GO:0009685 gibberellin metabolic process	6	0.000256617	0.503	0.182	Biological Process	GO:0009685	gibberellin metabolic process	0.000256617	0.00369006	4	2	6	33
GO:0009723 response to ethylene	9	0.00030056	0.755	0.115	Biological Process	GO:0009723	response to ethylene	0.00030056	0.00428229	0	9	9	78
GO:0010109 regulation of photosynthesis	6	0.000304366	0.503	0.176	Biological Process	GO:0010109	regulation of photosynthesis	0.000304366	0.00429709	0	6	6	34
GO:0016984 ribulose-bisphosphate carboxylase activity	5	0.000365973	0.324	0.192	Molecular Function	GO:0016984	ribulose-bisphosphate carboxylase activity	0.000365973	0.00471952	0	5	5	26
GO:0070838 divalent metal ion transport	13	0.000346919	1.091	0.085	Biological Process	GO:0070838	divalent metal ion transport	0.000346919	0.00481041	12	1	13	153
GO:0072511 divalent inorganic cation transport	13	0.000346919	1.091	0.085	Biological Process	GO:0072511	divalent inorganic cation transport	0.000346919	0.00481041	12	1	13	153
GO:0002238 response to molecule of fungal origin	3	0.000395184	0.252	0.5	Biological Process	GO:0002238	response to molecule of fungal origin	0.000395184	0.0053367	0	3	3	6
GO:0009439 cyanate metabolic process	3	0.000395184	0.252	0.5	Biological Process	GO:0009439	cyanate metabolic process	0.000395184	0.0053367	3	0	3	6
GO:0050665 hydrogen peroxide biosynthetic process	3	0.000395184	0.252	0.5	Biological Process	GO:0050665	hydrogen peroxide biosynthetic process	0.000395184	0.0053367	0	3	3	6
GO:0055065 metal ion homeostasis	12	0.00041092	1.007	0.088	Biological Process	GO:0055065	metal ion homeostasis	0.00041092	0.00550136	3	9	12	136
GO:0009505 plant-type cell wall	11	4.93172e-05	1.192	0.12	Cellular Component	GO:0009505	plant-type cell wall	4.93172e-05	0.00562216	8	3	11	92
GO:0009696 salicylic acid metabolic process	5	0.000437851	0.419	0.208	Biological Process	GO:0009696	salicylic acid metabolic process	0.000437851	0.00576256	2	3	5	24
GO:0010112 regulation of systemic acquired resistance	5	0.000437851	0.419	0.208	Biological Process	GO:0010112	regulation of systemic acquired resistance	0.000437851	0.00576256	5	0	5	24
GO:0016661 oxidoreductase activity, acting on other nitrogenous compounds as donors	4	0.000505053	0.259	0.25	Molecular Function	GO:0016661	oxidoreductase activity, acting on other nitrogenous compounds as donors	0.000505053	0.00638016	4	0	4	16
GO:0046872 metal ion binding	264	0.000526329	17.11	0.029	Molecular Function	GO:0046872	metal ion binding	0.000526329	0.00644912	139	125	264	8955
GO:0019842 vitamin binding	9	0.00053135	0.583	0.095	Molecular Function	GO:0019842	vitamin binding	0.00053135	0.00644912	8	1	9	95
GO:0065007 biological regulation	268	0.000535224	22.483	0.033	Biological Process	GO:0065007	biological regulation	0.000535224	0.0069849	109	159	268	8077
GO:0008470 isovaleryl-CoA dehydrogenase activity	2	0.000593063	0.13	1	Molecular Function	GO:0008470	isovaleryl-CoA dehydrogenase activity	0.000593063	0.00705973	0	2	2	2
GO:0044429 mitochondrial part	37	0.000102632	4.009	0.054	Cellular Component	GO:0044429	mitochondrial part	0.000102632	0.0078	34	3	37	683
GO:0010051 xylem and phloem pattern formation	4	0.000620059	0.336	0.267	Biological Process	GO:0010051	xylem and phloem pattern formation	0.000620059	0.00795827	1	3	4	15
GO:0019747 regulation of isoprenoid metabolic process	4	0.000620059	0.336	0.267	Biological Process	GO:0019747	regulation of isoprenoid metabolic process	0.000620059	0.00795827	0	4	4	15
GO:0009768 photosynthesis, light harvesting in photosystem I	5	0.000647311	0.419	0.192	Biological Process	GO:0009768	photosynthesis, light harvesting in photosystem I	0.000647311	0.00823995	0	5	5	26
GO:0016101 diterpenoid metabolic process	6	0.000656602	0.503	0.154	Biological Process	GO:0016101	diterpenoid metabolic process	0.000656602	0.00828737	4	2	6	39
GO:0048580 regulation of post-embryonic development	16	0.000661709	1.342	0.07	Biological Process	GO:0048580	regulation of post-embryonic development	0.000661709	0.00828737	5	11	16	228
GO:0006875 cellular metal ion homeostasis	10	0.000672242	0.839	0.095	Biological Process	GO:0006875	cellular metal ion homeostasis	0.000672242	0.00834845	1	9	10	105
GO:0010115 regulation of abscisic acid biosynthetic process	3	0.000677337	0.252	0.429	Biological Process	GO:0010115	regulation of abscisic acid biosynthetic process	0.000677337	0.00834845	0	3	3	7
GO:0043169 cation binding	264	0.000780321	17.11	0.029	Molecular Function	GO:0043169	cation binding	0.000780321	0.00911357	139	125	264	9016
GO:0009853 photorespiration	6	0.000754582	0.503	0.15	Biological Process	GO:0009853	photorespiration	0.000754582	0.00922729	0	6	6	40
GO:0006873 cellular ion homeostasis	11	0.000878827	0.923	0.086	Biological Process	GO:0006873	cellular ion homeostasis	0.000878827	0.0106626	1	10	11	128
GO:0006772 thiamine metabolic process	5	0.000923925	0.419	0.179	Biological Process	GO:0006772	thiamine metabolic process	0.000923925	0.0110374	3	2	5	28
GO:0042723 thiamine-containing compound metabolic process	5	0.000923925	0.419	0.179	Biological Process	GO:0042723	thiamine-containing compound metabolic process	0.000923925	0.0110374	3	2	5	28
GO:0002831 regulation of response to biotic stimulus	9	0.000939788	0.755	0.099	Biological Process	GO:0002831	regulation of response to biotic stimulus	0.000939788	0.0111411	6	3	9	91
GO:0016168 chlorophyll binding	8	0.00103322	0.518	0.095	Molecular Function	GO:0016168	chlorophyll binding	0.00103322	0.0118437	0	8	8	84
GO:0042126 nitrate metabolic process	4	0.00103452	0.336	0.235	Biological Process	GO:0042126	nitrate metabolic process	0.00103452	0.0119694	4	0	4	17
GO:0042128 nitrate assimilation	4	0.00103452	0.336	0.235	Biological Process	GO:0042128	nitrate assimilation	0.00103452	0.0119694	4	0	4	17
GO:2001057 reactive nitrogen species metabolic process	4	0.00103452	0.336	0.235	Biological Process	GO:2001057	reactive nitrogen species metabolic process	0.00103452	0.0119694	4	0	4	17
GO:0019217 regulation of fatty acid metabolic process	3	0.00106146	0.252	0.375	Biological Process	GO:0019217	regulation of fatty acid metabolic process	0.00106146	0.0119694	0	3	3	8
GO:0042304 regulation of fatty acid biosynthetic process	3	0.00106146	0.252	0.375	Biological Process	GO:0042304	regulation of fatty acid biosynthetic process	0.00106146	0.0119694	0	3	3	8
GO:1900376 regulation of secondary metabolite biosynthetic process	3	0.00106146	0.252	0.375	Biological Process	GO:1900376	regulation of secondary metabolite biosynthetic process	0.00106146	0.0119694	2	1	3	8
GO:0005984 disaccharide metabolic process	11	0.0010636	0.923	0.084	Biological Process	GO:0005984	disaccharide metabolic process	0.0010636	0.0119694	5	6	11	131
GO:0004788 thiamine diphosphokinase activity	3	0.0010857	0.194	0.333	Molecular Function	GO:0004788	thiamine diphosphokinase activity	0.0010857	0.0120009	3	0	3	9
GO:0030975 thiamine binding	3	0.0010857	0.194	0.333	Molecular Function	GO:0030975	thiamine binding	0.0010857	0.0120009	3	0	3	9
GO:0001101 response to acid chemical	34	0.00107512	2.852	0.049	Biological Process	GO:0001101	response to acid chemical	0.00107512	0.0120119	16	18	34	694
GO:0044262 cellular carbohydrate metabolic process	35	0.00109709	2.936	0.048	Biological Process	GO:0044262	cellular carbohydrate metabolic process	0.00109709	0.0120975	20	15	35	722
GO:0043900 regulation of multi-organism process	9	0.00109836	0.755	0.097	Biological Process	GO:0043900	regulation of multi-organism process	0.00109836	0.0120975	6	3	9	93
GO:0006865 amino acid transport	8	0.00118775	0.671	0.105	Biological Process	GO:0006865	amino acid transport	0.00118775	0.0129899	1	7	8	76
GO:0034637 cellular carbohydrate biosynthetic process	21	0.0013661	1.762	0.058	Biological Process	GO:0034637	cellular carbohydrate biosynthetic process	0.0013661	0.014836	9	12	21	364
GO:0009522 photosystem I	12	0.000261663	1.3	0.093	Cellular Component	GO:0009522	photosystem I	0.000261663	0.0149148	0	12	12	129
GO:0009751 response to salicylic acid	7	0.00143624	0.587	0.115	Biological Process	GO:0009751	response to salicylic acid	0.00143624	0.0154894	1	6	7	61
GO:0005759 mitochondrial matrix	12	0.000347003	1.3	0.09	Cellular Component	GO:0005759	mitochondrial matrix	0.000347003	0.0158233	10	2	12	133
GO:0032101 regulation of response to external stimulus	9	0.00148034	0.755	0.093	Biological Process	GO:0032101	regulation of response to external stimulus	0.00148034	0.015855	6	3	9	97
GO:0009579 thylakoid	49	0.000420029	5.309	0.046	Cellular Component	GO:0009579	thylakoid	0.000420029	0.0159611	10	39	49	1063
GO:0016730 oxidoreductase activity, acting on iron-sulfur proteins as donors	4	0.00150732	0.259	0.19	Molecular Function	GO:0016730	oxidoreductase activity, acting on iron-sulfur proteins as donors	0.00150732	0.0160868	0	4	4	21
GO:0030151 molybdenum ion binding	4	0.00150732	0.259	0.19	Molecular Function	GO:0030151	molybdenum ion binding	0.00150732	0.0160868	4	0	4	21
GO:0009938 negative regulation of gibberellic acid mediated signaling pathway	3	0.00155952	0.252	0.333	Biological Process	GO:0009938	negative regulation of gibberellic acid mediated signaling pathway	0.00155952	0.0164757	0	3	3	9
GO:2000068 regulation of defense response to insect	3	0.00155952	0.252	0.333	Biological Process	GO:2000068	regulation of defense response to insect	0.00155952	0.0164757	0	3	3	9
GO:0009686 gibberellin biosynthetic process	4	0.00161231	0.336	0.211	Biological Process	GO:0009686	gibberellin biosynthetic process	0.00161231	0.016823	4	0	4	19
GO:0009311 oligosaccharide metabolic process	12	0.00162489	1.007	0.075	Biological Process	GO:0009311	oligosaccharide metabolic process	0.00162489	0.016823	6	6	12	159
GO:0009408 response to heat	12	0.00162489	1.007	0.075	Biological Process	GO:0009408	response to heat	0.00162489	0.016823	7	5	12	159
GO:0006631 fatty acid metabolic process	23	0.00164318	1.93	0.055	Biological Process	GO:0006631	fatty acid metabolic process	0.00164318	0.0168484	18	5	23	420
GO:0009814 defense response, incompatible interaction	10	0.00164904	0.839	0.085	Biological Process	GO:0009814	defense response, incompatible interaction	0.00164904	0.0168484	7	3	10	118
GO:0009765 photosynthesis, light harvesting	9	0.00170779	0.755	0.091	Biological Process	GO:0009765	photosynthesis, light harvesting	0.00170779	0.0173347	0	9	9	99
GO:0015141 succinate transmembrane transporter activity	2	0.00175033	0.13	0.667	Molecular Function	GO:0015141	succinate transmembrane transporter activity	0.00175033	0.0174751	2	0	2	3
GO:0042972 licheninase activity	2	0.00175033	0.13	0.667	Molecular Function	GO:0042972	licheninase activity	0.00175033	0.0174751	0	2	2	3
GO:0050220 prostaglandin-E synthase activity	2	0.00175033	0.13	0.667	Molecular Function	GO:0050220	prostaglandin-E synthase activity	0.00175033	0.0174751	2	0	2	3
GO:0050278 sedoheptulose-bisphosphatase activity	2	0.00175033	0.13	0.667	Molecular Function	GO:0050278	sedoheptulose-bisphosphatase activity	0.00175033	0.0174751	0	2	2	3
GO:0042562 hormone binding	6	0.00178817	0.389	0.113	Molecular Function	GO:0042562	hormone binding	0.00178817	0.0175694	4	2	6	53
GO:0003677 DNA binding	184	0.00181899	11.925	0.03	Molecular Function	GO:0003677	DNA binding	0.00181899	0.017593	86	98	184	6126
GO:0000160 phosphorelay signal transduction system	18	0.0017679	1.51	0.06	Biological Process	GO:0000160	phosphorelay signal transduction system	0.0017679	0.0176413	6	12	18	298
GO:0015849 organic acid transport	11	0.00181872	0.923	0.079	Biological Process	GO:0015849	organic acid transport	0.00181872	0.0176413	3	8	11	140
GO:0046942 carboxylic acid transport	11	0.00181872	0.923	0.079	Biological Process	GO:0046942	carboxylic acid transport	0.00181872	0.0176413	3	8	11	140
GO:0006721 terpenoid metabolic process	13	0.00191981	1.091	0.071	Biological Process	GO:0006721	terpenoid metabolic process	0.00191981	0.0176413	4	9	13	184
GO:0071941 nitrogen cycle metabolic process	4	0.00197163	0.336	0.2	Biological Process	GO:0071941	nitrogen cycle metabolic process	0.00197163	0.0176413	4	0	4	20
GO:0030003 cellular cation homeostasis	10	0.00198888	0.839	0.083	Biological Process	GO:0030003	cellular cation homeostasis	0.00198888	0.0176413	1	9	10	121
GO:0018958 phenol-containing compound metabolic process	5	0.00199088	0.419	0.152	Biological Process	GO:0018958	phenol-containing compound metabolic process	0.00199088	0.0176413	2	3	5	33
GO:0048878 chemical homeostasis	16	0.00203729	1.342	0.063	Biological Process	GO:0048878	chemical homeostasis	0.00203729	0.0176413	5	11	16	254
GO:0006869 lipid transport	17	0.00205494	1.426	0.061	Biological Process	GO:0006869	lipid transport	0.00205494	0.0176413	16	1	17	278
GO:0009409 response to cold	12	0.00210822	1.007	0.073	Biological Process	GO:0009409	response to cold	0.00210822	0.0176413	4	8	12	164
GO:0006449 regulation of translational termination	3	0.00218222	0.252	0.3	Biological Process	GO:0006449	regulation of translational termination	0.00218222	0.0176413	2	1	3	10
GO:0008535 respiratory chain complex IV assembly	3	0.00218222	0.252	0.3	Biological Process	GO:0008535	respiratory chain complex IV assembly	0.00218222	0.0176413	3	0	3	10
GO:0009229 thiamine diphosphate biosynthetic process	3	0.00218222	0.252	0.3	Biological Process	GO:0009229	thiamine diphosphate biosynthetic process	0.00218222	0.0176413	3	0	3	10
GO:0033617 mitochondrial respiratory chain complex IV assembly	3	0.00218222	0.252	0.3	Biological Process	GO:0033617	mitochondrial respiratory chain complex IV assembly	0.00218222	0.0176413	3	0	3	10
GO:0042357 thiamine diphosphate metabolic process	3	0.00218222	0.252	0.3	Biological Process	GO:0042357	thiamine diphosphate metabolic process	0.00218222	0.0176413	3	0	3	10
GO:0045901 positive regulation of translational elongation	3	0.00218222	0.252	0.3	Biological Process	GO:0045901	positive regulation of translational elongation	0.00218222	0.0176413	2	1	3	10
GO:0045905 positive regulation of translational termination	3	0.00218222	0.252	0.3	Biological Process	GO:0045905	positive regulation of translational termination	0.00218222	0.0176413	2	1	3	10
GO:0097034 mitochondrial respiratory chain complex IV biogenesis	3	0.00218222	0.252	0.3	Biological Process	GO:0097034	mitochondrial respiratory chain complex IV biogenesis	0.00218222	0.0176413	3	0	3	10
GO:1902930 regulation of alcohol biosynthetic process	3	0.00218222	0.252	0.3	Biological Process	GO:1902930	regulation of alcohol biosynthetic process	0.00218222	0.0176413	0	3	3	10
GO:0055080 cation homeostasis	12	0.00221772	1.007	0.073	Biological Process	GO:0055080	cation homeostasis	0.00221772	0.0176413	3	9	12	165
GO:0048528 post-embryonic root development	6	0.00222775	0.503	0.122	Biological Process	GO:0048528	post-embryonic root development	0.00222775	0.0176413	2	4	6	49
GO:0010080 regulation of floral meristem growth	2	0.00224584	0.168	0.667	Biological Process	GO:0010080	regulation of floral meristem growth	0.00224584	0.0176413	0	2	2	3
GO:0010081 regulation of inflorescence meristem growth	2	0.00224584	0.168	0.667	Biological Process	GO:0010081	regulation of inflorescence meristem growth	0.00224584	0.0176413	0	2	2	3
GO:0010438 cellular response to sulfur starvation	2	0.00224584	0.168	0.667	Biological Process	GO:0010438	cellular response to sulfur starvation	0.00224584	0.0176413	2	0	2	3
GO:0010439 regulation of glucosinolate biosynthetic process	2	0.00224584	0.168	0.667	Biological Process	GO:0010439	regulation of glucosinolate biosynthetic process	0.00224584	0.0176413	2	0	2	3
GO:0010450 inflorescence meristem growth	2	0.00224584	0.168	0.667	Biological Process	GO:0010450	inflorescence meristem growth	0.00224584	0.0176413	0	2	2	3
GO:0010451 floral meristem growth	2	0.00224584	0.168	0.667	Biological Process	GO:0010451	floral meristem growth	0.00224584	0.0176413	0	2	2	3
GO:0017003 protein-heme linkage	2	0.00224584	0.168	0.667	Biological Process	GO:0017003	protein-heme linkage	0.00224584	0.0176413	2	0	2	3
GO:0022898 regulation of transmembrane transporter activity	2	0.00224584	0.168	0.667	Biological Process	GO:0022898	regulation of transmembrane transporter activity	0.00224584	0.0176413	2	0	2	3
GO:0032409 regulation of transporter activity	2	0.00224584	0.168	0.667	Biological Process	GO:0032409	regulation of transporter activity	0.00224584	0.0176413	2	0	2	3
GO:0032411 positive regulation of transporter activity	2	0.00224584	0.168	0.667	Biological Process	GO:0032411	positive regulation of transporter activity	0.00224584	0.0176413	2	0	2	3
GO:0032412 regulation of ion transmembrane transporter activity	2	0.00224584	0.168	0.667	Biological Process	GO:0032412	regulation of ion transmembrane transporter activity	0.00224584	0.0176413	2	0	2	3
GO:0032414 positive regulation of ion transmembrane transporter activity	2	0.00224584	0.168	0.667	Biological Process	GO:0032414	positive regulation of ion transmembrane transporter activity	0.00224584	0.0176413	2	0	2	3
GO:0034767 positive regulation of ion transmembrane transport	2	0.00224584	0.168	0.667	Biological Process	GO:0034767	positive regulation of ion transmembrane transport	0.00224584	0.0176413	2	0	2	3
GO:0043270 positive regulation of ion transport	2	0.00224584	0.168	0.667	Biological Process	GO:0043270	positive regulation of ion transport	0.00224584	0.0176413	2	0	2	3
GO:0051512 positive regulation of unidimensional cell growth	2	0.00224584	0.168	0.667	Biological Process	GO:0051512	positive regulation of unidimensional cell growth	0.00224584	0.0176413	0	2	2	3
GO:0051775 response to redox state	2	0.00224584	0.168	0.667	Biological Process	GO:0051775	response to redox state	0.00224584	0.0176413	0	2	2	3
GO:0071461 cellular response to redox state	2	0.00224584	0.168	0.667	Biological Process	GO:0071461	cellular response to redox state	0.00224584	0.0176413	0	2	2	3
GO:1904062 regulation of cation transmembrane transport	2	0.00224584	0.168	0.667	Biological Process	GO:1904062	regulation of cation transmembrane transport	0.00224584	0.0176413	2	0	2	3
GO:1904064 positive regulation of cation transmembrane transport	2	0.00224584	0.168	0.667	Biological Process	GO:1904064	positive regulation of cation transmembrane transport	0.00224584	0.0176413	2	0	2	3
GO:1904732 regulation of electron carrier activity	2	0.00224584	0.168	0.667	Biological Process	GO:1904732	regulation of electron carrier activity	0.00224584	0.0176413	2	0	2	3
GO:1904734 positive regulation of electron carrier activity	2	0.00224584	0.168	0.667	Biological Process	GO:1904734	positive regulation of electron carrier activity	0.00224584	0.0176413	2	0	2	3
GO:1904959 regulation of cytochrome-c oxidase activity	2	0.00224584	0.168	0.667	Biological Process	GO:1904959	regulation of cytochrome-c oxidase activity	0.00224584	0.0176413	2	0	2	3
GO:1904960 positive regulation of cytochrome-c oxidase activity	2	0.00224584	0.168	0.667	Biological Process	GO:1904960	positive regulation of cytochrome-c oxidase activity	0.00224584	0.0176413	2	0	2	3
GO:0009605 response to external stimulus	32	0.00225198	2.685	0.048	Biological Process	GO:0009605	response to external stimulus	0.00225198	0.0176413	13	19	32	671
GO:0071705 nitrogen compound transport	22	0.00226054	1.846	0.054	Biological Process	GO:0071705	nitrogen compound transport	0.00226054	0.0176413	7	15	22	405
GO:0010410 hemicellulose metabolic process	14	0.00235579	1.174	0.066	Biological Process	GO:0010410	hemicellulose metabolic process	0.00235579	0.0182927	11	3	14	211
GO:0006879 cellular iron ion homeostasis	4	0.00238271	0.336	0.19	Biological Process	GO:0006879	cellular iron ion homeostasis	0.00238271	0.0184097	1	3	4	21
GO:0050801 ion homeostasis	13	0.00242907	1.091	0.069	Biological Process	GO:0050801	ion homeostasis	0.00242907	0.018675	3	10	13	189
GO:0052654 L-leucine transaminase activity	3	0.00205617	0.194	0.273	Molecular Function	GO:0052654	L-leucine transaminase activity	0.00205617	0.0189966	0	3	3	11
GO:0052655 L-valine transaminase activity	3	0.00205617	0.194	0.273	Molecular Function	GO:0052655	L-valine transaminase activity	0.00205617	0.0189966	0	3	3	11
GO:0052656 L-isoleucine transaminase activity	3	0.00205617	0.194	0.273	Molecular Function	GO:0052656	L-isoleucine transaminase activity	0.00205617	0.0189966	0	3	3	11
GO:1901700 response to oxygen-containing compound	39	0.00266138	3.272	0.045	Biological Process	GO:1901700	response to oxygen-containing compound	0.00266138	0.0203602	20	19	39	875
GO:0043207 response to external biotic stimulus	23	0.00278492	1.93	0.053	Biological Process	GO:0043207	response to external biotic stimulus	0.00278492	0.0210975	10	13	23	438
GO:0051707 response to other organism	23	0.00278492	1.93	0.053	Biological Process	GO:0051707	response to other organism	0.00278492	0.0210975	10	13	23	438
GO:0007165 signal transduction	56	0.00281939	4.698	0.041	Biological Process	GO:0007165	signal transduction	0.00281939	0.0212549	17	39	56	1376
GO:0010876 lipid localization	17	0.00285612	1.426	0.059	Biological Process	GO:0010876	lipid localization	0.00285612	0.0213294	16	1	17	287
GO:0006828 manganese ion transport	3	0.00293915	0.252	0.273	Biological Process	GO:0006828	manganese ion transport	0.00293915	0.0213294	0	3	3	11
GO:0010364 regulation of ethylene biosynthetic process	3	0.00293915	0.252	0.273	Biological Process	GO:0010364	regulation of ethylene biosynthetic process	0.00293915	0.0213294	0	3	3	11
GO:0031335 regulation of sulfur amino acid metabolic process	3	0.00293915	0.252	0.273	Biological Process	GO:0031335	regulation of sulfur amino acid metabolic process	0.00293915	0.0213294	0	3	3	11
GO:0043243 positive regulation of protein complex disassembly	3	0.00293915	0.252	0.273	Biological Process	GO:0043243	positive regulation of protein complex disassembly	0.00293915	0.0213294	2	1	3	11
GO:0071421 manganese ion transmembrane transport	3	0.00293915	0.252	0.273	Biological Process	GO:0071421	manganese ion transmembrane transport	0.00293915	0.0213294	0	3	3	11
GO:1900908 regulation of olefin metabolic process	3	0.00293915	0.252	0.273	Biological Process	GO:1900908	regulation of olefin metabolic process	0.00293915	0.0213294	0	3	3	11
GO:1900911 regulation of olefin biosynthetic process	3	0.00293915	0.252	0.273	Biological Process	GO:1900911	regulation of olefin biosynthetic process	0.00293915	0.0213294	0	3	3	11
GO:0010035 response to inorganic substance	27	0.00300273	2.265	0.049	Biological Process	GO:0010035	response to inorganic substance	0.00300273	0.0216895	15	12	27	547
GO:0016762 xyloglucan:xyloglucosyl transferase activity	10	0.00248862	0.648	0.071	Molecular Function	GO:0016762	xyloglucan:xyloglucosyl transferase activity	0.00248862	0.0226538	8	2	10	141
GO:0098771 inorganic ion homeostasis	12	0.00327164	1.007	0.069	Biological Process	GO:0098771	inorganic ion homeostasis	0.00327164	0.0235225	3	9	12	173
GO:2000026 regulation of multicellular organismal development	18	0.00331285	1.51	0.057	Biological Process	GO:2000026	regulation of multicellular organismal development	0.00331285	0.023709	7	11	18	316
GO:0036293 response to decreased oxygen levels	4	0.00337423	0.336	0.174	Biological Process	GO:0036293	response to decreased oxygen levels	0.00337423	0.0238338	4	0	4	23
GO:0023052 signaling	56	0.00337632	4.698	0.04	Biological Process	GO:0023052	signaling	0.00337632	0.0238338	17	39	56	1388
GO:0044700 single organism signaling	56	0.00337632	4.698	0.04	Biological Process	GO:0044700	single organism signaling	0.00337632	0.0238338	17	39	56	1388
GO:0006633 fatty acid biosynthetic process	19	0.00340877	1.594	0.056	Biological Process	GO:0006633	fatty acid biosynthetic process	0.00340877	0.023954	14	5	19	342
GO:0010383 cell wall polysaccharide metabolic process	14	0.00343602	1.174	0.064	Biological Process	GO:0010383	cell wall polysaccharide metabolic process	0.00343602	0.0240367	11	3	14	220
GO:0004084 branched-chain-amino-acid transaminase activity	3	0.00269207	0.194	0.25	Molecular Function	GO:0004084	branched-chain-amino-acid transaminase activity	0.00269207	0.0241506	0	3	3	12
GO:0009688 abscisic acid biosynthetic process	3	0.00383877	0.252	0.25	Biological Process	GO:0009688	abscisic acid biosynthetic process	0.00383877	0.0263788	0	3	3	12
GO:0010200 response to chitin	3	0.00383877	0.252	0.25	Biological Process	GO:0010200	response to chitin	0.00383877	0.0263788	0	3	3	12
GO:0043289 apocarotenoid biosynthetic process	3	0.00383877	0.252	0.25	Biological Process	GO:0043289	apocarotenoid biosynthetic process	0.00383877	0.0263788	0	3	3	12
GO:1902645 tertiary alcohol biosynthetic process	3	0.00383877	0.252	0.25	Biological Process	GO:1902645	tertiary alcohol biosynthetic process	0.00383877	0.0263788	0	3	3	12
GO:0009538 photosystem I reaction center	4	0.000822478	0.433	0.25	Cellular Component	GO:0009538	photosystem I reaction center	0.000822478	0.0267893	0	4	4	16
GO:0050789 regulation of biological process	247	0.00393147	20.721	0.032	Biological Process	GO:0050789	regulation of biological process	0.00393147	0.0268655	99	148	247	7650
GO:0010311 lateral root formation	4	0.0039615	0.336	0.167	Biological Process	GO:0010311	lateral root formation	0.0039615	0.0268655	0	4	4	24
GO:0070482 response to oxygen levels	4	0.0039615	0.336	0.167	Biological Process	GO:0070482	response to oxygen levels	0.0039615	0.0268655	4	0	4	24
GO:0005342 organic acid transmembrane transporter activity	5	0.00343211	0.324	0.119	Molecular Function	GO:0005342	organic acid transmembrane transporter activity	0.00343211	0.0276862	3	2	5	42
GO:0046943 carboxylic acid transmembrane transporter activity	5	0.00343211	0.324	0.119	Molecular Function	GO:0046943	carboxylic acid transmembrane transporter activity	0.00343211	0.0276862	3	2	5	42
GO:0008028 monocarboxylic acid transmembrane transporter activity	3	0.00343659	0.194	0.231	Molecular Function	GO:0008028	monocarboxylic acid transmembrane transporter activity	0.00343659	0.0276862	1	2	3	13
GO:0005179 hormone activity	2	0.003444	0.13	0.5	Molecular Function	GO:0005179	hormone activity	0.003444	0.0276862	0	2	2	4
GO:0015175 neutral amino acid transmembrane transporter activity	2	0.003444	0.13	0.5	Molecular Function	GO:0015175	neutral amino acid transmembrane transporter activity	0.003444	0.0276862	0	2	2	4
GO:0015180 L-alanine transmembrane transporter activity	2	0.003444	0.13	0.5	Molecular Function	GO:0015180	L-alanine transmembrane transporter activity	0.003444	0.0276862	0	2	2	4
GO:0015185 gamma-aminobutyric acid transmembrane transporter activity	2	0.003444	0.13	0.5	Molecular Function	GO:0015185	gamma-aminobutyric acid transmembrane transporter activity	0.003444	0.0276862	0	2	2	4
GO:0022858 alanine transmembrane transporter activity	2	0.003444	0.13	0.5	Molecular Function	GO:0022858	alanine transmembrane transporter activity	0.003444	0.0276862	0	2	2	4
GO:0006952 defense response	38	0.00424663	3.188	0.044	Biological Process	GO:0006952	defense response	0.00424663	0.0285317	19	19	38	871
GO:0006552 leucine catabolic process	2	0.00440927	0.168	0.5	Biological Process	GO:0006552	leucine catabolic process	0.00440927	0.0285317	0	2	2	4
GO:0010187 negative regulation of seed germination	2	0.00440927	0.168	0.5	Biological Process	GO:0010187	negative regulation of seed germination	0.00440927	0.0285317	0	2	2	4
GO:0015804 neutral amino acid transport	2	0.00440927	0.168	0.5	Biological Process	GO:0015804	neutral amino acid transport	0.00440927	0.0285317	0	2	2	4
GO:0015808 L-alanine transport	2	0.00440927	0.168	0.5	Biological Process	GO:0015808	L-alanine transport	0.00440927	0.0285317	0	2	2	4
GO:0015809 arginine transport	2	0.00440927	0.168	0.5	Biological Process	GO:0015809	arginine transport	0.00440927	0.0285317	0	2	2	4
GO:0015812 gamma-aminobutyric acid transport	2	0.00440927	0.168	0.5	Biological Process	GO:0015812	gamma-aminobutyric acid transport	0.00440927	0.0285317	0	2	2	4
GO:0032328 alanine transport	2	0.00440927	0.168	0.5	Biological Process	GO:0032328	alanine transport	0.00440927	0.0285317	0	2	2	4
GO:0034764 positive regulation of transmembrane transport	2	0.00440927	0.168	0.5	Biological Process	GO:0034764	positive regulation of transmembrane transport	0.00440927	0.0285317	2	0	2	4
GO:0080005 photosystem stoichiometry adjustment	2	0.00440927	0.168	0.5	Biological Process	GO:0080005	photosystem stoichiometry adjustment	0.00440927	0.0285317	0	2	2	4
GO:1903826 arginine transmembrane transport	2	0.00440927	0.168	0.5	Biological Process	GO:1903826	arginine transmembrane transport	0.00440927	0.0285317	0	2	2	4
GO:0016102 diterpenoid biosynthetic process	4	0.00461418	0.336	0.16	Biological Process	GO:0016102	diterpenoid biosynthetic process	0.00461418	0.0296802	4	0	4	25
GO:0016114 terpenoid biosynthetic process	11	0.00462499	0.923	0.07	Biological Process	GO:0016114	terpenoid biosynthetic process	0.00462499	0.0296802	4	7	11	158
GO:0045892 negative regulation of transcription, DNA-templated	14	0.00470763	1.174	0.061	Biological Process	GO:0045892	negative regulation of transcription, DNA-templated	0.00470763	0.0297724	8	6	14	228
GO:0009692 ethylene metabolic process	3	0.00488857	0.252	0.231	Biological Process	GO:0009692	ethylene metabolic process	0.00488857	0.0297724	0	3	3	13
GO:0009693 ethylene biosynthetic process	3	0.00488857	0.252	0.231	Biological Process	GO:0009693	ethylene biosynthetic process	0.00488857	0.0297724	0	3	3	13
GO:0009695 jasmonic acid biosynthetic process	3	0.00488857	0.252	0.231	Biological Process	GO:0009695	jasmonic acid biosynthetic process	0.00488857	0.0297724	0	3	3	13
GO:0017006 protein-tetrapyrrole linkage	3	0.00488857	0.252	0.231	Biological Process	GO:0017006	protein-tetrapyrrole linkage	0.00488857	0.0297724	2	1	3	13
GO:0043449 cellular alkene metabolic process	3	0.00488857	0.252	0.231	Biological Process	GO:0043449	cellular alkene metabolic process	0.00488857	0.0297724	0	3	3	13
GO:0043450 alkene biosynthetic process	3	0.00488857	0.252	0.231	Biological Process	GO:0043450	alkene biosynthetic process	0.00488857	0.0297724	0	3	3	13
GO:1900673 olefin metabolic process	3	0.00488857	0.252	0.231	Biological Process	GO:1900673	olefin metabolic process	0.00488857	0.0297724	0	3	3	13
GO:1900674 olefin biosynthetic process	3	0.00488857	0.252	0.231	Biological Process	GO:1900674	olefin biosynthetic process	0.00488857	0.0297724	0	3	3	13
GO:1901334 lactone metabolic process	3	0.00488857	0.252	0.231	Biological Process	GO:1901334	lactone metabolic process	0.00488857	0.0297724	0	3	3	13
GO:1901336 lactone biosynthetic process	3	0.00488857	0.252	0.231	Biological Process	GO:1901336	lactone biosynthetic process	0.00488857	0.0297724	0	3	3	13
GO:1901600 strigolactone metabolic process	3	0.00488857	0.252	0.231	Biological Process	GO:1901600	strigolactone metabolic process	0.00488857	0.0297724	0	3	3	13
GO:1901601 strigolactone biosynthetic process	3	0.00488857	0.252	0.231	Biological Process	GO:1901601	strigolactone biosynthetic process	0.00488857	0.0297724	0	3	3	13
GO:2000241 regulation of reproductive process	12	0.00512221	1.007	0.066	Biological Process	GO:2000241	regulation of reproductive process	0.00512221	0.0310734	5	7	12	183
GO:0004805 trehalose-phosphatase activity	4	0.00393658	0.259	0.148	Molecular Function	GO:0004805	trehalose-phosphatase activity	0.00393658	0.0312403	4	0	4	27
GO:0016860 intramolecular oxidoreductase activity	8	0.00399494	0.518	0.077	Molecular Function	GO:0016860	intramolecular oxidoreductase activity	0.00399494	0.0313021	5	3	8	104
GO:0048513 animal organ development	9	0.00526429	0.755	0.077	Biological Process	GO:0048513	animal organ development	0.00526429	0.0316166	2	7	9	117
GO:1902679 negative regulation of RNA biosynthetic process	14	0.00527282	1.174	0.061	Biological Process	GO:1902679	negative regulation of RNA biosynthetic process	0.00527282	0.0316166	8	6	14	231
GO:1903507 negative regulation of nucleic acid-templated transcription	14	0.00527282	1.174	0.061	Biological Process	GO:1903507	negative regulation of nucleic acid-templated transcription	0.00527282	0.0316166	8	6	14	231
GO:0010102 lateral root morphogenesis	4	0.00533543	0.336	0.154	Biological Process	GO:0010102	lateral root morphogenesis	0.00533543	0.0318689	0	4	4	26
GO:0032592 integral component of mitochondrial membrane	5	0.00130534	0.542	0.167	Cellular Component	GO:0032592	integral component of mitochondrial membrane	0.00130534	0.0330685	5	0	5	30
GO:0098573 intrinsic component of mitochondrial membrane	5	0.00130534	0.542	0.167	Cellular Component	GO:0098573	intrinsic component of mitochondrial membrane	0.00130534	0.0330685	5	0	5	30
GO:0009081 branched-chain amino acid metabolic process	6	0.00569022	0.503	0.102	Biological Process	GO:0009081	branched-chain amino acid metabolic process	0.00569022	0.0338579	1	5	6	59
GO:0002213 defense response to insect	3	0.00609504	0.252	0.214	Biological Process	GO:0002213	defense response to insect	0.00609504	0.0358545	0	3	3	14
GO:0009625 response to insect	3	0.00609504	0.252	0.214	Biological Process	GO:0009625	response to insect	0.00609504	0.0358545	0	3	3	14
GO:0010310 regulation of hydrogen peroxide metabolic process	3	0.00609504	0.252	0.214	Biological Process	GO:0010310	regulation of hydrogen peroxide metabolic process	0.00609504	0.0358545	0	3	3	14
GO:0042180 cellular ketone metabolic process	9	0.0065372	0.755	0.074	Biological Process	GO:0042180	cellular ketone metabolic process	0.0065372	0.0383104	2	7	9	121
GO:0010015 root morphogenesis	8	0.00658821	0.671	0.08	Biological Process	GO:0010015	root morphogenesis	0.00658821	0.0384643	2	6	8	100
GO:0010427 abscisic acid binding	5	0.00510633	0.324	0.109	Molecular Function	GO:0010427	abscisic acid binding	0.00510633	0.0395103	4	1	5	46
GO:0019725 cellular homeostasis	23	0.00711738	1.93	0.049	Biological Process	GO:0019725	cellular homeostasis	0.00711738	0.0397297	9	14	23	474
GO:0015669 gas transport	2	0.00721429	0.168	0.4	Biological Process	GO:0015669	gas transport	0.00721429	0.0397297	2	0	2	5
GO:0015671 oxygen transport	2	0.00721429	0.168	0.4	Biological Process	GO:0015671	oxygen transport	0.00721429	0.0397297	2	0	2	5
GO:0015800 acidic amino acid transport	2	0.00721429	0.168	0.4	Biological Process	GO:0015800	acidic amino acid transport	0.00721429	0.0397297	0	2	2	5
GO:0015802 basic amino acid transport	2	0.00721429	0.168	0.4	Biological Process	GO:0015802	basic amino acid transport	0.00721429	0.0397297	0	2	2	5
GO:0015807 L-amino acid transport	2	0.00721429	0.168	0.4	Biological Process	GO:0015807	L-amino acid transport	0.00721429	0.0397297	0	2	2	5
GO:0015813 L-glutamate transport	2	0.00721429	0.168	0.4	Biological Process	GO:0015813	L-glutamate transport	0.00721429	0.0397297	0	2	2	5
GO:0015819 lysine transport	2	0.00721429	0.168	0.4	Biological Process	GO:0015819	lysine transport	0.00721429	0.0397297	0	2	2	5
GO:0016144 S-glycoside biosynthetic process	2	0.00721429	0.168	0.4	Biological Process	GO:0016144	S-glycoside biosynthetic process	0.00721429	0.0397297	2	0	2	5
GO:0019758 glycosinolate biosynthetic process	2	0.00721429	0.168	0.4	Biological Process	GO:0019758	glycosinolate biosynthetic process	0.00721429	0.0397297	2	0	2	5
GO:0019761 glucosinolate biosynthetic process	2	0.00721429	0.168	0.4	Biological Process	GO:0019761	glucosinolate biosynthetic process	0.00721429	0.0397297	2	0	2	5
GO:0071216 cellular response to biotic stimulus	2	0.00721429	0.168	0.4	Biological Process	GO:0071216	cellular response to biotic stimulus	0.00721429	0.0397297	2	0	2	5
GO:0071219 cellular response to molecule of bacterial origin	2	0.00721429	0.168	0.4	Biological Process	GO:0071219	cellular response to molecule of bacterial origin	0.00721429	0.0397297	2	0	2	5
GO:1902022 L-lysine transport	2	0.00721429	0.168	0.4	Biological Process	GO:1902022	L-lysine transport	0.00721429	0.0397297	0	2	2	5
GO:1902475 L-alpha-amino acid transmembrane transport	2	0.00721429	0.168	0.4	Biological Process	GO:1902475	L-alpha-amino acid transmembrane transport	0.00721429	0.0397297	0	2	2	5
GO:1903401 L-lysine transmembrane transport	2	0.00721429	0.168	0.4	Biological Process	GO:1903401	L-lysine transmembrane transport	0.00721429	0.0397297	0	2	2	5
GO:0001666 response to hypoxia	3	0.00746378	0.252	0.2	Biological Process	GO:0001666	response to hypoxia	0.00746378	0.0401081	3	0	3	15
GO:0006521 regulation of cellular amino acid metabolic process	3	0.00746378	0.252	0.2	Biological Process	GO:0006521	regulation of cellular amino acid metabolic process	0.00746378	0.0401081	0	3	3	15
GO:0009687 abscisic acid metabolic process	3	0.00746378	0.252	0.2	Biological Process	GO:0009687	abscisic acid metabolic process	0.00746378	0.0401081	0	3	3	15
GO:0033238 regulation of cellular amine metabolic process	3	0.00746378	0.252	0.2	Biological Process	GO:0033238	regulation of cellular amine metabolic process	0.00746378	0.0401081	0	3	3	15
GO:0043255 regulation of carbohydrate biosynthetic process	3	0.00746378	0.252	0.2	Biological Process	GO:0043255	regulation of carbohydrate biosynthetic process	0.00746378	0.0401081	2	1	3	15
GO:0043288 apocarotenoid metabolic process	3	0.00746378	0.252	0.2	Biological Process	GO:0043288	apocarotenoid metabolic process	0.00746378	0.0401081	0	3	3	15
GO:1902644 tertiary alcohol metabolic process	3	0.00746378	0.252	0.2	Biological Process	GO:1902644	tertiary alcohol metabolic process	0.00746378	0.0401081	0	3	3	15
GO:0016705 oxidoreductase activity, acting on paired donors, with incorporation or reduction of molecular oxygen	64	0.00528898	4.148	0.034	Molecular Function	GO:0016705	oxidoreductase activity, acting on paired donors, with incorporation or reduction of molecular oxygen	0.00528898	0.0404182	41	23	64	1883
GO:0043178 alcohol binding	5	0.00560157	0.324	0.106	Molecular Function	GO:0043178	alcohol binding	0.00560157	0.0406473	4	1	5	47
GO:0005313 L-glutamate transmembrane transporter activity	2	0.00564728	0.13	0.4	Molecular Function	GO:0005313	L-glutamate transmembrane transporter activity	0.00564728	0.0406473	0	2	2	5
GO:0015172 acidic amino acid transmembrane transporter activity	2	0.00564728	0.13	0.4	Molecular Function	GO:0015172	acidic amino acid transmembrane transporter activity	0.00564728	0.0406473	0	2	2	5
GO:0016707 gibberellin 3-beta-dioxygenase activity	2	0.00564728	0.13	0.4	Molecular Function	GO:0016707	gibberellin 3-beta-dioxygenase activity	0.00564728	0.0406473	2	0	2	5
GO:0045544 gibberellin 20-oxidase activity	2	0.00564728	0.13	0.4	Molecular Function	GO:0045544	gibberellin 20-oxidase activity	0.00564728	0.0406473	2	0	2	5
GO:0004396 hexokinase activity	4	0.00580263	0.259	0.133	Molecular Function	GO:0004396	hexokinase activity	0.00580263	0.0412854	3	1	4	30
GO:0006826 iron ion transport	4	0.0079404	0.336	0.138	Biological Process	GO:0006826	iron ion transport	0.0079404	0.0423761	1	3	4	29
GO:0055072 iron ion homeostasis	4	0.0079404	0.336	0.138	Biological Process	GO:0055072	iron ion homeostasis	0.0079404	0.0423761	1	3	4	29
GO:0048589 developmental growth	12	0.00803272	1.007	0.062	Biological Process	GO:0048589	developmental growth	0.00803272	0.042722	5	7	12	194
GO:0051253 negative regulation of RNA metabolic process	14	0.00810274	1.174	0.058	Biological Process	GO:0051253	negative regulation of RNA metabolic process	0.00810274	0.0429473	8	6	14	243
GO:0040008 regulation of growth	11	0.00824476	0.923	0.064	Biological Process	GO:0040008	regulation of growth	0.00824476	0.0435514	4	7	11	171
GO:0016645 oxidoreductase activity, acting on the CH-NH group of donors	6	0.00627125	0.389	0.088	Molecular Function	GO:0016645	oxidoreductase activity, acting on the CH-NH group of donors	0.00627125	0.0441126	6	0	6	68
GO:0016042 lipid catabolic process	14	0.0083843	1.174	0.057	Biological Process	GO:0016042	lipid catabolic process	0.0083843	0.0441384	6	8	14	244
GO:0051239 regulation of multicellular organismal process	18	0.00850972	1.51	0.052	Biological Process	GO:0051239	regulation of multicellular organismal process	0.00850972	0.0446473	7	11	18	347
GO:0010411 xyloglucan metabolic process	10	0.00865717	0.839	0.067	Biological Process	GO:0010411	xyloglucan metabolic process	0.00865717	0.045268	8	2	10	149
GO:0006820 anion transport	20	0.00893487	1.678	0.05	Biological Process	GO:0006820	anion transport	0.00893487	0.0462792	7	13	20	402
GO:0006935 chemotaxis	3	0.00899957	0.252	0.188	Biological Process	GO:0006935	chemotaxis	0.00899957	0.0462792	0	3	3	16
GO:0010183 pollen tube guidance	3	0.00899957	0.252	0.188	Biological Process	GO:0010183	pollen tube guidance	0.00899957	0.0462792	0	3	3	16
GO:0042330 taxis	3	0.00899957	0.252	0.188	Biological Process	GO:0042330	taxis	0.00899957	0.0462792	0	3	3	16
GO:0050918 positive chemotaxis	3	0.00899957	0.252	0.188	Biological Process	GO:0050918	positive chemotaxis	0.00899957	0.0462792	0	3	3	16
GO:0009886 post-embryonic morphogenesis	6	0.00908064	0.503	0.092	Biological Process	GO:0009886	post-embryonic morphogenesis	0.00908064	0.0463889	2	4	6	65
GO:0043269 regulation of ion transport	6	0.00908064	0.503	0.092	Biological Process	GO:0043269	regulation of ion transport	0.00908064	0.0463889	3	3	6	65
GO:0019840 isoprenoid binding	5	0.0066919	0.324	0.102	Molecular Function	GO:0019840	isoprenoid binding	0.0066919	0.0465425	4	1	5	49
GO:0048583 regulation of response to stimulus	22	0.00932201	1.846	0.048	Biological Process	GO:0048583	regulation of response to stimulus	0.00932201	0.0474658	9	13	22	458
GO:0098542 defense response to other organism	20	0.00940097	1.678	0.05	Biological Process	GO:0098542	defense response to other organism	0.00940097	0.0477114	10	10	20	404
GO:0050794 regulation of cellular process	222	0.00950853	18.624	0.032	Biological Process	GO:0050794	regulation of cellular process	0.00950853	0.0481001	90	132	222	6939
GO:0031304 intrinsic component of mitochondrial inner membrane	4	0.00242219	0.433	0.19	Cellular Component	GO:0031304	intrinsic component of mitochondrial inner membrane	0.00242219	0.0484427	4	0	4	21
GO:0005618 cell wall	26	0.00254962	2.817	0.051	Cellular Component	GO:0005618	cell wall	0.00254962	0.0484427	19	7	26	512
GO:0030312 external encapsulating structure	26	0.00254962	2.817	0.051	Cellular Component	GO:0030312	external encapsulating structure	0.00254962	0.0484427	19	7	26	512
GO:0048569 post-embryonic organ development	6	0.00976103	0.503	0.091	Biological Process	GO:0048569	post-embryonic organ development	0.00976103	0.0492171	2	4	6	66
GO:0004864 protein phosphatase inhibitor activity	5	0.00728916	0.324	0.1	Molecular Function	GO:0004864	protein phosphatase inhibitor activity	0.00728916	0.0501332	4	1	5	50
GO:0009773 photosynthetic electron transport in photosystem I	4	0.0100723	0.336	0.129	Biological Process	GO:0009773	photosynthetic electron transport in photosystem I	0.0100723	0.0504588	0	4	4	31
GO:0051651 maintenance of location in cell	4	0.0100723	0.336	0.129	Biological Process	GO:0051651	maintenance of location in cell	0.0100723	0.0504588	1	3	4	31
GO:0045087 innate immune response	11	0.0101114	0.923	0.062	Biological Process	GO:0045087	innate immune response	0.0101114	0.0504918	7	4	11	176
GO:0005911 cell-cell junction	19	0.00354867	2.059	0.056	Cellular Component	GO:0005911	cell-cell junction	0.00354867	0.0505685	16	3	19	342
GO:0009506 plasmodesma	19	0.00354867	2.059	0.056	Cellular Component	GO:0009506	plasmodesma	0.00354867	0.0505685	16	3	19	342
GO:0030054 cell junction	19	0.00354867	2.059	0.056	Cellular Component	GO:0030054	cell junction	0.00354867	0.0505685	16	3	19	342
GO:0055044 symplast	19	0.00354867	2.059	0.056	Cellular Component	GO:0055044	symplast	0.00354867	0.0505685	16	3	19	342
GO:0006720 isoprenoid metabolic process	15	0.0104222	1.258	0.054	Biological Process	GO:0006720	isoprenoid metabolic process	0.0104222	0.0518771	4	11	15	276
GO:0050662 coenzyme binding	44	0.00765085	2.852	0.036	Molecular Function	GO:0050662	coenzyme binding	0.00765085	0.0520426	25	19	44	1225
GO:0009607 response to biotic stimulus	24	0.0105954	2.013	0.046	Biological Process	GO:0009607	response to biotic stimulus	0.0105954	0.0520467	11	13	24	519
GO:0010155 regulation of proton transport	2	0.0106238	0.168	0.333	Biological Process	GO:0010155	regulation of proton transport	0.0106238	0.0520467	2	0	2	6
GO:0016143 S-glycoside metabolic process	2	0.0106238	0.168	0.333	Biological Process	GO:0016143	S-glycoside metabolic process	0.0106238	0.0520467	2	0	2	6
GO:0019757 glycosinolate metabolic process	2	0.0106238	0.168	0.333	Biological Process	GO:0019757	glycosinolate metabolic process	0.0106238	0.0520467	2	0	2	6
GO:0019760 glucosinolate metabolic process	2	0.0106238	0.168	0.333	Biological Process	GO:0019760	glucosinolate metabolic process	0.0106238	0.0520467	2	0	2	6
GO:0019212 phosphatase inhibitor activity	5	0.00792258	0.324	0.098	Molecular Function	GO:0019212	phosphatase inhibitor activity	0.00792258	0.0521109	4	1	5	51
GO:0016671 oxidoreductase activity, acting on a sulfur group of donors, disulfide as acceptor	4	0.00818001	0.259	0.121	Molecular Function	GO:0016671	oxidoreductase activity, acting on a sulfur group of donors, disulfide as acceptor	0.00818001	0.0521109	4	0	4	33
GO:0048029 monosaccharide binding	6	0.00825167	0.389	0.083	Molecular Function	GO:0048029	monosaccharide binding	0.00825167	0.0521109	5	1	6	72
GO:0003730 mRNA 3'-UTR binding	2	0.00833437	0.13	0.333	Molecular Function	GO:0003730	mRNA 3'-UTR binding	0.00833437	0.0521109	0	2	2	6
GO:0004340 glucokinase activity	2	0.00833437	0.13	0.333	Molecular Function	GO:0004340	glucokinase activity	0.00833437	0.0521109	2	0	2	6
GO:0004719 protein-L-isoaspartate (D-aspartate) O-methyltransferase activity	2	0.00833437	0.13	0.333	Molecular Function	GO:0004719	protein-L-isoaspartate (D-aspartate) O-methyltransferase activity	0.00833437	0.0521109	0	2	2	6
GO:0005365 myo-inositol transmembrane transporter activity	2	0.00833437	0.13	0.333	Molecular Function	GO:0005365	myo-inositol transmembrane transporter activity	0.00833437	0.0521109	0	2	2	6
GO:0005366 myo-inositol:proton symporter activity	2	0.00833437	0.13	0.333	Molecular Function	GO:0005366	myo-inositol:proton symporter activity	0.00833437	0.0521109	0	2	2	6
GO:0098660 inorganic ion transmembrane transport	27	0.010679	2.265	0.045	Biological Process	GO:0098660	inorganic ion transmembrane transport	0.010679	0.0521525	21	6	27	604
GO:0071944 cell periphery	80	0.00390581	8.667	0.038	Cellular Component	GO:0071944	cell periphery	0.00390581	0.0523838	45	35	80	2132
GO:0098662 inorganic cation transmembrane transport	26	0.0109836	2.181	0.045	Biological Process	GO:0098662	inorganic cation transmembrane transport	0.0109836	0.053472	20	6	26	577
GO:0015293 symporter activity	6	0.00880967	0.389	0.082	Molecular Function	GO:0015293	symporter activity	0.00880967	0.0538205	2	4	6	73
GO:0047325 inositol tetrakisphosphate 1-kinase activity	3	0.00895559	0.194	0.167	Molecular Function	GO:0047325	inositol tetrakisphosphate 1-kinase activity	0.00895559	0.0538205	0	3	3	18
GO:0052725 inositol-1,3,4-trisphosphate 6-kinase activity	3	0.00895559	0.194	0.167	Molecular Function	GO:0052725	inositol-1,3,4-trisphosphate 6-kinase activity	0.00895559	0.0538205	0	3	3	18
GO:0052726 inositol-1,3,4-trisphosphate 5-kinase activity	3	0.00895559	0.194	0.167	Molecular Function	GO:0052726	inositol-1,3,4-trisphosphate 5-kinase activity	0.00895559	0.0538205	0	3	3	18
GO:0006415 translational termination	5	0.0111412	0.419	0.102	Biological Process	GO:0006415	translational termination	0.0111412	0.0540696	2	3	5	49
GO:0019684 photosynthesis, light reaction	17	0.0113364	1.426	0.051	Biological Process	GO:0019684	photosynthesis, light reaction	0.0113364	0.0548457	1	16	17	331
GO:0006955 immune response	11	0.0113776	0.923	0.061	Biological Process	GO:0006955	immune response	0.0113776	0.0548739	7	4	11	179
GO:0044036 cell wall macromolecule metabolic process	16	0.0114293	1.342	0.052	Biological Process	GO:0044036	cell wall macromolecule metabolic process	0.0114293	0.0549526	13	3	16	305
GO:0001228 transcriptional activator activity, RNA polymerase II transcription regulatory region sequence-specific binding	5	0.00930207	0.324	0.094	Molecular Function	GO:0001228	transcriptional activator activity, RNA polymerase II transcription regulatory region sequence-specific binding	0.00930207	0.0553652	0	5	5	53
GO:0008483 transaminase activity	8	0.0102251	0.518	0.066	Molecular Function	GO:0008483	transaminase activity	0.0102251	0.0597106	0	8	8	122
GO:0016769 transferase activity, transferring nitrogenous groups	8	0.0102251	0.518	0.066	Molecular Function	GO:0016769	transferase activity, transferring nitrogenous groups	0.0102251	0.0597106	0	8	8	122
GO:0034755 iron ion transmembrane transport	3	0.0125874	0.252	0.167	Biological Process	GO:0034755	iron ion transmembrane transport	0.0125874	0.0603341	0	3	3	18
GO:0009654 photosystem II oxygen evolving complex	7	0.00480036	0.758	0.093	Cellular Component	GO:0009654	photosystem II oxygen evolving complex	0.00480036	0.0608046	1	6	7	75
GO:0065008 regulation of biological quality	38	0.0127517	3.188	0.041	Biological Process	GO:0065008	regulation of biological quality	0.0127517	0.0609336	17	21	38	936
GO:0002229 defense response to oomycetes	5	0.0131223	0.419	0.098	Biological Process	GO:0002229	defense response to oomycetes	0.0131223	0.0623209	4	1	5	51
GO:0002239 response to oomycetes	5	0.0131223	0.419	0.098	Biological Process	GO:0002239	response to oomycetes	0.0131223	0.0623209	4	1	5	51
GO:0006629 lipid metabolic process	74	0.0132018	6.208	0.036	Biological Process	GO:0006629	lipid metabolic process	0.0132018	0.0625074	35	39	74	2058
GO:0005545 1-phosphatidylinositol binding	4	0.011119	0.259	0.111	Molecular Function	GO:0005545	1-phosphatidylinositol binding	0.011119	0.0640214	1	3	4	36
GO:0005344 oxygen transporter activity	2	0.0114804	0.13	0.286	Molecular Function	GO:0005344	oxygen transporter activity	0.0114804	0.0640214	2	0	2	7
GO:0015181 arginine transmembrane transporter activity	2	0.0114804	0.13	0.286	Molecular Function	GO:0015181	arginine transmembrane transporter activity	0.0114804	0.0640214	0	2	2	7
GO:0015556 C4-dicarboxylate transmembrane transporter activity	2	0.0114804	0.13	0.286	Molecular Function	GO:0015556	C4-dicarboxylate transmembrane transporter activity	0.0114804	0.0640214	2	0	2	7
GO:0017057 6-phosphogluconolactonase activity	2	0.0114804	0.13	0.286	Molecular Function	GO:0017057	6-phosphogluconolactonase activity	0.0114804	0.0640214	0	2	2	7
GO:0019203 carbohydrate phosphatase activity	5	0.0116679	0.324	0.089	Molecular Function	GO:0019203	carbohydrate phosphatase activity	0.0116679	0.0644862	4	1	5	56
GO:0005516 calmodulin binding	10	0.0119351	0.648	0.056	Molecular Function	GO:0005516	calmodulin binding	0.0119351	0.0653792	7	3	10	177
GO:0009521 photosystem	22	0.00548014	2.384	0.051	Cellular Component	GO:0009521	photosystem	0.00548014	0.0657616	1	21	22	435
GO:0006452 translational frameshifting	2	0.0146024	0.168	0.286	Biological Process	GO:0006452	translational frameshifting	0.0146024	0.0681874	2	0	2	7
GO:0015691 cadmium ion transport	2	0.0146024	0.168	0.286	Biological Process	GO:0015691	cadmium ion transport	0.0146024	0.0681874	1	1	2	7
GO:0042335 cuticle development	2	0.0146024	0.168	0.286	Biological Process	GO:0042335	cuticle development	0.0146024	0.0681874	0	2	2	7
GO:0009690 cytokinin metabolic process	6	0.014621	0.503	0.083	Biological Process	GO:0009690	cytokinin metabolic process	0.014621	0.0681874	6	0	6	72
GO:0071214 cellular response to abiotic stimulus	6	0.014621	0.503	0.083	Biological Process	GO:0071214	cellular response to abiotic stimulus	0.014621	0.0681874	1	5	6	72
GO:0045934 negative regulation of nucleobase-containing compound metabolic process	14	0.0149047	1.174	0.053	Biological Process	GO:0045934	negative regulation of nucleobase-containing compound metabolic process	0.0149047	0.0691332	8	6	14	262
GO:0008610 lipid biosynthetic process	41	0.0149128	3.44	0.04	Biological Process	GO:0008610	lipid biosynthetic process	0.0149128	0.0691332	21	20	41	1037
GO:0009739 response to gibberellin	5	0.0153282	0.419	0.094	Biological Process	GO:0009739	response to gibberellin	0.0153282	0.0708475	1	4	5	53
GO:0009570 chloroplast stroma	24	0.00624593	2.6	0.049	Cellular Component	GO:0009570	chloroplast stroma	0.00624593	0.0712036	5	19	24	494
GO:0051765 inositol tetrakisphosphate kinase activity	3	0.0138282	0.194	0.143	Molecular Function	GO:0051765	inositol tetrakisphosphate kinase activity	0.0138282	0.074432	0	3	3	21
GO:0051766 inositol trisphosphate kinase activity	3	0.0138282	0.194	0.143	Molecular Function	GO:0051766	inositol trisphosphate kinase activity	0.0138282	0.074432	0	3	3	21
GO:0050660 flavin adenine dinucleotide binding	23	0.0143885	1.491	0.04	Molecular Function	GO:0050660	flavin adenine dinucleotide binding	0.0143885	0.0757973	13	10	23	572
GO:0004128 cytochrome-b5 reductase activity, acting on NAD(P)H	2	0.0150615	0.13	0.25	Molecular Function	GO:0004128	cytochrome-b5 reductase activity, acting on NAD(P)H	0.0150615	0.0757973	2	0	2	8
GO:0004807 triose-phosphate isomerase activity	2	0.0150615	0.13	0.25	Molecular Function	GO:0004807	triose-phosphate isomerase activity	0.0150615	0.0757973	2	0	2	8
GO:0015166 polyol transmembrane transporter activity	2	0.0150615	0.13	0.25	Molecular Function	GO:0015166	polyol transmembrane transporter activity	0.0150615	0.0757973	0	2	2	8
GO:0015174 basic amino acid transmembrane transporter activity	2	0.0150615	0.13	0.25	Molecular Function	GO:0015174	basic amino acid transmembrane transporter activity	0.0150615	0.0757973	0	2	2	8
GO:0015179 L-amino acid transmembrane transporter activity	2	0.0150615	0.13	0.25	Molecular Function	GO:0015179	L-amino acid transmembrane transporter activity	0.0150615	0.0757973	0	2	2	8
GO:0015189 L-lysine transmembrane transporter activity	2	0.0150615	0.13	0.25	Molecular Function	GO:0015189	L-lysine transmembrane transporter activity	0.0150615	0.0757973	0	2	2	8
GO:0016688 L-ascorbate peroxidase activity	2	0.0150615	0.13	0.25	Molecular Function	GO:0016688	L-ascorbate peroxidase activity	0.0150615	0.0757973	0	2	2	8
GO:0071482 cellular response to light stimulus	5	0.0165186	0.419	0.093	Biological Process	GO:0071482	cellular response to light stimulus	0.0165186	0.0761228	0	5	5	54
GO:0051087 chaperone binding	5	0.0154157	0.324	0.083	Molecular Function	GO:0051087	chaperone binding	0.0154157	0.076954	5	0	5	60
GO:0030388 fructose 1,6-bisphosphate metabolic process	3	0.0168817	0.252	0.15	Biological Process	GO:0030388	fructose 1,6-bisphosphate metabolic process	0.0168817	0.0773373	0	3	3	20
GO:0040011 locomotion	3	0.0168817	0.252	0.15	Biological Process	GO:0040011	locomotion	0.0168817	0.0773373	0	3	3	20
GO:0016830 carbon-carbon lyase activity	15	0.0156234	0.972	0.046	Molecular Function	GO:0016830	carbon-carbon lyase activity	0.0156234	0.077367	5	10	15	328
GO:0016861 intramolecular oxidoreductase activity, interconverting aldoses and ketoses	4	0.0159851	0.259	0.1	Molecular Function	GO:0016861	intramolecular oxidoreductase activity, interconverting aldoses and ketoses	0.0159851	0.0785299	2	2	4	40
GO:0002376 immune system process	11	0.0176838	0.923	0.058	Biological Process	GO:0002376	immune system process	0.0176838	0.0807736	7	4	11	191
GO:0009889 regulation of biosynthetic process	153	0.0177365	12.836	0.033	Biological Process	GO:0009889	regulation of biosynthetic process	0.0177365	0.0807764	62	91	153	4698
GO:0031224 intrinsic component of membrane	446	0.00757257	48.321	0.03	Cellular Component	GO:0031224	intrinsic component of membrane	0.00757257	0.0822165	209	237	446	14743
GO:0051213 dioxygenase activity	10	0.0169416	0.648	0.053	Molecular Function	GO:0051213	dioxygenase activity	0.0169416	0.0825737	6	4	10	187
GO:0009755 hormone-mediated signaling pathway	22	0.0184806	1.846	0.045	Biological Process	GO:0009755	hormone-mediated signaling pathway	0.0184806	0.0839192	6	16	22	489
GO:2000280 regulation of root development	4	0.0185695	0.336	0.108	Biological Process	GO:2000280	regulation of root development	0.0185695	0.0840773	1	3	4	37
GO:0008299 isoprenoid biosynthetic process	13	0.0189094	1.091	0.053	Biological Process	GO:0008299	isoprenoid biosynthetic process	0.0189094	0.0853671	4	9	13	244
GO:0009507 chloroplast	77	0.00857568	8.342	0.037	Cellular Component	GO:0009507	chloroplast	0.00857568	0.085629	23	54	77	2107
GO:0042651 thylakoid membrane	25	0.00891346	2.709	0.047	Cellular Component	GO:0042651	thylakoid membrane	0.00891346	0.085629	1	24	25	537
GO:0009532 plastid stroma	24	0.00968717	2.6	0.047	Cellular Component	GO:0009532	plastid stroma	0.00968717	0.085629	5	19	24	513
GO:0005739 mitochondrion	51	0.0097148	5.525	0.039	Cellular Component	GO:0005739	mitochondrion	0.0097148	0.085629	45	6	51	1307
GO:0016021 integral component of membrane	442	0.00976471	47.887	0.03	Cellular Component	GO:0016021	integral component of membrane	0.00976471	0.085629	207	235	442	14650
GO:0007389 pattern specification process	5	0.0190799	0.419	0.089	Biological Process	GO:0007389	pattern specification process	0.0190799	0.0856291	1	4	5	56
GO:0006123 mitochondrial electron transport, cytochrome c to oxygen	2	0.0191161	0.168	0.25	Biological Process	GO:0006123	mitochondrial electron transport, cytochrome c to oxygen	0.0191161	0.0856291	2	0	2	8
GO:0015696 ammonium transport	3	0.0192983	0.252	0.143	Biological Process	GO:0015696	ammonium transport	0.0192983	0.0856291	3	0	3	21
GO:0032957 inositol trisphosphate metabolic process	3	0.0192983	0.252	0.143	Biological Process	GO:0032957	inositol trisphosphate metabolic process	0.0192983	0.0856291	0	3	3	21
GO:0034765 regulation of ion transmembrane transport	3	0.0192983	0.252	0.143	Biological Process	GO:0034765	regulation of ion transmembrane transport	0.0192983	0.0856291	2	1	3	21
GO:0072488 ammonium transmembrane transport	3	0.0192983	0.252	0.143	Biological Process	GO:0072488	ammonium transmembrane transport	0.0192983	0.0856291	3	0	3	21
GO:0008519 ammonium transmembrane transporter activity	3	0.0177635	0.194	0.13	Molecular Function	GO:0008519	ammonium transmembrane transporter activity	0.0177635	0.085903	3	0	3	23
GO:0000774 adenyl-nucleotide exchange factor activity	2	0.0190546	0.13	0.222	Molecular Function	GO:0000774	adenyl-nucleotide exchange factor activity	0.0190546	0.0880208	2	0	2	9
GO:0004181 metallocarboxypeptidase activity	2	0.0190546	0.13	0.222	Molecular Function	GO:0004181	metallocarboxypeptidase activity	0.0190546	0.0880208	0	2	2	9
GO:0008883 glutamyl-tRNA reductase activity	2	0.0190546	0.13	0.222	Molecular Function	GO:0008883	glutamyl-tRNA reductase activity	0.0190546	0.0880208	0	2	2	9
GO:0010340 carboxyl-O-methyltransferase activity	2	0.0190546	0.13	0.222	Molecular Function	GO:0010340	carboxyl-O-methyltransferase activity	0.0190546	0.0880208	0	2	2	9
GO:0019825 oxygen binding	2	0.0190546	0.13	0.222	Molecular Function	GO:0019825	oxygen binding	0.0190546	0.0880208	2	0	2	9
GO:0051998 protein carboxyl O-methyltransferase activity	2	0.0190546	0.13	0.222	Molecular Function	GO:0051998	protein carboxyl O-methyltransferase activity	0.0190546	0.0880208	0	2	2	9
GO:0031326 regulation of cellular biosynthetic process	152	0.020834	12.752	0.032	Biological Process	GO:0031326	regulation of cellular biosynthetic process	0.020834	0.09218	62	90	152	4689
GO:0051130 positive regulation of cellular component organization	6	0.0209495	0.503	0.077	Biological Process	GO:0051130	positive regulation of cellular component organization	0.0209495	0.0924279	3	3	6	78
GO:0009523 photosystem II	18	0.011281	1.95	0.051	Cellular Component	GO:0009523	photosystem II	0.011281	0.0931846	1	17	18	356
GO:0009535 chloroplast thylakoid membrane	21	0.0121069	2.275	0.048	Cellular Component	GO:0009535	chloroplast thylakoid membrane	0.0121069	0.0931846	1	20	21	440
GO:0055035 plastid thylakoid membrane	21	0.0121069	2.275	0.048	Cellular Component	GO:0055035	plastid thylakoid membrane	0.0121069	0.0931846	1	20	21	440
GO:0005740 mitochondrial envelope	25	0.0122611	2.709	0.045	Cellular Component	GO:0005740	mitochondrial envelope	0.0122611	0.0931846	24	1	25	552
GO:0005509 calcium ion binding	38	0.0207011	2.463	0.035	Molecular Function	GO:0005509	calcium ion binding	0.0207011	0.0949182	17	21	38	1097
GO:1901615 organic hydroxy compound metabolic process	16	0.0217036	1.342	0.049	Biological Process	GO:1901615	organic hydroxy compound metabolic process	0.0217036	0.0949824	2	14	16	329
GO:0071478 cellular response to radiation	5	0.0218889	0.419	0.086	Biological Process	GO:0071478	cellular response to radiation	0.0218889	0.0949824	0	5	5	58
GO:0009937 regulation of gibberellic acid mediated signaling pathway	3	0.0218955	0.252	0.136	Biological Process	GO:0009937	regulation of gibberellic acid mediated signaling pathway	0.0218955	0.0949824	0	3	3	22
GO:0010243 response to organonitrogen compound	3	0.0218955	0.252	0.136	Biological Process	GO:0010243	response to organonitrogen compound	0.0218955	0.0949824	0	3	3	22
GO:0034762 regulation of transmembrane transport	3	0.0218955	0.252	0.136	Biological Process	GO:0034762	regulation of transmembrane transport	0.0218955	0.0949824	2	1	3	22
GO:0080167 response to karrikin	3	0.0218955	0.252	0.136	Biological Process	GO:0080167	response to karrikin	0.0218955	0.0949824	3	0	3	22
GO:0009639 response to red or far red light	7	0.0220897	0.587	0.069	Biological Process	GO:0009639	response to red or far red light	0.0220897	0.0955581	0	7	7	101
GO:0034754 cellular hormone metabolic process	6	0.0221592	0.503	0.076	Biological Process	GO:0034754	cellular hormone metabolic process	0.0221592	0.0955923	6	0	6	79
GO:0050793 regulation of developmental process	18	0.0226829	1.51	0.047	Biological Process	GO:0050793	regulation of developmental process	0.0226829	0.0975806	7	11	18	386
GO:0009536 plastid	78	0.0135788	8.451	0.036	Cellular Component	GO:0009536	plastid	0.0135788	0.0998696	24	54	78	2183
GO:0042537 benzene-containing compound metabolic process	6	0.023415	0.503	0.075	Biological Process	GO:0042537	benzene-containing compound metabolic process	0.023415	0.100452	2	4	6	80
GO:0032870 cellular response to hormone stimulus	22	0.0235017	1.846	0.044	Biological Process	GO:0032870	cellular response to hormone stimulus	0.0235017	0.100546	6	16	22	501
GO:0060590 ATPase regulator activity	3	0.0222573	0.194	0.12	Molecular Function	GO:0060590	ATPase regulator activity	0.0222573	0.100663	2	1	3	25
GO:0046982 protein heterodimerization activity	26	0.022446	1.685	0.037	Molecular Function	GO:0046982	protein heterodimerization activity	0.022446	0.100663	19	7	26	696
GO:0046983 protein dimerization activity	59	0.0225664	3.824	0.032	Molecular Function	GO:0046983	protein dimerization activity	0.0225664	0.100663	36	23	59	1847
GO:0004650 polygalacturonase activity	8	0.0226046	0.518	0.057	Molecular Function	GO:0004650	polygalacturonase activity	0.0226046	0.100663	3	5	8	141
GO:1901362 organic cyclic compound biosynthetic process	192	0.0239088	16.107	0.032	Biological Process	GO:1901362	organic cyclic compound biosynthetic process	0.0239088	0.100746	77	115	192	6072
GO:0071495 cellular response to endogenous stimulus	22	0.0239633	1.846	0.044	Biological Process	GO:0071495	cellular response to endogenous stimulus	0.0239633	0.100746	6	16	22	502
GO:0044272 sulfur compound biosynthetic process	12	0.0240397	1.007	0.053	Biological Process	GO:0044272	sulfur compound biosynthetic process	0.0240397	0.100746	8	4	12	226
GO:0015718 monocarboxylic acid transport	4	0.0240897	0.336	0.1	Biological Process	GO:0015718	monocarboxylic acid transport	0.0240897	0.100746	2	2	4	40
GO:0048268 clathrin coat assembly	4	0.0240897	0.336	0.1	Biological Process	GO:0048268	clathrin coat assembly	0.0240897	0.100746	1	3	4	40
GO:0051235 maintenance of location	4	0.0240897	0.336	0.1	Biological Process	GO:0051235	maintenance of location	0.0240897	0.100746	1	3	4	40
GO:0009083 branched-chain amino acid catabolic process	2	0.0241323	0.168	0.222	Biological Process	GO:0009083	branched-chain amino acid catabolic process	0.0241323	0.100746	0	2	2	9
GO:0010305 leaf vascular tissue pattern formation	2	0.0241323	0.168	0.222	Biological Process	GO:0010305	leaf vascular tissue pattern formation	0.0241323	0.100746	0	2	2	9
GO:0051050 positive regulation of transport	2	0.0241323	0.168	0.222	Biological Process	GO:0051050	positive regulation of transport	0.0241323	0.100746	2	0	2	9
GO:0004106 chorismate mutase activity	2	0.0234375	0.13	0.2	Molecular Function	GO:0004106	chorismate mutase activity	0.0234375	0.101203	0	2	2	10
GO:0015295 solute:proton symporter activity	2	0.0234375	0.13	0.2	Molecular Function	GO:0015295	solute:proton symporter activity	0.0234375	0.101203	0	2	2	10
GO:0031177 phosphopantetheine binding	2	0.0234375	0.13	0.2	Molecular Function	GO:0031177	phosphopantetheine binding	0.0234375	0.101203	2	0	2	10
GO:0038023 signaling receptor activity	11	0.0236203	0.713	0.049	Molecular Function	GO:0038023	signaling receptor activity	0.0236203	0.101203	7	4	11	226
GO:0001653 peptide receptor activity	1	0.0243606	0.065	1	Molecular Function	GO:0001653	peptide receptor activity	0.0243606	0.101203	0	1	1	1
GO:0003914 DNA (6-4) photolyase activity	1	0.0243606	0.065	1	Molecular Function	GO:0003914	DNA (6-4) photolyase activity	0.0243606	0.101203	0	1	1	1
GO:0004604 phosphoadenylyl-sulfate reductase (thioredoxin) activity	1	0.0243606	0.065	1	Molecular Function	GO:0004604	phosphoadenylyl-sulfate reductase (thioredoxin) activity	0.0243606	0.101203	1	0	1	1
GO:0017046 peptide hormone binding	1	0.0243606	0.065	1	Molecular Function	GO:0017046	peptide hormone binding	0.0243606	0.101203	0	1	1	1
GO:0018549 methanethiol oxidase activity	1	0.0243606	0.065	1	Molecular Function	GO:0018549	methanethiol oxidase activity	0.0243606	0.101203	0	1	1	1
GO:0043682 copper-transporting ATPase activity	1	0.0243606	0.065	1	Molecular Function	GO:0043682	copper-transporting ATPase activity	0.0243606	0.101203	0	1	1	1
GO:0009737 response to abscisic acid	15	0.024735	1.258	0.049	Biological Process	GO:0009737	response to abscisic acid	0.024735	0.102985	5	10	15	307
GO:0004252 serine-type endopeptidase activity	18	0.025982	1.167	0.041	Molecular Function	GO:0004252	serine-type endopeptidase activity	0.025982	0.107219	15	3	18	444
GO:0042592 homeostatic process	25	0.0261354	2.097	0.042	Biological Process	GO:0042592	homeostatic process	0.0261354	0.108525	11	14	25	594
GO:0044264 cellular polysaccharide metabolic process	22	0.0263766	1.846	0.043	Biological Process	GO:0044264	cellular polysaccharide metabolic process	0.0263766	0.108751	12	10	22	507
GO:0071229 cellular response to acid chemical	12	0.0270528	1.007	0.052	Biological Process	GO:0071229	cellular response to acid chemical	0.0270528	0.108751	4	8	12	230
GO:0001516 prostaglandin biosynthetic process	1	0.0276271	0.084	1	Biological Process	GO:0001516	prostaglandin biosynthetic process	0.0276271	0.108751	1	0	1	1
GO:0006636 unsaturated fatty acid biosynthetic process	1	0.0276271	0.084	1	Biological Process	GO:0006636	unsaturated fatty acid biosynthetic process	0.0276271	0.108751	1	0	1	1
GO:0006690 icosanoid metabolic process	1	0.0276271	0.084	1	Biological Process	GO:0006690	icosanoid metabolic process	0.0276271	0.108751	1	0	1	1
GO:0006692 prostanoid metabolic process	1	0.0276271	0.084	1	Biological Process	GO:0006692	prostanoid metabolic process	0.0276271	0.108751	1	0	1	1
GO:0006693 prostaglandin metabolic process	1	0.0276271	0.084	1	Biological Process	GO:0006693	prostaglandin metabolic process	0.0276271	0.108751	1	0	1	1
GO:0010110 regulation of photosynthesis, dark reaction	1	0.0276271	0.084	1	Biological Process	GO:0010110	regulation of photosynthesis, dark reaction	0.0276271	0.108751	0	1	1	1
GO:0033559 unsaturated fatty acid metabolic process	1	0.0276271	0.084	1	Biological Process	GO:0033559	unsaturated fatty acid metabolic process	0.0276271	0.108751	1	0	1	1
GO:0046456 icosanoid biosynthetic process	1	0.0276271	0.084	1	Biological Process	GO:0046456	icosanoid biosynthetic process	0.0276271	0.108751	1	0	1	1
GO:0046457 prostanoid biosynthetic process	1	0.0276271	0.084	1	Biological Process	GO:0046457	prostanoid biosynthetic process	0.0276271	0.108751	1	0	1	1
GO:0080152 regulation of reductive pentose-phosphate cycle	1	0.0276271	0.084	1	Biological Process	GO:0080152	regulation of reductive pentose-phosphate cycle	0.0276271	0.108751	0	1	1	1
GO:0080153 negative regulation of reductive pentose-phosphate cycle	1	0.0276271	0.084	1	Biological Process	GO:0080153	negative regulation of reductive pentose-phosphate cycle	0.0276271	0.108751	0	1	1	1
GO:0090548 response to nitrate starvation	1	0.0276271	0.084	1	Biological Process	GO:0090548	response to nitrate starvation	0.0276271	0.108751	0	1	1	1
GO:1901141 regulation of lignin biosynthetic process	1	0.0276271	0.084	1	Biological Process	GO:1901141	regulation of lignin biosynthetic process	0.0276271	0.108751	0	1	1	1
GO:1901333 positive regulation of lateral root development	1	0.0276271	0.084	1	Biological Process	GO:1901333	positive regulation of lateral root development	0.0276271	0.108751	0	1	1	1
GO:1901568 fatty acid derivative metabolic process	1	0.0276271	0.084	1	Biological Process	GO:1901568	fatty acid derivative metabolic process	0.0276271	0.108751	1	0	1	1
GO:1901570 fatty acid derivative biosynthetic process	1	0.0276271	0.084	1	Biological Process	GO:1901570	fatty acid derivative biosynthetic process	0.0276271	0.108751	1	0	1	1
GO:1902025 nitrate import	1	0.0276271	0.084	1	Biological Process	GO:1902025	nitrate import	0.0276271	0.108751	0	1	1	1
GO:2000023 regulation of lateral root development	1	0.0276271	0.084	1	Biological Process	GO:2000023	regulation of lateral root development	0.0276271	0.108751	0	1	1	1
GO:0009890 negative regulation of biosynthetic process	18	0.0276605	1.51	0.046	Biological Process	GO:0009890	negative regulation of biosynthetic process	0.0276605	0.108751	9	9	18	395
GO:0048037 cofactor binding	52	0.0266016	3.37	0.032	Molecular Function	GO:0048037	cofactor binding	0.0266016	0.109049	28	24	52	1613
GO:0005381 iron ion transmembrane transporter activity	3	0.0273118	0.194	0.111	Molecular Function	GO:0005381	iron ion transmembrane transporter activity	0.0273118	0.110436	0	3	3	27
GO:0016778 diphosphotransferase activity	3	0.0273118	0.194	0.111	Molecular Function	GO:0016778	diphosphotransferase activity	0.0273118	0.110436	3	0	3	27
GO:0000996 core DNA-dependent RNA polymerase binding promoter specificity activity	2	0.0281889	0.13	0.182	Molecular Function	GO:0000996	core DNA-dependent RNA polymerase binding promoter specificity activity	0.0281889	0.110436	0	2	2	11
GO:0008792 arginine decarboxylase activity	2	0.0281889	0.13	0.182	Molecular Function	GO:0008792	arginine decarboxylase activity	0.0281889	0.110436	2	0	2	11
GO:0009001 serine O-acetyltransferase activity	2	0.0281889	0.13	0.182	Molecular Function	GO:0009001	serine O-acetyltransferase activity	0.0281889	0.110436	0	2	2	11
GO:0016412 serine O-acyltransferase activity	2	0.0281889	0.13	0.182	Molecular Function	GO:0016412	serine O-acyltransferase activity	0.0281889	0.110436	0	2	2	11
GO:0016987 sigma factor activity	2	0.0281889	0.13	0.182	Molecular Function	GO:0016987	sigma factor activity	0.0281889	0.110436	0	2	2	11
GO:0048581 negative regulation of post-embryonic development	4	0.0282649	0.336	0.095	Biological Process	GO:0048581	negative regulation of post-embryonic development	0.0282649	0.110628	0	4	4	42
GO:0022603 regulation of anatomical structure morphogenesis	5	0.0282802	0.419	0.081	Biological Process	GO:0022603	regulation of anatomical structure morphogenesis	0.0282802	0.110628	1	4	5	62
GO:0015711 organic anion transport	11	0.0288373	0.923	0.053	Biological Process	GO:0015711	organic anion transport	0.0288373	0.112524	3	8	11	206
GO:0009934 regulation of meristem structural organization	2	0.0296198	0.168	0.2	Biological Process	GO:0009934	regulation of meristem structural organization	0.0296198	0.114427	0	2	2	10
GO:0080142 regulation of salicylic acid biosynthetic process	2	0.0296198	0.168	0.2	Biological Process	GO:0080142	regulation of salicylic acid biosynthetic process	0.0296198	0.114427	2	0	2	10
GO:1902456 regulation of stomatal opening	2	0.0296198	0.168	0.2	Biological Process	GO:1902456	regulation of stomatal opening	0.0296198	0.114427	0	2	2	10
GO:1990069 stomatal opening	2	0.0296198	0.168	0.2	Biological Process	GO:1990069	stomatal opening	0.0296198	0.114427	0	2	2	10
GO:0005536 glucose binding	3	0.0300486	0.194	0.107	Molecular Function	GO:0005536	glucose binding	0.0300486	0.116982	2	1	3	28
GO:0006109 regulation of carbohydrate metabolic process	3	0.0307714	0.252	0.12	Biological Process	GO:0006109	regulation of carbohydrate metabolic process	0.0307714	0.118581	2	1	3	25
GO:0048367 shoot system development	17	0.0309516	1.426	0.046	Biological Process	GO:0048367	shoot system development	0.0309516	0.118686	8	9	17	372
GO:2000113 negative regulation of cellular macromolecule biosynthetic process	17	0.0309516	1.426	0.046	Biological Process	GO:2000113	negative regulation of cellular macromolecule biosynthetic process	0.0309516	0.118686	9	8	17	372
GO:0032879 regulation of localization	7	0.0317821	0.587	0.064	Biological Process	GO:0032879	regulation of localization	0.0317821	0.121559	3	4	7	109
GO:0018130 heterocycle biosynthetic process	184	0.0318574	15.436	0.031	Biological Process	GO:0018130	heterocycle biosynthetic process	0.0318574	0.121559	75	109	184	5850
GO:0031305 integral component of mitochondrial inner membrane	3	0.0170912	0.325	0.15	Cellular Component	GO:0031305	integral component of mitochondrial inner membrane	0.0170912	0.121775	3	0	3	20
GO:0048527 lateral root development	4	0.0328439	0.336	0.091	Biological Process	GO:0048527	lateral root development	0.0328439	0.124998	0	4	4	44
GO:0044255 cellular lipid metabolic process	49	0.0329196	4.111	0.036	Biological Process	GO:0044255	cellular lipid metabolic process	0.0329196	0.124998	26	23	49	1349
GO:0010558 negative regulation of macromolecule biosynthetic process	17	0.0330211	1.426	0.045	Biological Process	GO:0010558	negative regulation of macromolecule biosynthetic process	0.0330211	0.125077	9	8	17	375
GO:0015665 alcohol transmembrane transporter activity	2	0.0332883	0.13	0.167	Molecular Function	GO:0015665	alcohol transmembrane transporter activity	0.0332883	0.127984	0	2	2	12
GO:1901618 organic hydroxy compound transmembrane transporter activity	2	0.0332883	0.13	0.167	Molecular Function	GO:1901618	organic hydroxy compound transmembrane transporter activity	0.0332883	0.127984	0	2	2	12
GO:0006091 generation of precursor metabolites and energy	37	0.0339679	3.104	0.038	Biological Process	GO:0006091	generation of precursor metabolites and energy	0.0339679	0.128351	15	22	37	975
GO:0048868 pollen tube development	4	0.0352862	0.336	0.089	Biological Process	GO:0048868	pollen tube development	0.0352862	0.133008	1	3	4	45
GO:0004620 phospholipase activity	7	0.0350412	0.454	0.056	Molecular Function	GO:0004620	phospholipase activity	0.0350412	0.133071	5	2	7	126
GO:0042802 identical protein binding	7	0.0350412	0.454	0.056	Molecular Function	GO:0042802	identical protein binding	0.0350412	0.133071	4	3	7	126
GO:0009697 salicylic acid biosynthetic process	2	0.0355488	0.168	0.182	Biological Process	GO:0009697	salicylic acid biosynthetic process	0.0355488	0.133351	2	0	2	11
GO:0030307 positive regulation of cell growth	2	0.0355488	0.168	0.182	Biological Process	GO:0030307	positive regulation of cell growth	0.0355488	0.133351	0	2	2	11
GO:0006857 oligopeptide transport	6	0.036895	0.503	0.067	Biological Process	GO:0006857	oligopeptide transport	0.036895	0.137736	1	5	6	89
GO:0015833 peptide transport	6	0.036895	0.503	0.067	Biological Process	GO:0015833	peptide transport	0.036895	0.137736	1	5	6	89
GO:0034357 photosynthetic membrane	31	0.0203892	3.359	0.041	Cellular Component	GO:0034357	photosynthetic membrane	0.0203892	0.140871	1	30	31	754
GO:0044434 chloroplast part	42	0.0213442	4.55	0.039	Cellular Component	GO:0044434	chloroplast part	0.0213442	0.141083	7	35	42	1090
GO:0044425 membrane part	465	0.0216575	50.379	0.03	Cellular Component	GO:0044425	membrane part	0.0216575	0.141083	220	245	465	15643
GO:0005758 mitochondrial intermembrane space	7	0.0236673	0.758	0.069	Cellular Component	GO:0005758	mitochondrial intermembrane space	0.0236673	0.142764	6	1	7	102
GO:0031970 organelle envelope lumen	7	0.0236673	0.758	0.069	Cellular Component	GO:0031970	organelle envelope lumen	0.0236673	0.142764	6	1	7	102
GO:0010287 plastoglobule	5	0.023794	0.542	0.085	Cellular Component	GO:0010287	plastoglobule	0.023794	0.142764	0	5	5	59
GO:0045543 gibberellin 2-beta-dioxygenase activity	2	0.0387159	0.13	0.154	Molecular Function	GO:0045543	gibberellin 2-beta-dioxygenase activity	0.0387159	0.145243	0	2	2	13
GO:0052634 C-19 gibberellin 2-beta-dioxygenase activity	2	0.0387159	0.13	0.154	Molecular Function	GO:0052634	C-19 gibberellin 2-beta-dioxygenase activity	0.0387159	0.145243	0	2	2	13
GO:0072341 modified amino acid binding	3	0.039088	0.194	0.097	Molecular Function	GO:0072341	modified amino acid binding	0.039088	0.145756	2	1	3	31
GO:0031324 negative regulation of cellular metabolic process	25	0.039592	2.097	0.04	Biological Process	GO:0031324	negative regulation of cellular metabolic process	0.039592	0.147449	12	13	25	619
GO:0042546 cell wall biogenesis	15	0.0397016	1.258	0.046	Biological Process	GO:0042546	cell wall biogenesis	0.0397016	0.147504	12	3	15	327
GO:0042803 protein homodimerization activity	5	0.039974	0.324	0.065	Molecular Function	GO:0042803	protein homodimerization activity	0.039974	0.148167	3	2	5	77
GO:0044436 thylakoid part	32	0.025406	3.467	0.04	Cellular Component	GO:0044436	thylakoid part	0.025406	0.148527	1	31	32	798
GO:0001678 cellular glucose homeostasis	3	0.0412549	0.252	0.107	Biological Process	GO:0001678	cellular glucose homeostasis	0.0412549	0.15203	2	1	3	28
GO:0033500 carbohydrate homeostasis	3	0.0412549	0.252	0.107	Biological Process	GO:0033500	carbohydrate homeostasis	0.0412549	0.15203	2	1	3	28
GO:0042593 glucose homeostasis	3	0.0412549	0.252	0.107	Biological Process	GO:0042593	glucose homeostasis	0.0412549	0.15203	2	1	3	28
GO:0015672 monovalent inorganic cation transport	22	0.0413115	1.846	0.041	Biological Process	GO:0015672	monovalent inorganic cation transport	0.0413115	0.15203	11	11	22	532
GO:0051510 regulation of unidimensional cell growth	2	0.0418908	0.168	0.167	Biological Process	GO:0051510	regulation of unidimensional cell growth	0.0418908	0.15371	0	2	2	12
GO:0009653 anatomical structure morphogenesis	16	0.0420341	1.342	0.045	Biological Process	GO:0009653	anatomical structure morphogenesis	0.0420341	0.15371	6	10	16	358
GO:0045088 regulation of innate immune response	5	0.042065	0.419	0.072	Biological Process	GO:0045088	regulation of innate immune response	0.042065	0.15371	5	0	5	69
GO:0008514 organic anion transmembrane transporter activity	5	0.0418894	0.324	0.064	Molecular Function	GO:0008514	organic anion transmembrane transporter activity	0.0418894	0.153746	3	2	5	78
GO:0016831 carboxy-lyase activity	11	0.041976	0.713	0.044	Molecular Function	GO:0016831	carboxy-lyase activity	0.041976	0.153746	5	6	11	248
GO:0016602 CCAAT-binding factor complex	5	0.0270397	0.542	0.082	Cellular Component	GO:0016602	CCAAT-binding factor complex	0.0270397	0.154126	0	5	5	61
GO:0044435 plastid part	42	0.0279624	4.55	0.038	Cellular Component	GO:0044435	plastid part	0.0279624	0.155235	7	35	42	1111
GO:0031967 organelle envelope	39	0.0301474	4.225	0.038	Cellular Component	GO:0031967	organelle envelope	0.0301474	0.155235	29	10	39	1024
GO:0031975 envelope	39	0.0301474	4.225	0.038	Cellular Component	GO:0031975	envelope	0.0301474	0.155235	29	10	39	1024
GO:0009534 chloroplast thylakoid	22	0.0306386	2.384	0.043	Cellular Component	GO:0009534	chloroplast thylakoid	0.0306386	0.155235	1	21	22	513
GO:0031976 plastid thylakoid	22	0.0306386	2.384	0.043	Cellular Component	GO:0031976	plastid thylakoid	0.0306386	0.155235	1	21	22	513
GO:0003002 regionalization	4	0.0432275	0.336	0.083	Biological Process	GO:0003002	regionalization	0.0432275	0.157219	1	3	4	48
GO:0010118 stomatal movement	4	0.0432275	0.336	0.083	Biological Process	GO:0010118	stomatal movement	0.0432275	0.157219	1	3	4	48
GO:0044723 single-organism carbohydrate metabolic process	49	0.0437939	4.111	0.036	Biological Process	GO:0044723	single-organism carbohydrate metabolic process	0.0437939	0.158906	24	25	49	1376
GO:0000978 RNA polymerase II core promoter proximal region sequence-specific DNA binding	6	0.0437361	0.389	0.057	Molecular Function	GO:0000978	RNA polymerase II core promoter proximal region sequence-specific DNA binding	0.0437361	0.159251	3	3	6	105
GO:0050776 regulation of immune response	5	0.0443126	0.419	0.071	Biological Process	GO:0050776	regulation of immune response	0.0443126	0.160414	5	0	5	70
GO:0006448 regulation of translational elongation	3	0.0450989	0.252	0.103	Biological Process	GO:0006448	regulation of translational elongation	0.0450989	0.162503	2	1	3	29
GO:0009694 jasmonic acid metabolic process	3	0.0450989	0.252	0.103	Biological Process	GO:0009694	jasmonic acid metabolic process	0.0450989	0.162503	0	3	3	29
GO:0019222 regulation of metabolic process	174	0.0457593	14.597	0.031	Biological Process	GO:0019222	regulation of metabolic process	0.0457593	0.164501	67	107	174	5575
GO:0009082 branched-chain amino acid biosynthetic process	4	0.0460797	0.336	0.082	Biological Process	GO:0009082	branched-chain amino acid biosynthetic process	0.0460797	0.164889	1	3	4	49
GO:0009867 jasmonic acid mediated signaling pathway	4	0.0460797	0.336	0.082	Biological Process	GO:0009867	jasmonic acid mediated signaling pathway	0.0460797	0.164889	0	4	4	49
GO:0031418 L-ascorbic acid binding	3	0.0457929	0.194	0.091	Molecular Function	GO:0031418	L-ascorbic acid binding	0.0457929	0.165765	3	0	3	33
GO:0031323 regulation of cellular metabolic process	163	0.0466621	13.674	0.031	Biological Process	GO:0031323	regulation of cellular metabolic process	0.0466621	0.166371	65	98	163	5201
GO:0031327 negative regulation of cellular biosynthetic process	17	0.0467082	1.426	0.043	Biological Process	GO:0031327	negative regulation of cellular biosynthetic process	0.0467082	0.166371	9	8	17	392
GO:0009658 chloroplast organization	8	0.0470954	0.671	0.056	Biological Process	GO:0009658	chloroplast organization	0.0470954	0.167367	2	6	8	144
GO:0051049 regulation of transport	6	0.0481752	0.503	0.063	Biological Process	GO:0051049	regulation of transport	0.0481752	0.170813	3	3	6	95
GO:0004089 carbonate dehydratase activity	4	0.047507	0.259	0.071	Molecular Function	GO:0004089	carbonate dehydratase activity	0.047507	0.17097	4	0	4	56
GO:0035434 copper ion transmembrane transport	2	0.0486185	0.168	0.154	Biological Process	GO:0035434	copper ion transmembrane transport	0.0486185	0.171992	1	1	2	13
GO:0048306 calcium-dependent protein binding	1	0.0481281	0.065	0.5	Molecular Function	GO:0048306	calcium-dependent protein binding	0.0481281	0.172204	1	0	1	2
GO:0006901 vesicle coating	4	0.049034	0.336	0.08	Biological Process	GO:0006901	vesicle coating	0.049034	0.173068	1	3	4	50
GO:0071949 FAD binding	12	0.04929	0.778	0.042	Molecular Function	GO:0071949	FAD binding	0.04929	0.175348	8	4	12	286
GO:0006073 cellular glucan metabolic process	19	0.0498197	1.594	0.042	Biological Process	GO:0006073	cellular glucan metabolic process	0.0498197	0.175442	9	10	19	454
GO:0042886 amide transport	6	0.0502402	0.503	0.062	Biological Process	GO:0042886	amide transport	0.0502402	0.176437	1	5	6	96
GO:0010817 regulation of hormone levels	8	0.0503296	0.671	0.055	Biological Process	GO:0010817	regulation of hormone levels	0.0503296	0.176437	6	2	8	146
GO:0004623 phospholipase A2 activity	2	0.0504804	0.13	0.133	Molecular Function	GO:0004623	phospholipase A2 activity	0.0504804	0.176539	2	0	2	15
GO:0005375 copper ion transmembrane transporter activity	2	0.0504804	0.13	0.133	Molecular Function	GO:0005375	copper ion transmembrane transporter activity	0.0504804	0.176539	1	1	2	15
GO:0047938 glucose-6-phosphate 1-epimerase activity	2	0.0504804	0.13	0.133	Molecular Function	GO:0047938	glucose-6-phosphate 1-epimerase activity	0.0504804	0.176539	0	2	2	15
GO:0044042 glucan metabolic process	19	0.0516072	1.594	0.042	Biological Process	GO:0044042	glucan metabolic process	0.0516072	0.180509	9	10	19	456
GO:0040007 growth	13	0.0523124	1.091	0.046	Biological Process	GO:0040007	growth	0.0523124	0.182565	6	7	13	283
GO:0050661 NADP binding	12	0.0525304	0.778	0.042	Molecular Function	GO:0050661	NADP binding	0.0525304	0.182676	6	6	12	289
GO:0009933 meristem structural organization	3	0.0532968	0.252	0.097	Biological Process	GO:0009933	meristem structural organization	0.0532968	0.185582	1	2	3	31
GO:0006651 diacylglycerol biosynthetic process	1	0.0544916	0.084	0.5	Biological Process	GO:0006651	diacylglycerol biosynthetic process	0.0544916	0.185582	1	0	1	2
GO:0018063 cytochrome c-heme linkage	1	0.0544916	0.084	0.5	Biological Process	GO:0018063	cytochrome c-heme linkage	0.0544916	0.185582	1	0	1	2
GO:0031540 regulation of anthocyanin biosynthetic process	1	0.0544916	0.084	0.5	Biological Process	GO:0031540	regulation of anthocyanin biosynthetic process	0.0544916	0.185582	0	1	1	2
GO:0032055 negative regulation of translation in response to stress	1	0.0544916	0.084	0.5	Biological Process	GO:0032055	negative regulation of translation in response to stress	0.0544916	0.185582	0	1	1	2
GO:0042391 regulation of membrane potential	1	0.0544916	0.084	0.5	Biological Process	GO:0042391	regulation of membrane potential	0.0544916	0.185582	0	1	1	2
GO:0046339 diacylglycerol metabolic process	1	0.0544916	0.084	0.5	Biological Process	GO:0046339	diacylglycerol metabolic process	0.0544916	0.185582	1	0	1	2
GO:0071244 cellular response to carbon dioxide	1	0.0544916	0.084	0.5	Biological Process	GO:0071244	cellular response to carbon dioxide	0.0544916	0.185582	0	1	1	2
GO:0080006 internode patterning	1	0.0544916	0.084	0.5	Biological Process	GO:0080006	internode patterning	0.0544916	0.185582	0	1	1	2
GO:0090229 negative regulation of red or far-red light signaling pathway	1	0.0544916	0.084	0.5	Biological Process	GO:0090229	negative regulation of red or far-red light signaling pathway	0.0544916	0.185582	0	1	1	2
GO:2000652 regulation of secondary cell wall biogenesis	1	0.0544916	0.084	0.5	Biological Process	GO:2000652	regulation of secondary cell wall biogenesis	0.0544916	0.185582	0	1	1	2
GO:0071395 cellular response to jasmonic acid stimulus	4	0.0552482	0.336	0.077	Biological Process	GO:0071395	cellular response to jasmonic acid stimulus	0.0552482	0.187253	0	4	4	52
GO:0006000 fructose metabolic process	2	0.0557057	0.168	0.143	Biological Process	GO:0006000	fructose metabolic process	0.0557057	0.187253	1	1	2	14
GO:0016103 diterpenoid catabolic process	2	0.0557057	0.168	0.143	Biological Process	GO:0016103	diterpenoid catabolic process	0.0557057	0.187253	0	2	2	14
GO:0016115 terpenoid catabolic process	2	0.0557057	0.168	0.143	Biological Process	GO:0016115	terpenoid catabolic process	0.0557057	0.187253	0	2	2	14
GO:0045487 gibberellin catabolic process	2	0.0557057	0.168	0.143	Biological Process	GO:0045487	gibberellin catabolic process	0.0557057	0.187253	0	2	2	14
GO:1900426 positive regulation of defense response to bacterium	2	0.0557057	0.168	0.143	Biological Process	GO:1900426	positive regulation of defense response to bacterium	0.0557057	0.187253	2	0	2	14
GO:0005886 plasma membrane	52	0.0379276	5.634	0.036	Cellular Component	GO:0005886	plasma membrane	0.0379276	0.187989	26	26	52	1453
GO:0008081 phosphoric diester hydrolase activity	7	0.0543854	0.454	0.05	Molecular Function	GO:0008081	phosphoric diester hydrolase activity	0.0543854	0.18807	2	5	7	139
GO:0005506 iron ion binding	56	0.0547372	3.629	0.03	Molecular Function	GO:0005506	iron ion binding	0.0547372	0.188235	33	23	56	1841
GO:0000975 regulatory region DNA binding	14	0.0557245	0.907	0.039	Molecular Function	GO:0000975	regulatory region DNA binding	0.0557245	0.188489	6	8	14	356
GO:0001067 regulatory region nucleic acid binding	14	0.0557245	0.907	0.039	Molecular Function	GO:0001067	regulatory region nucleic acid binding	0.0557245	0.188489	6	8	14	356
GO:0044212 transcription regulatory region DNA binding	14	0.0557245	0.907	0.039	Molecular Function	GO:0044212	transcription regulatory region DNA binding	0.0557245	0.188489	6	8	14	356
GO:0002682 regulation of immune system process	5	0.0566108	0.419	0.067	Biological Process	GO:0002682	regulation of immune system process	0.0566108	0.189667	5	0	5	75
GO:0015837 amine transport	3	0.057645	0.252	0.094	Biological Process	GO:0015837	amine transport	0.057645	0.189667	1	2	3	32
GO:0032890 regulation of organic acid transport	3	0.057645	0.252	0.094	Biological Process	GO:0032890	regulation of organic acid transport	0.057645	0.189667	1	2	3	32
GO:0032973 amino acid export	3	0.057645	0.252	0.094	Biological Process	GO:0032973	amino acid export	0.057645	0.189667	1	2	3	32
GO:0043244 regulation of protein complex disassembly	3	0.057645	0.252	0.094	Biological Process	GO:0043244	regulation of protein complex disassembly	0.057645	0.189667	2	1	3	32
GO:0048532 anatomical structure arrangement	3	0.057645	0.252	0.094	Biological Process	GO:0048532	anatomical structure arrangement	0.057645	0.189667	1	2	3	32
GO:0051952 regulation of amine transport	3	0.057645	0.252	0.094	Biological Process	GO:0051952	regulation of amine transport	0.057645	0.189667	1	2	3	32
GO:0051955 regulation of amino acid transport	3	0.057645	0.252	0.094	Biological Process	GO:0051955	regulation of amino acid transport	0.057645	0.189667	1	2	3	32
GO:0080143 regulation of amino acid export	3	0.057645	0.252	0.094	Biological Process	GO:0080143	regulation of amino acid export	0.057645	0.189667	1	2	3	32
GO:2000377 regulation of reactive oxygen species metabolic process	3	0.057645	0.252	0.094	Biological Process	GO:2000377	regulation of reactive oxygen species metabolic process	0.057645	0.189667	0	3	3	32
GO:0007154 cell communication	65	0.0578486	5.453	0.034	Biological Process	GO:0007154	cell communication	0.0578486	0.189934	20	45	65	1927
GO:0009617 response to bacterium	10	0.0580442	0.839	0.049	Biological Process	GO:0009617	response to bacterium	0.0580442	0.190174	4	6	10	204
GO:0004348 glucosylceramidase activity	2	0.0567816	0.13	0.125	Molecular Function	GO:0004348	glucosylceramidase activity	0.0567816	0.191021	0	2	2	16
GO:1901701 cellular response to oxygen-containing compound	14	0.0589468	1.174	0.044	Biological Process	GO:1901701	cellular response to oxygen-containing compound	0.0589468	0.192725	5	9	14	317
GO:0004499 N,N-dimethylaniline monooxygenase activity	7	0.0578518	0.454	0.05	Molecular Function	GO:0004499	N,N-dimethylaniline monooxygenase activity	0.0578518	0.193569	4	3	7	141
GO:0030276 clathrin binding	4	0.0585351	0.259	0.067	Molecular Function	GO:0030276	clathrin binding	0.0585351	0.194802	1	3	4	60
GO:0005543 phospholipid binding	7	0.059635	0.454	0.049	Molecular Function	GO:0005543	phospholipid binding	0.059635	0.197402	1	6	7	142
GO:0051172 negative regulation of nitrogen compound metabolic process	17	0.0617751	1.426	0.042	Biological Process	GO:0051172	negative regulation of nitrogen compound metabolic process	0.0617751	0.200076	9	8	17	407
GO:0006835 dicarboxylic acid transport	3	0.0621551	0.252	0.091	Biological Process	GO:0006835	dicarboxylic acid transport	0.0621551	0.200076	0	3	3	33
GO:0010218 response to far red light	2	0.0631276	0.168	0.133	Biological Process	GO:0010218	response to far red light	0.0631276	0.200076	0	2	2	15
GO:0015909 long-chain fatty acid transport	2	0.0631276	0.168	0.133	Biological Process	GO:0015909	long-chain fatty acid transport	0.0631276	0.200076	2	0	2	15
GO:0015969 guanosine tetraphosphate metabolic process	2	0.0631276	0.168	0.133	Biological Process	GO:0015969	guanosine tetraphosphate metabolic process	0.0631276	0.200076	0	2	2	15
GO:0032309 icosanoid secretion	2	0.0631276	0.168	0.133	Biological Process	GO:0032309	icosanoid secretion	0.0631276	0.200076	2	0	2	15
GO:0032515 negative regulation of phosphoprotein phosphatase activity	2	0.0631276	0.168	0.133	Biological Process	GO:0032515	negative regulation of phosphoprotein phosphatase activity	0.0631276	0.200076	1	1	2	15
GO:0034035 purine ribonucleoside bisphosphate metabolic process	2	0.0631276	0.168	0.133	Biological Process	GO:0034035	purine ribonucleoside bisphosphate metabolic process	0.0631276	0.200076	0	2	2	15
GO:0046717 acid secretion	2	0.0631276	0.168	0.133	Biological Process	GO:0046717	acid secretion	0.0631276	0.200076	2	0	2	15
GO:0048639 positive regulation of developmental growth	2	0.0631276	0.168	0.133	Biological Process	GO:0048639	positive regulation of developmental growth	0.0631276	0.200076	0	2	2	15
GO:0050482 arachidonic acid secretion	2	0.0631276	0.168	0.133	Biological Process	GO:0050482	arachidonic acid secretion	0.0631276	0.200076	2	0	2	15
GO:0051353 positive regulation of oxidoreductase activity	2	0.0631276	0.168	0.133	Biological Process	GO:0051353	positive regulation of oxidoreductase activity	0.0631276	0.200076	2	0	2	15
GO:0071715 icosanoid transport	2	0.0631276	0.168	0.133	Biological Process	GO:0071715	icosanoid transport	0.0631276	0.200076	2	0	2	15
GO:1901571 fatty acid derivative transport	2	0.0631276	0.168	0.133	Biological Process	GO:1901571	fatty acid derivative transport	0.0631276	0.200076	2	0	2	15
GO:1903963 arachidonate transport	2	0.0631276	0.168	0.133	Biological Process	GO:1903963	arachidonate transport	0.0631276	0.200076	2	0	2	15
GO:0070887 cellular response to chemical stimulus	25	0.0635701	2.097	0.038	Biological Process	GO:0070887	cellular response to chemical stimulus	0.0635701	0.201068	8	17	25	651
GO:0015291 secondary active transmembrane transporter activity	19	0.0613452	1.231	0.036	Molecular Function	GO:0015291	secondary active transmembrane transporter activity	0.0613452	0.201982	7	12	19	528
GO:0008509 anion transmembrane transporter activity	10	0.062109	0.648	0.043	Molecular Function	GO:0008509	anion transmembrane transporter activity	0.062109	0.203415	5	5	10	234
GO:0009968 negative regulation of signal transduction	4	0.0653246	0.336	0.073	Biological Process	GO:0009968	negative regulation of signal transduction	0.0653246	0.205363	0	4	4	55
GO:0010648 negative regulation of cell communication	4	0.0653246	0.336	0.073	Biological Process	GO:0010648	negative regulation of cell communication	0.0653246	0.205363	0	4	4	55
GO:0023057 negative regulation of signaling	4	0.0653246	0.336	0.073	Biological Process	GO:0023057	negative regulation of signaling	0.0653246	0.205363	0	4	4	55
GO:0007568 aging	3	0.0668239	0.252	0.088	Biological Process	GO:0007568	aging	0.0668239	0.207974	0	3	3	34
GO:0009873 ethylene-activated signaling pathway	3	0.0668239	0.252	0.088	Biological Process	GO:0009873	ethylene-activated signaling pathway	0.0668239	0.207974	0	3	3	34
GO:0010150 leaf senescence	3	0.0668239	0.252	0.088	Biological Process	GO:0010150	leaf senescence	0.0668239	0.207974	0	3	3	34
GO:0010260 organ senescence	3	0.0668239	0.252	0.088	Biological Process	GO:0010260	organ senescence	0.0668239	0.207974	0	3	3	34
GO:0010468 regulation of gene expression	151	0.066825	12.668	0.031	Biological Process	GO:0010468	regulation of gene expression	0.066825	0.207974	59	92	151	4858
GO:0008378 galactosyltransferase activity	5	0.0640532	0.324	0.057	Molecular Function	GO:0008378	galactosyltransferase activity	0.0640532	0.208679	5	0	5	88
GO:0006355 regulation of transcription, DNA-templated	137	0.0674321	11.493	0.031	Biological Process	GO:0006355	regulation of transcription, DNA-templated	0.0674321	0.209444	56	81	137	4379
GO:1903506 regulation of nucleic acid-templated transcription	137	0.0685111	11.493	0.031	Biological Process	GO:1903506	regulation of nucleic acid-templated transcription	0.0685111	0.211948	56	81	137	4382
GO:2001141 regulation of RNA biosynthetic process	137	0.0685111	11.493	0.031	Biological Process	GO:2001141	regulation of RNA biosynthetic process	0.0685111	0.211948	56	81	137	4382
GO:0006122 mitochondrial electron transport, ubiquinol to cytochrome c	2	0.0708601	0.168	0.125	Biological Process	GO:0006122	mitochondrial electron transport, ubiquinol to cytochrome c	0.0708601	0.213681	2	0	2	16
GO:0006527 arginine catabolic process	2	0.0708601	0.168	0.125	Biological Process	GO:0006527	arginine catabolic process	0.0708601	0.213681	2	0	2	16
GO:0006551 leucine metabolic process	2	0.0708601	0.168	0.125	Biological Process	GO:0006551	leucine metabolic process	0.0708601	0.213681	0	2	2	16
[truncated: 1,659 more rows]

## Sheet: L143LP-vs-G28LP
Table S6: Information of DEGs GO enrichment analysis.
[truncated: 3,726 more rows]
