# Supplementary material for: Integrated Analysis of Metabolome and Transcriptome Reveals Insights for Low Phosphorus Tolerance in Wheat Seedling
Source: Int J Mol Sci. 2023 Oct 2;24(19):14840. doi: 10.3390/ijms241914840 (PMC10573437; doi:10.3390/ijms241914840)
Supplement: Supplementary file 1 [file ijms-24-14840-s001.zip › Table S7.xlsx]

## Sheet: G28CK-vs-G28LP
Table S7: Information of DEGs KEGG pathway enrichment analysis.
id	num	pvalue	per	ratio	class	ID	Descrption	Pvalue	Qvalue	Up	Down	fg_num	bg_num
Phenylpropanoid biosynthesis	73	1.73791e-21	20.739	0.062	Metabolism	ko00940	Phenylpropanoid biosynthesis	1.73791e-21	1.51198e-19	50	23	73	1181
Plant-pathogen interaction	51	5.8084e-12	14.489	0.051	Organismal Systems	ko04626	Plant-pathogen interaction	5.8084e-12	2.52666e-10	41	10	51	994
Biosynthesis of secondary metabolites	150	2.81871e-10	42.614	0.028	Metabolism	ko01110	Biosynthesis of secondary metabolites	2.81871e-10	8.17427e-09	93	57	150	5453
Metabolic pathways	214	1.29064e-06	60.795	0.022	Metabolism	ko01100	Metabolic pathways	1.29064e-06	2.80715e-05	123	91	214	9659
Cutin, suberine and wax biosynthesis	13	1.77327e-06	3.693	0.09	Metabolism	ko00073	Cutin, suberine and wax biosynthesis	1.77327e-06	3.08549e-05	11	2	13	145
Photosynthesis - antenna proteins	10	4.53597e-06	2.841	0.11	Metabolism	ko00196	Photosynthesis - antenna proteins	4.53597e-06	6.57715e-05	0	10	10	91
Brassinosteroid biosynthesis	8	1.58867e-05	2.273	0.125	Metabolism	ko00905	Brassinosteroid biosynthesis	1.58867e-05	0.000197449	5	3	8	64
Benzoxazinoid biosynthesis	6	0.000186818	1.705	0.125	Metabolism	ko00402	Benzoxazinoid biosynthesis	0.000186818	0.00203164	0	6	6	48
Flavonoid biosynthesis	16	0.00180356	4.545	0.041	Metabolism	ko00941	Flavonoid biosynthesis	0.00180356	0.0174344	9	7	16	395
Galactose metabolism	10	0.00650637	2.841	0.045	Metabolism	ko00052	Galactose metabolism	0.00650637	0.0566054	10	0	10	224
Stilbenoid, diarylheptanoid and gingerol biosynthesis	7	0.0200106	1.989	0.045	Metabolism	ko00945	Stilbenoid, diarylheptanoid and gingerol biosynthesis	0.0200106	0.146579	4	3	7	155
MAPK signaling pathway - plant	19	0.0218618	5.398	0.029	Environmental Information Processing	ko04016	MAPK signaling pathway - plant	0.0218618	0.146579	14	5	19	650
Glycerolipid metabolism	11	0.0219027	3.125	0.035	Metabolism	ko00561	Glycerolipid metabolism	0.0219027	0.146579	9	2	11	310
Biosynthesis of various antibiotics	2	0.0244194	0.568	0.143	Metabolism	ko00998	Biosynthesis of various antibiotics	0.0244194	0.151749	0	2	2	14
Nitrogen metabolism	7	0.0346023	1.989	0.04	Metabolism	ko00910	Nitrogen metabolism	0.0346023	0.200693	4	3	7	174
Phosphatidylinositol signaling system	8	0.0461339	2.273	0.036	Environmental Information Processing	ko04070	Phosphatidylinositol signaling system	0.0461339	0.250853	6	2	8	225
Plant hormone signal transduction	24	0.0540971	6.818	0.025	Environmental Information Processing	ko04075	Plant hormone signal transduction	0.0540971	0.27685	18	6	24	961
Cyanoamino acid metabolism	9	0.0981627	2.557	0.029	Metabolism	ko00460	Cyanoamino acid metabolism	0.0981627	0.447007	3	6	9	310
Glycerophospholipid metabolism	11	0.102151	3.125	0.027	Metabolism	ko00564	Glycerophospholipid metabolism	0.102151	0.447007	11	0	11	404
Sesquiterpenoid and triterpenoid biosynthesis	4	0.10276	1.136	0.04	Metabolism	ko00909	Sesquiterpenoid and triterpenoid biosynthesis	0.10276	0.447007	0	4	4	101
Starch and sucrose metabolism	15	0.11247	4.261	0.025	Metabolism	ko00500	Starch and sucrose metabolism	0.11247	0.465946	11	4	15	602
Selenocompound metabolism	3	0.129478	0.852	0.042	Metabolism	ko00450	Selenocompound metabolism	0.129478	0.512027	3	0	3	71
Flavone and flavonol biosynthesis	2	0.137724	0.568	0.054	Metabolism	ko00944	Flavone and flavonol biosynthesis	0.137724	0.520957	2	0	2	37
Steroid biosynthesis	5	0.2177	1.42	0.027	Metabolism	ko00100	Steroid biosynthesis	0.2177	0.771841	0	5	5	182
ABC transporters	4	0.221794	1.136	0.029	Environmental Information Processing	ko02010	ABC transporters	0.221794	0.771841	2	2	4	137
Zeatin biosynthesis	4	0.236806	1.136	0.028	Metabolism	ko00908	Zeatin biosynthesis	0.236806	0.772553	4	0	4	141
Fatty acid elongation	6	0.239758	1.705	0.025	Metabolism	ko00062	Fatty acid elongation	0.239758	0.772553	6	0	6	237
Valine, leucine and isoleucine biosynthesis	2	0.252133	0.568	0.036	Metabolism	ko00290	Valine, leucine and isoleucine biosynthesis	0.252133	0.776006	0	2	2	55
Glycosaminoglycan degradation	2	0.258669	0.568	0.036	Metabolism	ko00531	Glycosaminoglycan degradation	0.258669	0.776006	2	0	2	56
Glycosphingolipid biosynthesis - ganglio series	1	0.273546	0.284	0.056	Metabolism	ko00604	Glycosphingolipid biosynthesis - ganglio series	0.273546	0.787892	1	0	1	18
Tryptophan metabolism	8	0.280743	2.273	0.023	Metabolism	ko00380	Tryptophan metabolism	0.280743	0.787892	1	7	8	352
alpha-Linolenic acid metabolism	5	0.321092	1.42	0.023	Metabolism	ko00592	alpha-Linolenic acid metabolism	0.321092	0.820968	3	2	5	213
Sulfur metabolism	3	0.324753	0.852	0.026	Metabolism	ko00920	Sulfur metabolism	0.324753	0.820968	3	0	3	114
Photosynthesis	11	0.326629	3.125	0.021	Metabolism	ko00195	Photosynthesis	0.326629	0.820968	3	8	11	528
Other glycan degradation	2	0.330275	0.568	0.03	Metabolism	ko00511	Other glycan degradation	0.330275	0.820968	1	1	2	67
C5-Branched dibasic acid metabolism	1	0.358496	0.284	0.04	Metabolism	ko00660	C5-Branched dibasic acid metabolism	0.358496	0.866366	0	1	1	25
Linoleic acid metabolism	2	0.368598	0.568	0.027	Metabolism	ko00591	Linoleic acid metabolism	0.368598	0.866705	0	2	2	73
Phenylalanine, tyrosine and tryptophan biosynthesis	3	0.457205	0.852	0.021	Metabolism	ko00400	Phenylalanine, tyrosine and tryptophan biosynthesis	0.457205	1	1	2	3	142
Glycosphingolipid biosynthesis - globo and isoglobo series	1	0.462955	0.284	0.029	Metabolism	ko00603	Glycosphingolipid biosynthesis - globo and isoglobo series	0.462955	1	1	0	1	35
Fructose and mannose metabolism	4	0.506627	1.136	0.019	Metabolism	ko00051	Fructose and mannose metabolism	0.506627	1	3	1	4	210
Indole alkaloid biosynthesis	1	0.573806	0.284	0.021	Metabolism	ko00901	Indole alkaloid biosynthesis	0.573806	1	0	1	1	48
Porphyrin metabolism	3	0.585504	0.852	0.017	Metabolism	ko00860	Porphyrin metabolism	0.585504	1	1	2	3	172
Sphingolipid metabolism	2	0.612759	0.568	0.017	Metabolism	ko00600	Sphingolipid metabolism	0.612759	1	0	2	2	117
Various types of N-glycan biosynthesis	2	0.621984	0.568	0.017	Metabolism	ko00513	Various types of N-glycan biosynthesis	0.621984	1	1	1	2	119
Riboflavin metabolism	1	0.623715	0.284	0.018	Metabolism	ko00740	Riboflavin metabolism	0.623715	1	1	0	1	55
Betalain biosynthesis	1	0.667795	0.284	0.016	Metabolism	ko00965	Betalain biosynthesis	0.667795	1	0	1	1	62
Histidine metabolism	1	0.673656	0.284	0.016	Metabolism	ko00340	Histidine metabolism	0.673656	1	1	0	1	63
Pentose and glucuronate interconversions	4	0.696731	1.136	0.015	Metabolism	ko00040	Pentose and glucuronate interconversions	0.696731	1	0	4	4	268
Phagosome	4	0.707694	1.136	0.015	Cellular Processes	ko04145	Phagosome	0.707694	1	1	3	4	272
Endocytosis	8	0.710355	2.273	0.015	Cellular Processes	ko04144	Endocytosis	0.710355	1	8	0	8	526
Thiamine metabolism	1	0.726889	0.284	0.014	Metabolism	ko00730	Thiamine metabolism	0.726889	1	0	1	1	73
Pentose phosphate pathway	2	0.775301	0.568	0.013	Metabolism	ko00030	Pentose phosphate pathway	0.775301	1	2	0	2	160
Glutathione metabolism	7	0.786578	1.989	0.014	Metabolism	ko00480	Glutathione metabolism	0.786578	1	3	4	7	504
Cysteine and methionine metabolism	5	0.790108	1.42	0.013	Metabolism	ko00270	Cysteine and methionine metabolism	0.790108	1	4	1	5	374
Fatty acid degradation	2	0.797977	0.568	0.012	Metabolism	ko00071	Fatty acid degradation	0.797977	1	1	1	2	168
Glyoxylate and dicarboxylate metabolism	3	0.801486	0.852	0.012	Metabolism	ko00630	Glyoxylate and dicarboxylate metabolism	0.801486	1	2	1	3	242
Circadian rhythm - plant	2	0.805945	0.568	0.012	Organismal Systems	ko04712	Circadian rhythm - plant	0.805945	1	0	2	2	171
Protein export	3	0.816775	0.852	0.012	Genetic Information Processing	ko03060	Protein export	0.816775	1	2	1	3	249
Carotenoid biosynthesis	1	0.821939	0.284	0.01	Metabolism	ko00906	Carotenoid biosynthesis	0.821939	1	0	1	1	97
Tropane, piperidine and pyridine alkaloid biosynthesis	1	0.821939	0.284	0.01	Metabolism	ko00960	Tropane, piperidine and pyridine alkaloid biosynthesis	0.821939	1	1	0	1	97
Biosynthesis of amino acids	10	0.82947	2.841	0.014	Metabolism	ko01230	Biosynthesis of amino acids	0.82947	1	5	5	10	729
Autophagy - other	1	0.83713	0.284	0.01	Cellular Processes	ko04136	Autophagy - other	0.83713	1	1	0	1	102
Glycolysis / Gluconeogenesis	6	0.84335	1.705	0.013	Metabolism	ko00010	Glycolysis / Gluconeogenesis	0.84335	1	2	4	6	474
Tyrosine metabolism	2	0.850213	0.568	0.011	Metabolism	ko00350	Tyrosine metabolism	0.850213	1	0	2	2	190
Arginine biosynthesis	1	0.85103	0.284	0.009	Metabolism	ko00220	Arginine biosynthesis	0.85103	1	1	0	1	107
Pyruvate metabolism	3	0.853318	0.852	0.011	Metabolism	ko00620	Pyruvate metabolism	0.853318	1	2	1	3	268
Inositol phosphate metabolism	2	0.860231	0.568	0.01	Metabolism	ko00562	Inositol phosphate metabolism	0.860231	1	0	2	2	195
Isoquinoline alkaloid biosynthesis	1	0.866156	0.284	0.009	Metabolism	ko00950	Isoquinoline alkaloid biosynthesis	0.866156	1	0	1	1	113
Ascorbate and aldarate metabolism	2	0.871444	0.568	0.01	Metabolism	ko00053	Ascorbate and aldarate metabolism	0.871444	1	1	1	2	201
2-Oxocarboxylic acid metabolism	2	0.876735	0.568	0.01	Metabolism	ko01210	2-Oxocarboxylic acid metabolism	0.876735	1	1	1	2	204
Glycine, serine and threonine metabolism	2	0.900303	0.568	0.009	Metabolism	ko00260	Glycine, serine and threonine metabolism	0.900303	1	1	1	2	219
Peroxisome	3	0.910071	0.852	0.01	Cellular Processes	ko04146	Peroxisome	0.910071	1	1	2	3	308
N-Glycan biosynthesis	1	0.915874	0.284	0.007	Metabolism	ko00510	N-Glycan biosynthesis	0.915874	1	1	0	1	139
Diterpenoid biosynthesis	1	0.923066	0.284	0.007	Metabolism	ko00904	Diterpenoid biosynthesis	0.923066	1	1	0	1	144
Amino sugar and nucleotide sugar metabolism	5	0.934047	1.42	0.01	Metabolism	ko00520	Amino sugar and nucleotide sugar metabolism	0.934047	1	2	3	5	489
RNA degradation	3	0.961355	0.852	0.008	Genetic Information Processing	ko03018	RNA degradation	0.961355	1	2	1	3	373
Phenylalanine metabolism	1	0.967994	0.284	0.005	Metabolism	ko00360	Phenylalanine metabolism	0.967994	1	0	1	1	193
Terpenoid backbone biosynthesis	1	0.972762	0.284	0.005	Metabolism	ko00900	Terpenoid backbone biosynthesis	0.972762	1	0	1	1	202
Carbon metabolism	8	0.975085	2.273	0.01	Metabolism	ko01200	Carbon metabolism	0.975085	1	4	4	8	808
Carbon fixation in photosynthetic organisms	1	0.984934	0.284	0.004	Metabolism	ko00710	Carbon fixation in photosynthetic organisms	0.984934	1	0	1	1	235
mRNA surveillance pathway	1	0.998935	0.284	0.003	Genetic Information Processing	ko03015	mRNA surveillance pathway	0.998935	1	1	0	1	382
Nucleocytoplasmic transport	2	0.99974	0.568	0.003	Genetic Information Processing	ko03013	Nucleocytoplasmic transport	0.99974	1	2	0	2	596
Spliceosome	2	0.999916	0.568	0.003	Genetic Information Processing	ko03040	Spliceosome	0.999916	1	2	0	2	663
Protein processing in endoplasmic reticulum	3	0.99997	0.852	0.004	Genetic Information Processing	ko04141	Protein processing in endoplasmic reticulum	0.99997	1	3	0	3	848
Oxidative phosphorylation	3	0.999983	0.852	0.003	Metabolism	ko00190	Oxidative phosphorylation	0.999983	1	0	3	3	883
Ubiquitin mediated proteolysis	1	0.999993	0.284	0.002	Genetic Information Processing	ko04120	Ubiquitin mediated proteolysis	0.999993	1	1	0	1	657
Ribosome	1	1	0.284	0.001	Genetic Information Processing	ko03010	Ribosome	1	1	0	1	1	1193

## Sheet: L143CK-vs-L143LP
Table S7: Information of DEGs KEGG pathway enrichment analysis.
id	num	pvalue	per	ratio	class	ID	Descrption	Pvalue	Qvalue	Up	Down	fg_num	bg_num
Biosynthesis of secondary metabolites	199	1.82579e-11	41.116	0.036	Metabolism	ko01110	Biosynthesis of secondary metabolites	1.82579e-11	1.99011e-09	107	92	199	5453
Phenylpropanoid biosynthesis	65	4.35671e-10	13.43	0.055	Metabolism	ko00940	Phenylpropanoid biosynthesis	4.35671e-10	2.37441e-08	41	24	65	1181
Benzoxazinoid biosynthesis	11	1.49068e-08	2.273	0.229	Metabolism	ko00402	Benzoxazinoid biosynthesis	1.49068e-08	5.41612e-07	10	1	11	48
Metabolic pathways	290	1.27173e-07	59.917	0.03	Metabolism	ko01100	Metabolic pathways	1.27173e-07	3.46545e-06	149	141	290	9659
Nitrogen metabolism	17	1.17696e-06	3.512	0.098	Metabolism	ko00910	Nitrogen metabolism	1.17696e-06	2.56578e-05	14	3	17	174
Carbon fixation in photosynthetic organisms	19	4.84294e-06	3.926	0.081	Metabolism	ko00710	Carbon fixation in photosynthetic organisms	4.84294e-06	8.79802e-05	5	14	19	235
Valine, leucine and isoleucine degradation	13	3.63315e-05	2.686	0.093	Metabolism	ko00280	Valine, leucine and isoleucine degradation	3.63315e-05	0.000565733	0	13	13	140
Starch and sucrose metabolism	30	0.000163924	6.198	0.05	Metabolism	ko00500	Starch and sucrose metabolism	0.000163924	0.00223347	15	15	30	602
Photosynthesis - antenna proteins	9	0.000356035	1.86	0.099	Metabolism	ko00196	Photosynthesis - antenna proteins	0.000356035	0.00431198	0	9	9	91
Carbon metabolism	34	0.00130617	7.025	0.042	Metabolism	ko01200	Carbon metabolism	0.00130617	0.0142373	10	24	34	808
Glyoxylate and dicarboxylate metabolism	14	0.00239623	2.893	0.058	Metabolism	ko00630	Glyoxylate and dicarboxylate metabolism	0.00239623	0.0237445	4	10	14	242
Plant hormone signal transduction	36	0.00640781	7.438	0.037	Environmental Information Processing	ko04075	Plant hormone signal transduction	0.00640781	0.0546545	14	22	36	961
Sulfur metabolism	8	0.00651843	1.653	0.07	Metabolism	ko00920	Sulfur metabolism	0.00651843	0.0546545	3	5	8	114
Thiamine metabolism	6	0.00843095	1.24	0.082	Metabolism	ko00730	Thiamine metabolism	0.00843095	0.0645418	4	2	6	73
Circadian rhythm - plant	10	0.00888189	2.066	0.058	Organismal Systems	ko04712	Circadian rhythm - plant	0.00888189	0.0645418	1	9	10	171
Cysteine and methionine metabolism	17	0.00998921	3.512	0.045	Metabolism	ko00270	Cysteine and methionine metabolism	0.00998921	0.0680515	8	9	17	374
Fructose and mannose metabolism	11	0.013554	2.273	0.052	Metabolism	ko00051	Fructose and mannose metabolism	0.013554	0.086905	7	4	11	210
Brassinosteroid biosynthesis	5	0.0192219	1.033	0.078	Metabolism	ko00905	Brassinosteroid biosynthesis	0.0192219	0.110525	5	0	5	64
Cyanoamino acid metabolism	14	0.0192658	2.893	0.045	Metabolism	ko00460	Cyanoamino acid metabolism	0.0192658	0.110525	3	11	14	310
Propanoate metabolism	6	0.038994	1.24	0.058	Metabolism	ko00640	Propanoate metabolism	0.038994	0.211301	4	2	6	103
Glycolysis / Gluconeogenesis	18	0.0407094	3.719	0.038	Metabolism	ko00010	Glycolysis / Gluconeogenesis	0.0407094	0.211301	10	8	18	474
Zeatin biosynthesis	7	0.0556593	1.446	0.05	Metabolism	ko00908	Zeatin biosynthesis	0.0556593	0.275766	7	0	7	141
Diterpenoid biosynthesis	7	0.0609469	1.446	0.049	Metabolism	ko00904	Diterpenoid biosynthesis	0.0609469	0.288835	4	3	7	144
Phosphatidylinositol signaling system	9	0.096997	1.86	0.04	Environmental Information Processing	ko04070	Phosphatidylinositol signaling system	0.096997	0.440528	4	5	9	225
Amino sugar and nucleotide sugar metabolism	16	0.137917	3.306	0.033	Metabolism	ko00520	Amino sugar and nucleotide sugar metabolism	0.137917	0.575147	11	5	16	489
Taurine and hypotaurine metabolism	2	0.138093	0.413	0.074	Metabolism	ko00430	Taurine and hypotaurine metabolism	0.138093	0.575147	2	0	2	27
Photosynthesis	17	0.142795	3.512	0.032	Metabolism	ko00195	Photosynthesis	0.142795	0.575147	1	16	17	528
Valine, leucine and isoleucine biosynthesis	3	0.147744	0.62	0.055	Metabolism	ko00290	Valine, leucine and isoleucine biosynthesis	0.147744	0.575147	0	3	3	55
MAPK signaling pathway - plant	20	0.162499	4.132	0.031	Environmental Information Processing	ko04016	MAPK signaling pathway - plant	0.162499	0.610771	8	12	20	650
Glucosinolate biosynthesis	3	0.17711	0.62	0.05	Metabolism	ko00966	Glucosinolate biosynthesis	0.17711	0.624292	0	3	3	60
Fatty acid biosynthesis	6	0.177551	1.24	0.038	Metabolism	ko00061	Fatty acid biosynthesis	0.177551	0.624292	6	0	6	156
Other glycan degradation	3	0.220547	0.62	0.045	Metabolism	ko00511	Other glycan degradation	0.220547	0.721697	0	3	3	67
Arginine and proline metabolism	7	0.222007	1.446	0.034	Metabolism	ko00330	Arginine and proline metabolism	0.222007	0.721697	6	1	7	203
Flavone and flavonol biosynthesis	2	0.225117	0.413	0.054	Metabolism	ko00944	Flavone and flavonol biosynthesis	0.225117	0.721697	0	2	2	37
Biotin metabolism	3	0.246255	0.62	0.042	Metabolism	ko00780	Biotin metabolism	0.246255	0.766908	3	0	3	71
Pyruvate metabolism	8	0.323134	1.653	0.03	Metabolism	ko00620	Pyruvate metabolism	0.323134	0.958476	8	0	8	268
Pantothenate and CoA biosynthesis	3	0.325354	0.62	0.036	Metabolism	ko00770	Pantothenate and CoA biosynthesis	0.325354	0.958476	0	3	3	83
Lipoic acid metabolism	1	0.340581	0.207	0.059	Metabolism	ko00785	Lipoic acid metabolism	0.340581	0.965104	1	0	1	17
Pentose phosphate pathway	5	0.345313	1.033	0.031	Metabolism	ko00030	Pentose phosphate pathway	0.345313	0.965104	0	5	5	160
Arachidonic acid metabolism	2	0.359353	0.413	0.038	Metabolism	ko00590	Arachidonic acid metabolism	0.359353	0.979236	2	0	2	52
Glycerophospholipid metabolism	11	0.387699	2.273	0.027	Metabolism	ko00564	Glycerophospholipid metabolism	0.387699	1	5	6	11	404
beta-Alanine metabolism	4	0.396485	0.826	0.03	Metabolism	ko00410	beta-Alanine metabolism	0.396485	1	3	1	4	132
RNA polymerase	5	0.4029	1.033	0.029	Genetic Information Processing	ko03020	RNA polymerase	0.4029	1	2	3	5	172
Glycine, serine and threonine metabolism	6	0.436876	1.24	0.027	Metabolism	ko00260	Glycine, serine and threonine metabolism	0.436876	1	1	5	6	219
Steroid biosynthesis	5	0.45047	1.033	0.027	Metabolism	ko00100	Steroid biosynthesis	0.45047	1	1	4	5	182
Phenylalanine, tyrosine and tryptophan biosynthesis	4	0.450649	0.826	0.028	Metabolism	ko00400	Phenylalanine, tyrosine and tryptophan biosynthesis	0.450649	1	1	3	4	142
Cutin, suberine and wax biosynthesis	4	0.466612	0.826	0.028	Metabolism	ko00073	Cutin, suberine and wax biosynthesis	0.466612	1	3	1	4	145
Glycerolipid metabolism	8	0.47649	1.653	0.026	Metabolism	ko00561	Glycerolipid metabolism	0.47649	1	2	6	8	310
Flavonoid biosynthesis	10	0.486721	2.066	0.025	Metabolism	ko00941	Flavonoid biosynthesis	0.486721	1	5	5	10	395
Biosynthesis of amino acids	18	0.498429	3.719	0.025	Metabolism	ko01230	Biosynthesis of amino acids	0.498429	1	5	13	18	729
Inositol phosphate metabolism	5	0.510673	1.033	0.026	Metabolism	ko00562	Inositol phosphate metabolism	0.510673	1	2	3	5	195
Fatty acid elongation	6	0.512627	1.24	0.025	Metabolism	ko00062	Fatty acid elongation	0.512627	1	5	1	6	237
Sphingolipid metabolism	3	0.540597	0.62	0.026	Metabolism	ko00600	Sphingolipid metabolism	0.540597	1	0	3	3	117
Glycosphingolipid biosynthesis - globo and isoglobo series	1	0.575854	0.207	0.029	Metabolism	ko00603	Glycosphingolipid biosynthesis - globo and isoglobo series	0.575854	1	0	1	1	35
Monobactam biosynthesis	1	0.586131	0.207	0.028	Metabolism	ko00261	Monobactam biosynthesis	0.586131	1	1	0	1	36
Galactose metabolism	5	0.633566	1.033	0.022	Metabolism	ko00052	Galactose metabolism	0.633566	1	3	2	5	224
Alanine, aspartate and glutamate metabolism	4	0.640722	0.826	0.022	Metabolism	ko00250	Alanine, aspartate and glutamate metabolism	0.640722	1	2	2	4	181
Butanoate metabolism	2	0.643942	0.413	0.022	Metabolism	ko00650	Butanoate metabolism	0.643942	1	2	0	2	90
ABC transporters	3	0.6474	0.62	0.022	Environmental Information Processing	ko02010	ABC transporters	0.6474	1	0	3	3	137
Vitamin B6 metabolism	1	0.659884	0.207	0.023	Metabolism	ko00750	Vitamin B6 metabolism	0.659884	1	1	0	1	44
Ether lipid metabolism	2	0.661611	0.413	0.022	Metabolism	ko00565	Ether lipid metabolism	0.661611	1	0	2	2	93
Lysine biosynthesis	1	0.684024	0.207	0.021	Metabolism	ko00300	Lysine biosynthesis	0.684024	1	1	0	1	47
Tropane, piperidine and pyridine alkaloid biosynthesis	2	0.684066	0.413	0.021	Metabolism	ko00960	Tropane, piperidine and pyridine alkaloid biosynthesis	0.684066	1	2	0	2	97
Ubiquinone and other terpenoid-quinone biosynthesis	4	0.708776	0.826	0.02	Metabolism	ko00130	Ubiquinone and other terpenoid-quinone biosynthesis	0.708776	1	2	2	4	198
Stilbenoid, diarylheptanoid and gingerol biosynthesis	3	0.727412	0.62	0.019	Metabolism	ko00945	Stilbenoid, diarylheptanoid and gingerol biosynthesis	0.727412	1	2	1	3	155
2-Oxocarboxylic acid metabolism	4	0.730429	0.826	0.02	Metabolism	ko01210	2-Oxocarboxylic acid metabolism	0.730429	1	1	3	4	204
Riboflavin metabolism	1	0.740361	0.207	0.018	Metabolism	ko00740	Riboflavin metabolism	0.740361	1	1	0	1	55
Fatty acid metabolism	6	0.769082	1.24	0.019	Metabolism	ko01212	Fatty acid metabolism	0.769082	1	6	0	6	312
Plant-pathogen interaction	21	0.7694	4.339	0.021	Organismal Systems	ko04626	Plant-pathogen interaction	0.7694	1	15	6	21	994
Monoterpenoid biosynthesis	1	0.770359	0.207	0.017	Metabolism	ko00902	Monoterpenoid biosynthesis	0.770359	1	0	1	1	60
Nicotinate and nicotinamide metabolism	1	0.781366	0.207	0.016	Metabolism	ko00760	Nicotinate and nicotinamide metabolism	0.781366	1	0	1	1	62
Porphyrin metabolism	3	0.789242	0.62	0.017	Metabolism	ko00860	Porphyrin metabolism	0.789242	1	0	3	3	172
Homologous recombination	4	0.807719	0.826	0.017	Genetic Information Processing	ko03440	Homologous recombination	0.807719	1	2	2	4	229
Selenocompound metabolism	1	0.824734	0.207	0.014	Metabolism	ko00450	Selenocompound metabolism	0.824734	1	1	0	1	71
Glutathione metabolism	9	0.863422	1.86	0.018	Metabolism	ko00480	Glutathione metabolism	0.863422	1	1	8	9	504
Ascorbate and aldarate metabolism	3	0.867679	0.62	0.015	Metabolism	ko00053	Ascorbate and aldarate metabolism	0.867679	1	0	3	3	201
Terpenoid backbone biosynthesis	3	0.869855	0.62	0.015	Metabolism	ko00900	Terpenoid backbone biosynthesis	0.869855	1	0	3	3	202
Mismatch repair	2	0.876365	0.413	0.014	Genetic Information Processing	ko03430	Mismatch repair	0.876365	1	2	0	2	148
Pentose and glucuronate interconversions	4	0.891456	0.826	0.015	Metabolism	ko00040	Pentose and glucuronate interconversions	0.891456	1	2	2	4	268
Biosynthesis of unsaturated fatty acids	2	0.896208	0.413	0.013	Metabolism	ko01040	Biosynthesis of unsaturated fatty acids	0.896208	1	2	0	2	157
Carotenoid biosynthesis	1	0.907517	0.207	0.01	Metabolism	ko00906	Carotenoid biosynthesis	0.907517	1	0	1	1	97
Sesquiterpenoid and triterpenoid biosynthesis	1	0.916186	0.207	0.01	Metabolism	ko00909	Sesquiterpenoid and triterpenoid biosynthesis	0.916186	1	1	0	1	101
Citrate cycle (TCA cycle)	2	0.918078	0.413	0.012	Metabolism	ko00020	Citrate cycle (TCA cycle)	0.918078	1	2	0	2	169
DNA replication	2	0.921273	0.413	0.012	Genetic Information Processing	ko03030	DNA replication	0.921273	1	2	0	2	171
Aminoacyl-tRNA biosynthesis	3	0.937968	0.62	0.012	Genetic Information Processing	ko00970	Aminoacyl-tRNA biosynthesis	0.937968	1	0	3	3	245
Various types of N-glycan biosynthesis	1	0.946192	0.207	0.008	Metabolism	ko00513	Various types of N-glycan biosynthesis	0.946192	1	1	0	1	119
Protein processing in endoplasmic reticulum	14	0.952101	2.893	0.017	Genetic Information Processing	ko04141	Protein processing in endoplasmic reticulum	0.952101	1	8	6	14	848
Nucleotide excision repair	2	0.960495	0.413	0.01	Genetic Information Processing	ko03420	Nucleotide excision repair	0.960495	1	2	0	2	205
Phagosome	3	0.961971	0.62	0.011	Cellular Processes	ko04145	Phagosome	0.961971	1	3	0	3	272
Base excision repair	1	0.96631	0.207	0.007	Genetic Information Processing	ko03410	Base excision repair	0.96631	1	1	0	1	138
N-Glycan biosynthesis	1	0.967131	0.207	0.007	Metabolism	ko00510	N-Glycan biosynthesis	0.967131	1	1	0	1	139
Endocytosis	7	0.972497	1.446	0.013	Cellular Processes	ko04144	Endocytosis	0.972497	1	3	4	7	526
Lysine degradation	1	0.974315	0.207	0.007	Metabolism	ko00310	Lysine degradation	0.974315	1	0	1	1	149
Purine metabolism	3	0.978308	0.62	0.01	Metabolism	ko00230	Purine metabolism	0.978308	1	1	2	3	302
Fatty acid degradation	1	0.98393	0.207	0.006	Metabolism	ko00071	Fatty acid degradation	0.98393	1	1	0	1	168
Protein export	2	0.984297	0.413	0.008	Genetic Information Processing	ko03060	Protein export	0.984297	1	2	0	2	249
Tyrosine metabolism	1	0.990668	0.207	0.005	Metabolism	ko00350	Tyrosine metabolism	0.990668	1	1	0	1	190
Ubiquitin mediated proteolysis	8	0.990873	1.653	0.012	Genetic Information Processing	ko04120	Ubiquitin mediated proteolysis	0.990873	1	1	7	8	657
Tryptophan metabolism	3	0.991777	0.62	0.009	Metabolism	ko00380	Tryptophan metabolism	0.991777	1	2	1	3	352
Proteasome	1	0.99356	0.207	0.005	Genetic Information Processing	ko03050	Proteasome	0.99356	1	0	1	1	205
RNA degradation	3	0.994588	0.62	0.008	Genetic Information Processing	ko03018	RNA degradation	0.994588	1	1	2	3	373
alpha-Linolenic acid metabolism	1	0.994717	0.207	0.005	Metabolism	ko00592	alpha-Linolenic acid metabolism	0.994717	1	0	1	1	213
Peroxisome	2	0.995619	0.413	0.006	Cellular Processes	ko04146	Peroxisome	0.995619	1	0	2	2	308
Oxidative phosphorylation	9	0.999355	1.86	0.01	Metabolism	ko00190	Oxidative phosphorylation	0.999355	1	9	0	9	883
Ribosome	14	0.999471	2.893	0.012	Genetic Information Processing	ko03010	Ribosome	0.999471	1	12	2	14	1193
Ribosome biogenesis in eukaryotes	1	0.999536	0.207	0.003	Genetic Information Processing	ko03008	Ribosome biogenesis in eukaryotes	0.999536	1	0	1	1	311
mRNA surveillance pathway	1	0.999921	0.207	0.003	Genetic Information Processing	ko03015	mRNA surveillance pathway	0.999921	1	1	0	1	382
Spliceosome	4	0.999934	0.826	0.006	Genetic Information Processing	ko03040	Spliceosome	0.999934	1	3	1	4	663
Nucleocytoplasmic transport	1	1	0.207	0.002	Genetic Information Processing	ko03013	Nucleocytoplasmic transport	1	1	1	0	1	596

## Sheet: L143LP-vs-G28LP
Table S7: Information of DEGs KEGG pathway enrichment analysis.
id	num	pvalue	per	ratio	class	ID	Descrption	Pvalue	Qvalue	Up	Down	fg_num	bg_num
Photosynthesis - antenna proteins	52	1.00116e-36	3.765	0.571	Metabolism	ko00196	Photosynthesis - antenna proteins	1.00116e-36	1.32153e-34	0	52	52	91
Metabolic pathways	757	2.61363e-07	54.815	0.078	Metabolism	ko01100	Metabolic pathways	2.61363e-07	1.31533e-05	322	435	757	9659
Phenylpropanoid biosynthesis	127	2.98939e-07	9.196	0.108	Metabolism	ko00940	Phenylpropanoid biosynthesis	2.98939e-07	1.31533e-05	76	51	127	1181
Carbon fixation in photosynthetic organisms	38	7.73063e-07	2.752	0.162	Metabolism	ko00710	Carbon fixation in photosynthetic organisms	7.73063e-07	2.55111e-05	6	32	38	235
Benzoxazinoid biosynthesis	14	2.70868e-06	1.014	0.292	Metabolism	ko00402	Benzoxazinoid biosynthesis	2.70868e-06	7.15093e-05	1	13	14	48
Biosynthesis of secondary metabolites	447	7.52195e-06	32.368	0.082	Metabolism	ko01110	Biosynthesis of secondary metabolites	7.52195e-06	0.000165483	211	236	447	5453
Starch and sucrose metabolism	67	7.24546e-05	4.852	0.111	Metabolism	ko00500	Starch and sucrose metabolism	7.24546e-05	0.00136629	27	40	67	602
Photosynthesis	59	0.000172045	4.272	0.112	Metabolism	ko00195	Photosynthesis	0.000172045	0.00283874	2	57	59	528
Tryptophan metabolism	39	0.00236672	2.824	0.111	Metabolism	ko00380	Tryptophan metabolism	0.00236672	0.0316758	19	20	39	352
Carbon metabolism	77	0.00243383	5.576	0.095	Metabolism	ko01200	Carbon metabolism	0.00243383	0.0316758	27	50	77	808
Glyoxylate and dicarboxylate metabolism	29	0.00263965	2.1	0.12	Metabolism	ko00630	Glyoxylate and dicarboxylate metabolism	0.00263965	0.0316758	11	18	29	242
Taurine and hypotaurine metabolism	6	0.00900424	0.434	0.222	Metabolism	ko00430	Taurine and hypotaurine metabolism	0.00900424	0.0979855	1	5	6	27
Glutathione metabolism	49	0.00965008	3.548	0.097	Metabolism	ko00480	Glutathione metabolism	0.00965008	0.0979855	26	23	49	504
Cyanoamino acid metabolism	32	0.0148552	2.317	0.103	Metabolism	ko00460	Cyanoamino acid metabolism	0.0148552	0.130726	11	21	32	310
Glycerolipid metabolism	32	0.0148552	2.317	0.103	Metabolism	ko00561	Glycerolipid metabolism	0.0148552	0.130726	19	13	32	310
Pentose and glucuronate interconversions	28	0.018725	2.028	0.104	Metabolism	ko00040	Pentose and glucuronate interconversions	0.018725	0.147292	15	13	28	268
Fructose and mannose metabolism	23	0.0189694	1.665	0.11	Metabolism	ko00051	Fructose and mannose metabolism	0.0189694	0.147292	9	14	23	210
Porphyrin metabolism	19	0.0285634	1.376	0.11	Metabolism	ko00860	Porphyrin metabolism	0.0285634	0.209465	2	17	19	172
Monobactam biosynthesis	6	0.0350169	0.434	0.167	Metabolism	ko00261	Monobactam biosynthesis	0.0350169	0.235013	4	2	6	36
Anthocyanin biosynthesis	3	0.035608	0.217	0.273	Metabolism	ko00942	Anthocyanin biosynthesis	0.035608	0.235013	2	1	3	11
Flavone and flavonol biosynthesis	6	0.0394432	0.434	0.162	Metabolism	ko00944	Flavone and flavonol biosynthesis	0.0394432	0.241939	4	2	6	37
Glycolysis / Gluconeogenesis	43	0.0403232	3.114	0.091	Metabolism	ko00010	Glycolysis / Gluconeogenesis	0.0403232	0.241939	18	25	43	474
Glycine, serine and threonine metabolism	22	0.0491727	1.593	0.1	Metabolism	ko00260	Glycine, serine and threonine metabolism	0.0491727	0.282209	11	11	22	219
Phenylalanine metabolism	19	0.0748891	1.376	0.098	Metabolism	ko00360	Phenylalanine metabolism	0.0748891	0.398096	15	4	19	193
Alanine, aspartate and glutamate metabolism	18	0.0753969	1.303	0.099	Metabolism	ko00250	Alanine, aspartate and glutamate metabolism	0.0753969	0.398096	6	12	18	181
Arginine and proline metabolism	19	0.108799	1.376	0.094	Metabolism	ko00330	Arginine and proline metabolism	0.108799	0.552366	7	12	19	203
Nucleotide excision repair	19	0.116564	1.376	0.093	Genetic Information Processing	ko03420	Nucleotide excision repair	0.116564	0.569867	12	7	19	205
beta-Alanine metabolism	13	0.123757	0.941	0.098	Metabolism	ko00410	beta-Alanine metabolism	0.123757	0.583426	2	11	13	132
Thiamine metabolism	8	0.129421	0.579	0.11	Metabolism	ko00730	Thiamine metabolism	0.129421	0.589088	3	5	8	73
Nitrogen metabolism	16	0.14736	1.159	0.092	Metabolism	ko00910	Nitrogen metabolism	0.14736	0.648382	11	5	16	174
Cysteine and methionine metabolism	31	0.166356	2.245	0.083	Metabolism	ko00270	Cysteine and methionine metabolism	0.166356	0.691587	16	15	31	374
Butanoate metabolism	9	0.167657	0.652	0.1	Metabolism	ko00650	Butanoate metabolism	0.167657	0.691587	2	7	9	90
Arginine biosynthesis	10	0.203401	0.724	0.093	Metabolism	ko00220	Arginine biosynthesis	0.203401	0.813604	3	7	10	107
MAPK signaling pathway - plant	50	0.229572	3.621	0.077	Environmental Information Processing	ko04016	MAPK signaling pathway - plant	0.229572	0.89128	24	26	50	650
Aminoacyl-tRNA biosynthesis	20	0.248991	1.448	0.082	Genetic Information Processing	ko00970	Aminoacyl-tRNA biosynthesis	0.248991	0.910358	11	9	20	245
Biosynthesis of various antibiotics	2	0.251169	0.145	0.143	Metabolism	ko00998	Biosynthesis of various antibiotics	0.251169	0.910358	2	0	2	14
Nicotinate and nicotinamide metabolism	6	0.255176	0.434	0.097	Metabolism	ko00760	Nicotinate and nicotinamide metabolism	0.255176	0.910358	4	2	6	62
Phenylalanine, tyrosine and tryptophan biosynthesis	12	0.275266	0.869	0.085	Metabolism	ko00400	Phenylalanine, tyrosine and tryptophan biosynthesis	0.275266	0.956187	3	9	12	142
Pyrimidine metabolism	15	0.296182	1.086	0.081	Metabolism	ko00240	Pyrimidine metabolism	0.296182	0.969345	7	8	15	185
RNA polymerase	14	0.299933	1.014	0.081	Genetic Information Processing	ko03020	RNA polymerase	0.299933	0.969345	5	9	14	172
Pentose phosphate pathway	13	0.311555	0.941	0.081	Metabolism	ko00030	Pentose phosphate pathway	0.311555	0.969345	5	8	13	160
Biosynthesis of amino acids	54	0.312016	3.91	0.074	Metabolism	ko01230	Biosynthesis of amino acids	0.312016	0.969345	20	34	54	729
Other glycan degradation	6	0.315771	0.434	0.09	Metabolism	ko00511	Other glycan degradation	0.315771	0.969345	5	1	6	67
Tropane, piperidine and pyridine alkaloid biosynthesis	8	0.353967	0.579	0.082	Metabolism	ko00960	Tropane, piperidine and pyridine alkaloid biosynthesis	0.353967	1	5	3	8	97
Vitamin B6 metabolism	4	0.361147	0.29	0.091	Metabolism	ko00750	Vitamin B6 metabolism	0.361147	1	0	4	4	44
Glycerophospholipid metabolism	30	0.364878	2.172	0.074	Metabolism	ko00564	Glycerophospholipid metabolism	0.364878	1	15	15	30	404
Galactose metabolism	17	0.378166	1.231	0.076	Metabolism	ko00052	Galactose metabolism	0.378166	1	9	8	17	224
Pyruvate metabolism	20	0.391433	1.448	0.075	Metabolism	ko00620	Pyruvate metabolism	0.391433	1	5	15	20	268
Propanoate metabolism	8	0.417949	0.579	0.078	Metabolism	ko00640	Propanoate metabolism	0.417949	1	3	5	8	103
Glycosphingolipid biosynthesis - globo and isoglobo series	3	0.438237	0.217	0.086	Metabolism	ko00603	Glycosphingolipid biosynthesis - globo and isoglobo series	0.438237	1	2	1	3	35
Brassinosteroid biosynthesis	5	0.454967	0.362	0.078	Metabolism	ko00905	Brassinosteroid biosynthesis	0.454967	1	5	0	5	64
Inositol phosphate metabolism	14	0.479089	1.014	0.072	Metabolism	ko00562	Inositol phosphate metabolism	0.479089	1	7	7	14	195
alpha-Linolenic acid metabolism	15	0.506264	1.086	0.07	Metabolism	ko00592	alpha-Linolenic acid metabolism	0.506264	1	10	5	15	213
Glycosylphosphatidylinositol (GPI)-anchor biosynthesis	7	0.507888	0.507	0.072	Metabolism	ko00563	Glycosylphosphatidylinositol (GPI)-anchor biosynthesis	0.507888	1	3	4	7	97
Carotenoid biosynthesis	7	0.507888	0.507	0.072	Metabolism	ko00906	Carotenoid biosynthesis	0.507888	1	3	4	7	97
Amino sugar and nucleotide sugar metabolism	34	0.507911	2.462	0.07	Metabolism	ko00520	Amino sugar and nucleotide sugar metabolism	0.507911	1	10	24	34	489
C5-Branched dibasic acid metabolism	2	0.522676	0.145	0.08	Metabolism	ko00660	C5-Branched dibasic acid metabolism	0.522676	1	1	1	2	25
Valine, leucine and isoleucine biosynthesis	4	0.531677	0.29	0.073	Metabolism	ko00290	Valine, leucine and isoleucine biosynthesis	0.531677	1	1	3	4	55
Riboflavin metabolism	4	0.531677	0.29	0.073	Metabolism	ko00740	Riboflavin metabolism	0.531677	1	4	0	4	55
Nucleocytoplasmic transport	41	0.532472	2.969	0.069	Genetic Information Processing	ko03013	Nucleocytoplasmic transport	0.532472	1	24	17	41	596
Diterpenoid biosynthesis	10	0.538905	0.724	0.069	Metabolism	ko00904	Diterpenoid biosynthesis	0.538905	1	4	6	10	144
Glycosaminoglycan degradation	4	0.546141	0.29	0.071	Metabolism	ko00531	Glycosaminoglycan degradation	0.546141	1	3	1	4	56
Selenocompound metabolism	5	0.547809	0.362	0.07	Metabolism	ko00450	Selenocompound metabolism	0.547809	1	5	0	5	71
Cutin, suberine and wax biosynthesis	10	0.547879	0.724	0.069	Metabolism	ko00073	Cutin, suberine and wax biosynthesis	0.547879	1	7	3	10	145
2-Oxocarboxylic acid metabolism	14	0.548497	1.014	0.069	Metabolism	ko01210	2-Oxocarboxylic acid metabolism	0.548497	1	5	9	14	204
Sesquiterpenoid and triterpenoid biosynthesis	7	0.551408	0.507	0.069	Metabolism	ko00909	Sesquiterpenoid and triterpenoid biosynthesis	0.551408	1	1	6	7	101
Mismatch repair	10	0.574389	0.724	0.068	Genetic Information Processing	ko03430	Mismatch repair	0.574389	1	6	4	10	148
Ribosome	81	0.579811	5.865	0.068	Genetic Information Processing	ko03010	Ribosome	0.579811	1	13	68	81	1193
Glucosinolate biosynthesis	4	0.601544	0.29	0.067	Metabolism	ko00966	Glucosinolate biosynthesis	0.601544	1	1	3	4	60
Steroid biosynthesis	12	0.607579	0.869	0.066	Metabolism	ko00100	Steroid biosynthesis	0.607579	1	5	7	12	182
Lysine biosynthesis	3	0.638545	0.217	0.064	Metabolism	ko00300	Lysine biosynthesis	0.638545	1	1	2	3	47
DNA replication	11	0.639419	0.797	0.064	Genetic Information Processing	ko03030	DNA replication	0.639419	1	7	4	11	171
Folate biosynthesis	5	0.665474	0.362	0.062	Metabolism	ko00790	Folate biosynthesis	0.665474	1	3	2	5	81
Pantothenate and CoA biosynthesis	5	0.686439	0.362	0.06	Metabolism	ko00770	Pantothenate and CoA biosynthesis	0.686439	1	1	4	5	83
Phosphatidylinositol signaling system	14	0.694673	1.014	0.062	Environmental Information Processing	ko04070	Phosphatidylinositol signaling system	0.694673	1	10	4	14	225
Purine metabolism	19	0.695822	1.376	0.063	Metabolism	ko00230	Purine metabolism	0.695822	1	10	9	19	302
Lipoic acid metabolism	1	0.703633	0.072	0.059	Metabolism	ko00785	Lipoic acid metabolism	0.703633	1	0	1	1	17
SNARE interactions in vesicular transport	8	0.706194	0.579	0.06	Genetic Information Processing	ko04130	SNARE interactions in vesicular transport	0.706194	1	3	5	8	133
Homologous recombination	14	0.719079	1.014	0.061	Genetic Information Processing	ko03440	Homologous recombination	0.719079	1	6	8	14	229
Glycosphingolipid biosynthesis - ganglio series	1	0.724103	0.072	0.056	Metabolism	ko00604	Glycosphingolipid biosynthesis - ganglio series	0.724103	1	1	0	1	18
Valine, leucine and isoleucine degradation	8	0.758116	0.579	0.057	Metabolism	ko00280	Valine, leucine and isoleucine degradation	0.758116	1	3	5	8	140
Plant-pathogen interaction	63	0.781233	4.562	0.063	Organismal Systems	ko04626	Plant-pathogen interaction	0.781233	1	31	32	63	994
Monoterpenoid biosynthesis	3	0.792588	0.217	0.05	Metabolism	ko00902	Monoterpenoid biosynthesis	0.792588	1	1	2	3	60
Phosphonate and phosphinate metabolism	1	0.792796	0.072	0.045	Metabolism	ko00440	Phosphonate and phosphinate metabolism	0.792796	1	0	1	1	22
Lysine degradation	8	0.814813	0.579	0.054	Metabolism	ko00310	Lysine degradation	0.814813	1	4	4	8	149
Synthesis and degradation of ketone bodies	1	0.820438	0.072	0.042	Metabolism	ko00072	Synthesis and degradation of ketone bodies	0.820438	1	1	0	1	24
Protein export	14	0.822001	1.014	0.056	Genetic Information Processing	ko03060	Protein export	0.822001	1	5	9	14	249
Ascorbate and aldarate metabolism	11	0.826426	0.797	0.055	Metabolism	ko00053	Ascorbate and aldarate metabolism	0.826426	1	4	7	11	201
Basal transcription factors	11	0.826426	0.797	0.055	Genetic Information Processing	ko03022	Basal transcription factors	0.826426	1	6	5	11	201
Fatty acid degradation	9	0.827181	0.652	0.054	Metabolism	ko00071	Fatty acid degradation	0.827181	1	5	4	9	168
Flavonoid biosynthesis	23	0.829627	1.665	0.058	Metabolism	ko00941	Flavonoid biosynthesis	0.829627	1	15	8	23	395
Various types of N-glycan biosynthesis	6	0.837859	0.434	0.05	Metabolism	ko00513	Various types of N-glycan biosynthesis	0.837859	1	3	3	6	119
Stilbenoid, diarylheptanoid and gingerol biosynthesis	8	0.846562	0.579	0.052	Metabolism	ko00945	Stilbenoid, diarylheptanoid and gingerol biosynthesis	0.846562	1	4	4	8	155
Other types of O-glycan biosynthesis	1	0.865158	0.072	0.036	Metabolism	ko00514	Other types of O-glycan biosynthesis	0.865158	1	0	1	1	28
Spliceosome	39	0.872331	2.824	0.059	Genetic Information Processing	ko03040	Spliceosome	0.872331	1	15	24	39	663
Biotin metabolism	3	0.876204	0.217	0.042	Metabolism	ko00780	Biotin metabolism	0.876204	1	1	2	3	71
Arachidonic acid metabolism	2	0.882495	0.145	0.038	Metabolism	ko00590	Arachidonic acid metabolism	0.882495	1	1	1	2	52
Ubiquinone and other terpenoid-quinone biosynthesis	10	0.883684	0.724	0.051	Metabolism	ko00130	Ubiquinone and other terpenoid-quinone biosynthesis	0.883684	1	5	5	10	198
Isoquinoline alkaloid biosynthesis	5	0.897301	0.362	0.044	Metabolism	ko00950	Isoquinoline alkaloid biosynthesis	0.897301	1	2	3	5	113
Non-homologous end-joining	1	0.898746	0.072	0.031	Genetic Information Processing	ko03450	Non-homologous end-joining	0.898746	1	1	0	1	32
Sulfur metabolism	5	0.901448	0.362	0.044	Metabolism	ko00920	Sulfur metabolism	0.901448	1	4	1	5	114
Fatty acid biosynthesis	7	0.919645	0.507	0.045	Metabolism	ko00061	Fatty acid biosynthesis	0.919645	1	1	6	7	156
Ubiquitin mediated proteolysis	37	0.920086	2.679	0.056	Genetic Information Processing	ko04120	Ubiquitin mediated proteolysis	0.920086	1	18	19	37	657
Biosynthesis of unsaturated fatty acids	7	0.922609	0.507	0.045	Metabolism	ko01040	Biosynthesis of unsaturated fatty acids	0.922609	1	1	6	7	157
mRNA surveillance pathway	20	0.923772	1.448	0.052	Genetic Information Processing	ko03015	mRNA surveillance pathway	0.923772	1	15	5	20	382
N-Glycan biosynthesis	6	0.923942	0.434	0.043	Metabolism	ko00510	N-Glycan biosynthesis	0.923942	1	2	4	6	139
Zeatin biosynthesis	6	0.92981	0.434	0.043	Metabolism	ko00908	Zeatin biosynthesis	0.92981	1	1	5	6	141
Betalain biosynthesis	2	0.933851	0.145	0.032	Metabolism	ko00965	Betalain biosynthesis	0.933851	1	0	2	2	62
Sulfur relay system	1	0.934122	0.072	0.026	Genetic Information Processing	ko04122	Sulfur relay system	0.934122	1	1	0	1	38
RNA degradation	19	0.937651	1.376	0.051	Genetic Information Processing	ko03018	RNA degradation	0.937651	1	7	12	19	373
Terpenoid backbone biosynthesis	9	0.943421	0.652	0.045	Metabolism	ko00900	Terpenoid backbone biosynthesis	0.943421	1	4	5	9	202
Proteasome	9	0.949209	0.652	0.044	Genetic Information Processing	ko03050	Proteasome	0.949209	1	4	5	9	205
Citrate cycle (TCA cycle)	7	0.951388	0.507	0.041	Metabolism	ko00020	Citrate cycle (TCA cycle)	0.951388	1	2	5	7	169
Ether lipid metabolism	3	0.959703	0.217	0.032	Metabolism	ko00565	Ether lipid metabolism	0.959703	1	2	1	3	93
Sphingolipid metabolism	4	0.964821	0.29	0.034	Metabolism	ko00600	Sphingolipid metabolism	0.964821	1	1	3	4	117
Linoleic acid metabolism	2	0.965561	0.145	0.027	Metabolism	ko00591	Linoleic acid metabolism	0.965561	1	1	1	2	73
Peroxisome	14	0.967043	1.014	0.045	Cellular Processes	ko04146	Peroxisome	0.967043	1	8	6	14	308
Indole alkaloid biosynthesis	1	0.967827	0.072	0.021	Metabolism	ko00901	Indole alkaloid biosynthesis	0.967827	1	0	1	1	48
Tyrosine metabolism	7	0.979631	0.507	0.037	Metabolism	ko00350	Tyrosine metabolism	0.979631	1	2	5	7	190
Circadian rhythm - plant	6	0.980633	0.434	0.035	Organismal Systems	ko04712	Circadian rhythm - plant	0.980633	1	3	3	6	171
Endocytosis	25	0.984181	1.81	0.048	Cellular Processes	ko04144	Endocytosis	0.984181	1	15	10	25	526
Fatty acid metabolism	13	0.984552	0.941	0.042	Metabolism	ko01212	Fatty acid metabolism	0.984552	1	4	9	13	312
ABC transporters	4	0.987249	0.29	0.029	Environmental Information Processing	ko02010	ABC transporters	0.987249	1	3	1	4	137
Base excision repair	4	0.987898	0.29	0.029	Genetic Information Processing	ko03410	Base excision repair	0.987898	1	2	2	4	138
Plant hormone signal transduction	50	0.988333	3.621	0.052	Environmental Information Processing	ko04075	Plant hormone signal transduction	0.988333	1	34	16	50	961
Histidine metabolism	1	0.989027	0.072	0.016	Metabolism	ko00340	Histidine metabolism	0.989027	1	0	1	1	63
Ribosome biogenesis in eukaryotes	12	0.992072	0.869	0.039	Genetic Information Processing	ko03008	Ribosome biogenesis in eukaryotes	0.992072	1	3	9	12	311
Autophagy - other	2	0.994264	0.145	0.02	Cellular Processes	ko04136	Autophagy - other	0.994264	1	2	0	2	102
Fatty acid elongation	6	0.999242	0.434	0.025	Metabolism	ko00062	Fatty acid elongation	0.999242	1	1	5	6	237
Phagosome	7	0.999587	0.507	0.026	Cellular Processes	ko04145	Phagosome	0.999587	1	3	4	7	272
Protein processing in endoplasmic reticulum	35	0.99981	2.534	0.041	Genetic Information Processing	ko04141	Protein processing in endoplasmic reticulum	0.99981	1	24	11	35	848
Oxidative phosphorylation	20	1	1.448	0.023	Metabolism	ko00190	Oxidative phosphorylation	1	1	5	15	20	883
