# Supplementary material for: Integrated Analysis of Metabolome and Transcriptome Reveals Insights for Low Phosphorus Tolerance in Wheat Seedling
Source: Int J Mol Sci. 2023 Oct 2;24(19):14840. doi: 10.3390/ijms241914840 (PMC10573437; doi:10.3390/ijms241914840)
Supplement: Supplementary file 1 [file ijms-24-14840-s001.zip › Table S8.xlsx]

## Sheet: Sheet1
Table S8: Primers of genes used in RT-qPCR.
Gene ID	Forward primer	Reverse primer
TraesCS1B02G277100	CAAGGAGGTCAGGAGGCTTG	CTCGGGTTTGTTGACATCGC
TraesCS4D02G135000	GGGAGGCTTCTACATCGCTC	CATCTTGATGTTGGGCAGGG
TraesCS6A02G235100	TCCAGCTTGTACCAGCAACCC	CATGTAGTGCGGCGGGATCA
TraesCS6B02G263800	ACGGACGAGCAAGCGAACAT	TTGTTGCTCTGCATTCTGGAGTTC
TraesCS4A02G416400	GTGCTCTACGGGCTCACTTT	CAGTAGCGGCAGAGATACCG
TraesCS4B02G317000	GTCCCAGGACCAGAAGAAGC	CAGTGACTTGCCCTTGGACT
TraesCS2A02G373700	CAGGAAGATCGGGAGGAGCC	CATACGCGAAGGGGAAGATGT
TraesCS2D02G369900	CGCTCAGGAAGATCGGGAGG	ATACGCGAAGGGGAAGATGTG
TraesCS6D02G357500	CTGCCCTCACGCCAAAAGC	AAATCTTGAGGCGTTTCACCG
TraesCS4A02G035400	GGCAGAGACCAGCTCCAGTC	GGATCTCGGCGACCCACTTC
TraesCS7D02G131700	TAATGGCAGTGGCATCGAGA	TCCGATAGCATGGTTCCGC
TraesCS1A02G297600	CTGGAGATCCTGGACGACGA	GTACGACTCCACCACGACG
TraesCS1A02G231200	GGAGCTGTTATCGCCGACTT	CAGCGGTTTCTCCTTCACCT
TraesCS7D02G127600	GGAGGGGGCAGGCAGTA	GAGCTGGTCGGGGAAGTTG
TraesCS4B02G056800	CTCTAGTGGCGAAGCCTCTG	AGAACCAACGGAGGCTCAAG
TaActin	ACCTTCAGTTGCCCAGCAAT	CAGAGTCGAGCACAATACCAGTTG
