# Supplementary material for: Integrated Analysis of Metabolome and Transcriptome Reveals Insights for Low Phosphorus Tolerance in Wheat Seedling
Source: Int J Mol Sci. 2023 Oct 2;24(19):14840. doi: 10.3390/ijms241914840 (PMC10573437; doi:10.3390/ijms241914840)
Supplement: Supplementary file 1 [file ijms-24-14840-s001.zip › Table S1.xlsx]

## Sheet: sheet1
Table S1: Information of identified metabolites in non-targeted metabolome analysis.
meta_ID	Formula	Name	HMDB.ID	KEGG.ID	Class	Pathway	L143CK_1	L143CK_2	L143CK_3	L143LP_1	L143LP_2	L143LP_3	G28CK_1	G28CK_2	G28CK_3	G28LP_1	G28LP_2	G28LP_3
M0028_POS	C16 H21 N O3	2,3-methylenedioxy pyrovalerone	NA	NA	NA	NA	1.21646e+07	1.47994e+07	5.62386e+06	6.7973e+06	6.78702e+06	6.81264e+06	2.76949e+06	8.04011e+06	7.49398e+06	6.56393e+06	5.2422e+06	5.65206e+06
M0033_POS	C5 H14 N4	Agmatine	HMDB0001432	C00179	Guanidines	map00330 Arginine and proline metabolism; map01100 Metabolic pathways	4.88171e+07	3.74733e+07	2.16923e+07	1.9355e+07	2.4106e+07	2.14978e+07	2.50975e+07	3.18881e+07	4.46685e+07	2.62751e+07	1.50709e+07	1.36552e+07
M0040_POS	C10 H12 O5	Gallic acid trimethyl ether 3,4,5-三甲氧基苯甲酸	HMDB0033839	NA	Benzene and derivatives	NA	9.5866e+06	1.40375e+07	2.9074e+06	5.82477e+06	5.88754e+06	5.61104e+06	1.78015e+07	7.8627e+06	5.10185e+06	1.02151e+07	3.49664e+06	2.24928e+06
M0045_POS	C9 H20 N2 O2	N6,n6,n6-trimethyl-l-lysine	HMDB0001325	C03793	Amino acids, peptides, and analogues	map00310 Lysine degradation	3.20198e+07	3.46538e+07	1.27171e+07	1.48596e+07	1.49541e+07	1.45457e+07	4.40773e+07	2.11566e+07	1.9267e+07	1.5944e+07	1.19066e+07	1.24952e+07
M0055_POS	C15 H13 F3 N4 O2 S3	N2-[3-(trifluoromethyl)phenyl]-4-[4-methyl-5-(methylthio)-4h-1,2,4-triazol-3-yl]thiophene-2-sulfonamide	NA	NA	NA	NA	945230	834104	438992	1.74125e+06	3.79462e+06	3.76024e+06	2.25069e+06	798882	575466	1.96964e+06	1.04081e+06	277414
M0056_POS	C6 H14 N4 O2	Dl-arginine	NA	C02385	NA	NULL	2.4279e+08	336727431	3.80541e+08	2.98795e+08	4.02029e+08	2.81115e+08	7.06802e+08	8.32109e+07	2.35631e+08	3.07835e+08	1.08335e+08	288772576
M0070_POS	C20 H24 N4 O4 S	N-[5,10-dioxo-1-(2-thienylacetyl)dodecahydrodipyrrolo[1,2-a:3',2'-e][1,4]diazepin-7-yl]cyclopropanecarboxamide	NA	NA	NA	NA	2.304e+06	4.90134e+06	9.03978e+06	5.50423e+06	5.38853e+06	5.52781e+06	8.69702e+06	6.45342e+06	2.38049e+06	3.99312e+06	4.44823e+06	7.03883e+06
M0084_POS	C30 H22 O10	Rhusflavanone	NA	NA	NA	NA	5.43305e+07	3.12214e+07	249957917	1.27882e+08	1.75237e+08	1.73551e+08	3.79903e+07	1.54137e+08	1.31096e+08	1.69447e+08	2.49608e+08	203252703
M0087_POS	C17 H17 Cl O6	Griseofulvin	HMDB0014544	C06686	Benzofurans	map01130 Biosynthesis of antibiotics	4.4277e+07	2.82327e+07	7.81611e+06	1.88796e+07	1.43502e+07	2.15382e+07	4.06053e+07	2.37698e+07	4.06032e+07	2.3677e+07	1.13914e+07	8.3997e+06
M0090_POS	C24 H42 O21	Maltotetraose	HMDB0001296	NA	Carbohydrates	NULL	683929	619561	2.63554e+07	2.06685e+07	1.46466e+07	3.03739e+07	502651	9.1846e+06	2.23412e+07	1.07337e+07	8.05951e+07	8.39666e+07
M0094_POS	C8 H18 N4 O2	N3,N4-Dimethylarginine	NA	NA	NA	NA	1.70831e+07	2.49083e+07	1.98601e+07	7.76837e+06	1.83962e+07	1.23086e+07	3.55212e+07	2.15627e+07	1.94599e+07	1.24419e+07	7.9981e+06	7.74906e+06
M0096_POS	C13 H11 F3 N4 O3	5-methyl-n'-({[3-(trifluoromethyl)anilino]carbonyl}oxy)isoxazole-3-carboximidamide	NA	NA	NA	NA	1.1955e+07	2.35901e+07	2.04111e+07	2.14065e+07	4.64726e+07	5.41912e+07	8.465e+07	2.11944e+07	2.55288e+07	3.762e+07	2.29114e+07	1.14221e+07
M0099_POS	C12 H22 O11	D-(+)-maltose	NA	C01971	NA	NULL	1.14308e+07	9.48187e+06	3.77089e+07	1.94587e+07	2.35683e+07	4.75838e+07	1.20301e+07	1.61917e+07	1.77114e+07	1.82014e+07	4.11947e+07	6.82665e+07
M0123_POS	C18 H32 O16	D-raffinose	NA	C00492	NA	map00052 Galactose metabolism; map02010 ABC transporters	1.85337e+06	1.37341e+06	3.73281e+07	1.085e+07	9.94646e+06	2.60569e+07	2.29922e+06	1.26651e+07	1.61766e+07	1.32749e+07	4.678e+07	3.15731e+07
M0127_POS	C15 H12 Cl N5 O	N2-[4-(4-chlorophenoxy)phenyl]-1,3,5-triazine-2,4-diamine	NA	NA	NA	NA	2.74512e+07	3.71271e+07	2.74193e+06	5.40498e+06	8583172	5.4073e+06	1.24734e+07	6.81641e+06	1.02566e+07	7.3882e+06	3.86211e+06	2.57111e+06
M0138_POS	C22 H32 N2 O2	U-69593	NA	NA	NA	NA	5.51385e+06	5.97385e+06	2.07012e+06	4.14742e+06	4.65882e+06	4.33097e+06	7.93248e+06	4.84596e+06	5.78544e+06	3.03891e+06	3.75972e+06	2.17221e+06
M0139_POS	C30 H52 O26	Maltopentaose	HMDB0012254	NA	Carbohydrates	NA	812535	736063	7.20518e+06	4.78266e+06	7.34744e+06	1.13289e+07	597169	4.59172e+06	8.6407e+06	3.16252e+06	4.40677e+07	5.13874e+07
M0144_POS	C9 H13 N3 O5	Cytidine	HMDB0000089	C00475	Nucleic acids and analogues	map00240 Pyrimidine metabolism; map01100 Metabolic pathways	201284580	1.63248e+08	3.39693e+07	2.91849e+07	6.04582e+07	3.06481e+07	1.29005e+08	5.3016e+07	3.86564e+07	5.59636e+07	3.76819e+07	3.39784e+07
M0145_POS	C10 H12 N2 O4 S	Ethyl 3-{[2-(aminocarbonyl)-3-thienyl]amino}-3-oxopropanoate	NA	NA	NA	NA	1.05666e+08	6.02589e+07	1.16867e+07	1.4101e+07	1.6281e+07	1.8533e+07	8.75945e+06	1.91617e+07	1.55736e+07	1.95751e+07	1.13922e+07	2.05147e+06
M0154_POS	C10 H15 N3 O5	5-Methylcytidine	HMDB0000982	NA	Nucleic acids and analogues	NA	1.73804e+07	1.53334e+07	2.225e+07	1.29011e+07	9.81546e+06	1.37576e+07	1.82438e+07	2.13238e+07	1.31865e+07	1.14192e+07	1.55688e+07	1.15062e+07
M0158_POS	C17 H15 N5 O	Zaleplon	HMDB0015097	C07484	Pyrimidines and pyrimidine derivatives	NULL	8.14729e+06	7.06431e+06	5.49621e+06	1.49747e+06	2.32677e+06	1.646e+06	8.35027e+06	2.69883e+06	2.93721e+06	1.65293e+06	4.31369e+06	1.73656e+06
M0161_POS	C6 H6 O3	5-Hydroxymethylfurfural 5-羟甲基糠醛	HMDB0034355	C11101	Aldehydes	map00365 Furfural degradation; map01120 Microbial metabolism in diverse environments	1.29404e+07	1.10104e+07	2.13404e+07	1.75267e+07	1.39375e+07	1.68889e+07	1.85735e+07	1.7879e+07	1.82729e+07	3.10831e+07	2.38373e+07	1.97652e+07
M0173_POS	C5 H11 N3 O2	4-Guanidinobutyric acid	NA	C01035	Amino acids, peptides, and analogues	map00330 Arginine and proline metabolism; map01100 Metabolic pathways	1.44736e+07	1.01048e+07	1.30426e+07	4.34052e+07	3.45943e+07	3.54121e+07	1.09732e+08	2.52371e+07	3.58498e+07	2.62964e+07	2.90364e+07	3.15438e+07
M0174_POS	C8 H16 N2 O3	N-α-Acetyl-L-lysine	HMDB0000446	C12989	Amino acids, peptides, and analogues	NA	2.43703e+07	2.54704e+07	1.42014e+07	5.06847e+07	2.82546e+07	2.83191e+07	4.42004e+07	4.2152e+07	3.99626e+07	3.99183e+07	3.52544e+07	30384350
M0180_POS	C9 H9 N5	Benzoguanamine	NA	NA	NA	NA	1.85388e+07	1.59137e+07	1.76422e+07	1.77246e+07	1.8963e+07	1.93489e+07	3.88057e+07	2.00006e+07	2.8835e+07	2.06444e+07	1.49279e+07	1.94869e+07
M0183_POS	C17 H25 N O	Trans-4-phenyl-4-piperidinocyclohexanol	NA	NA	NA	NA	13738643	8.28046e+06	6.89874e+06	1.53719e+07	1.52034e+07	1.73482e+07	1.33872e+07	1.34668e+07	1.4288e+07	1.57829e+07	19023497	1.24727e+07
M0188_POS	C7 H15 N O2	Acetylcholine	HMDB0000895	C01996	Quaternary ammonium salts	map00564 Glycerophospholipid metabolism; map04024 cAMP signaling pathway; map04080 Neuroactive ligand-receptor interaction; map04721 Synaptic vesicle cycle; map04725 Cholinergic synapse; map04742 Taste transduction; map04810 Regulation of actin cytoskeleton; map04911 Insulin secretion; map04970 Salivary secretion; map04971 Gastric acid secretion; map04972 Pancreatic secretion; map04976 Bile secre…	5.01189e+06	5.7388e+06	3.10747e+07	5.01482e+07	4.30639e+06	7.38201e+07	4.04427e+06	2.54337e+07	6.23153e+07	6.01971e+07	5.39046e+07	2.48397e+07
M0189_POS	C8 H14 N2 O3	L-alanyl-l-proline	NA	NA	NA	NA	5.87162e+07	4.96206e+07	3.44959e+07	5.49488e+07	4.88568e+07	4.3804e+07	7.91433e+07	4.96716e+07	5.15759e+07	5.15626e+07	4.95555e+07	3.38205e+07
M0205_POS	C7 H14 N2 O3	N-acetylornithine	HMDB0003357	NA	Amino acids, peptides, and analogues	map00220 Arginine biosynthesis; map01100 Metabolic pathways; map01110 Biosynthesis of secondary metabolites; map01130 Biosynthesis of antibiotics; map01210 2-Oxocarboxylic acid metabolism; map01230 Biosynthesis of amino acids	1.97704e+07	1.18793e+07	1.03644e+07	1.10893e+07	1.99926e+07	1.23795e+07	1.6538e+07	2.09007e+07	2.181e+07	1.50079e+07	2.27296e+07	1.58579e+07
M0210_POS	C21 H26 O6	Myrislignan 肉豆蔻木脂素	NA	NA	NA	NA	3.52173e+06	2.40049e+06	2.73706e+06	2.08175e+06	2.7952e+06	1.81567e+06	2.50879e+06	3.12282e+06	2.52319e+06	1.18929e+06	2.35442e+06	2.7745e+06
M0224_POS	C10 H13 N5 O4	Adenosine 腺苷	NA	NA	NA	NA	5.62198e+07	4.51779e+07	1.00915e+07	13277167	9.90645e+06	1.64116e+07	3.16608e+07	2.08205e+07	9.77815e+06	1.81567e+07	7.84645e+06	8.239e+06
M0230_POS	C5 H5 N5 O	Guanine	HMDB0000132	C00242	Purines and derivatives	map00230 Purine metabolism; map01100 Metabolic pathways	2.51045e+08	1.63415e+08	1.06948e+08	1.02437e+08	6.57727e+07	9.87491e+07	3.01898e+08	2.07208e+08	1.74803e+08	1.60501e+08	6.87003e+07	9.62896e+07
M0246_POS	C17 H20 F N3 O2	Decarboxyl ofloxacin	NA	NA	NA	NA	1.78045e+07	1.33557e+07	7.164e+06	8.6657e+06	7.46278e+06	7.51055e+06	1.77536e+07	1.3132e+07	1.21346e+07	9.84021e+06	9.63185e+06	5.90183e+06
M0252_POS	C15 H14 O6	Catechin	HMDB0002780	C17590	Flavonoids	map00941 Flavonoid biosynthesis; map01061 Biosynthesis of phenylpropanoids; map01110 Biosynthesis of secondary metabolites	8.22907e+07	4.03411e+06	3.43646e+06	3.33808e+06	1.92418e+06	3.71088e+06	9.36163e+06	4.06908e+06	3.36187e+06	1.63179e+06	2.77529e+07	8.56739e+06
M0253_POS	C18 H20 N2 O6 S	N-(1,3-benzodioxol-5-ylmethyl)-2-methyl-5-(1-pyrrolidinylsulfonyl)-3-furamide	NA	NA	NA	NA	6.51749e+06	1.34418e+06	2.17023e+06	1.52255e+06	4.75463e+06	4.26577e+06	4.45667e+06	2.18177e+06	1.67337e+06	2.77595e+06	1.20286e+06	1.13879e+06
M0266_POS	C5 H7 N O3	L-pyroglutamic acid	NA	C01879	Amino acids	map00480 Glutathione metabolism; map01100 Metabolic pathways	2044901554	1598101515	5.40765e+08	1.67116e+08	3.45016e+08	4.20417e+08	2.85049e+08	5.062e+08	4.96011e+08	3.53579e+08	505708801	3.00833e+08
M0273_POS	C6 H13 N3 O3	L-(+)-citrulline	NA	C00327	Amino acids	map00220 Arginine biosynthesis; map01100 Metabolic pathways; map01110 Biosynthesis of secondary metabolites; map01130 Biosynthesis of antibiotics; map01230 Biosynthesis of amino acids	8.46601e+07	2.45994e+07	2.89304e+07	4.36144e+07	2.20021e+07	2.12892e+07	4.10363e+07	4.97219e+07	3.62089e+07	3.81821e+07	1.98518e+07	2.31389e+07
M0275_POS	C11 H20 N2 O3	Leucylproline	HMDB0011175	NA	Amino acids, peptides, and analogues	NA	2.93057e+07	3.85942e+07	4.36504e+07	2.91794e+07	4.16846e+07	6.525e+07	4.37061e+07	3.88421e+07	5.5581e+07	4.76333e+07	5.41753e+07	2.38509e+07
M0293_POS	C9 H11 N O3	L-tyrosine	HMDB0000158	C00082	Amino acids	map00130 Ubiquinone and other terpenoid-quinone biosynthesis; map00231 Puromycin biosynthesis; map00261 Monobactam biosynthesis; map00350 Tyrosine metabolism; map00360 Phenylalanine metabolism; map00400 Phenylalanine, tyrosine and tryptophan biosynthesis; map00401 Novobiocin biosynthesis; map00460 Cyanoamino acid metabolism; map00680 Methane metabolism; map00730 Thiamine metabolism; map00940 Phen…	4.75643e+07	5.7495e+07	1.03863e+08	5.36527e+07	5.65474e+07	1.90323e+07	1.00538e+08	8.04747e+07	7.33387e+07	2.72928e+07	6.25722e+07	7.46002e+07
M0297_POS	C5 H10 N2 O3	D-(-)-glutamine	NA	C00819	Amino acids	map00471 D-Glutamine and D-glutamate metabolism; map01100 Metabolic pathways	1700602969	1314121135	4.3074e+08	1.3077e+08	272815030	3.32911e+08	2.68269e+08	408796448	4.03789e+08	2.76233e+08	3.99039e+08	2.35972e+08
M0300_POS	C6 H13 N O2	L-Isoleucine	HMDB0000172	C00407	Amino acids	map00280 Valine, leucine and isoleucine degradation; map00290 Valine, leucine and isoleucine biosynthesis; map00460 Cyanoamino acid metabolism; map00960 Tropane, piperidine and pyridine alkaloid biosynthesis; map00966 Glucosinolate biosynthesis; map00970 Aminoacyl-tRNA biosynthesis; map01060 Biosynthesis of plant secondary metabolites; map01064 Biosynthesis of alkaloids derived from ornithine, ly…	231928644	200764974	229856454	1.3154e+08	1.4661e+08	1.44414e+08	1.48989e+08	1.67614e+08	1.85456e+08	1.87487e+08	1.66013e+08	1.52498e+08
M0317_POS	C4 H8 N2 O3	Asparagine	NA	C00152	Amino acids	map00250 Alanine, aspartate and glutamate metabolism; map00460 Cyanoamino acid metabolism; map00970 Aminoacyl-tRNA biosynthesis; map01060 Biosynthesis of plant secondary metabolites; map01100 Metabolic pathways; map01110 Biosynthesis of secondary metabolites; map01230 Biosynthesis of amino acids; map04974 Protein digestion and absorption; map04978 Mineral absorption; map05230 Central carbon metab…	7.20554e+08	6.07124e+08	1.53304e+08	1.06348e+08	2.58456e+08	162688024	640955318	194041574	191577237	2.47772e+07	9.12277e+07	1.53607e+08
M0322_POS	C14 H17 N3 O S	N-benzyl-n-isopropyl-4-methyl-1,2,3-thiadiazole-5-carboxamide	NA	NA	NA	NA	1.83209e+08	6.57428e+07	7.17534e+07	4.43565e+07	6.36478e+07	4.58942e+07	7.75113e+07	7.8302e+07	7.78674e+07	5.41225e+07	6.1517e+07	5.33005e+07
M0327_POS	C7 H13 N O2	Dl-stachydrine	NA	NA	NA	NA	4.27572e+06	4.22935e+06	5.27066e+06	1.78481e+06	2.2602e+06	1.50895e+06	8.54846e+06	467483	1.13105e+06	1.74273e+06	1.43459e+07	4.93726e+07
M0340_POS	C16 H21 N3 O S	N1-[4-(tert-butyl)phenyl]-2-[(1-methyl-1h-imidazol-2-yl)thio]acetamide	NA	NA	NA	NA	2.7457e+07	1.09763e+07	39586318	3.49794e+07	3.72997e+07	3.40149e+07	1.50704e+07	3.52121e+07	4.15463e+07	2.76623e+07	4.65223e+07	4.21238e+07
M0347_POS	C10 H18 N4 O6	Argininosuccinic acid	HMDB0000052	C03406	Amino acids, peptides, and analogues	map00220 Arginine biosynthesis; map00250 Alanine, aspartate and glutamate metabolism; map01100 Metabolic pathways; map01110 Biosynthesis of secondary metabolites; map01130 Biosynthesis of antibiotics; map01230 Biosynthesis of amino acids	9.70739e+06	1.25112e+07	3.04715e+07	1.66022e+07	3.25899e+07	2.52404e+07	6.95946e+06	2.74292e+07	2.80155e+07	1.64922e+07	1.52629e+07	3.60009e+07
M0357_POS	C12 H22 O11	Α-lactose	NA	C00243	Carbohydrates	map00052 Galactose metabolism; map01100 Metabolic pathways; map02010 ABC transporters; map02060 Phosphotransferase system (PTS); map04973 Carbohydrate digestion and absorption	1.32054e+07	1.06742e+07	1.02739e+08	2.70001e+07	1.75063e+07	2.2998e+07	1.41393e+07	3.15557e+07	1.87945e+07	2.49238e+07	3.50913e+07	4.09829e+07
M0359_POS	C6 H12 N2 O4 S2	L-Cystine	HMDB0000192	C00491	Amino acids, peptides, and analogues	map00270 Cysteine and methionine metabolism; map01100 Metabolic pathways; map02010 ABC transporters; map04216 Ferroptosis; map04974 Protein digestion and absorption	1.49451e+06	1.83923e+06	1.58604e+07	1.66389e+06	3.22322e+06	2.58465e+06	3.70264e+06	1.80584e+06	2.42633e+06	4.86549e+06	2.62034e+06	3.29511e+06
M0361_POS	C4 H7 N O4	L-aspartic acid	HMDB0000191	C00049	Amino acids	map00220 Arginine biosynthesis; map00250 Alanine, aspartate and glutamate metabolism; map00260 Glycine, serine and threonine metabolism; map00261 Monobactam biosynthesis; map00270 Cysteine and methionine metabolism; map00300 Lysine biosynthesis; map00340 Histidine metabolism; map00410 beta-Alanine metabolism; map00460 Cyanoamino acid metabolism; map00710 Carbon fixation in photosynthetic organism…	129477190	8.86315e+07	4.898e+07	5.87064e+07	7.48016e+07	8.44853e+07	1.3765e+08	7.29897e+07	9.14476e+07	1.17082e+08	8.12222e+07	7.94713e+07
M0368_POS	C6 H6 O3	5-hydroxymethyl-2-furaldehyde	NA	C11101	Aldehydes	map00365 Furfural degradation; map01120 Microbial metabolism in diverse environments	3.95624e+06	1.04275e+06	1.09168e+07	9.94553e+06	9.87599e+06	1.3716e+07	3.55938e+06	1.1905e+07	1.07709e+07	1.25618e+07	1.88622e+07	1.09424e+07
M0369_POS	C6 H13 N O5	D-(+)-Glucosamine	HMDB0001514	C00329	Carbohydrates	map00520 Amino sugar and nucleotide sugar metabolism; map01100 Metabolic pathways; map02060 Phosphotransferase system (PTS)	1.98582e+07	1.47773e+07	4.65441e+07	3.13493e+07	3.21483e+07	4.05636e+07	1.2209e+07	4.31259e+07	5.75417e+07	3.83661e+07	8.15396e+07	4.72208e+07
M0371_POS	C5 H8 O4	Glutaric acid	HMDB0000661	C00489	Organic acids	map00071 Fatty acid degradation; map00310 Lysine degradation; map01120 Microbial metabolism in diverse environments	1.73335e+07	1.21576e+07	9.72277e+06	1.36195e+07	1.61352e+07	1.86492e+07	1.47581e+07	1.25143e+07	1.55301e+07	2.22689e+07	2.70922e+07	1.7843e+07
M0373_POS	C6 H12 O6	D-(+)-glucose	NA	C00293	NA	NA	3.38845e+07	2.46317e+07	7.14454e+07	4.89123e+07	5.52951e+07	6.35436e+07	2.07753e+07	7.25374e+07	9.08983e+07	6.36799e+07	1.21197e+08	6.80405e+07
M0377_POS	C5 H11 N O2 S	Methionine	NA	C01733	Amino acids, peptides, and analogues	NULL	7.44353e+07	7.63359e+07	7.31188e+07	1.92994e+07	5.84859e+07	5.76526e+07	5.07782e+07	4.49606e+07	9.07845e+07	6.21002e+07	4.02761e+07	3.7721e+07
M0381_POS	C8 H16 N4 O3	N-α-l-acetyl-arginine	NA	NA	NA	NA	932138	598999	1.33421e+06	1.52991e+06	1.89155e+06	1.24233e+06	347358	525056	602425	977891	997428	973431
M0404_POS	C7 H11 N O2	Ethosuximide	HMDB0014731	C07505	Pyrrolidones	NULL	1.89068e+06	1.33368e+06	817964	853545	655090	906529	411370	535524	899042	2.8178e+06	2.54914e+06	3.88469e+06
M0408_POS	C5 H4 N4 O	Allopurinol	HMDB0014581	NA	Pyrazolo[3,4-d]pyrimidines	NA	7.21352e+07	5.26667e+07	7.31954e+07	120686924	8.84669e+07	9.8965e+07	4.98107e+07	6.57256e+07	9.91252e+07	102621398	1.19996e+08	9.34267e+07
M0409_POS	C5 H4 N4 O2	Oxipurinol	HMDB0000786	C07599	Purines and derivatives	NULL	4.84095e+07	3.01176e+07	1.27118e+07	3.60585e+07	2.71178e+07	3.14795e+07	1.13613e+06	2.8286e+07	3.90012e+07	4.43406e+07	3.23455e+07	2.37521e+07
M0410_POS	C8 H17 N O2	Acetyl-β-methylcholine	NA	C07471	Quaternary ammonium salts	NULL	3.05827e+07	941563	2.62053e+07	4.04869e+07	3.42796e+06	6.26406e+07	8.39326e+06	3.39092e+07	3.48425e+07	4.27391e+07	2.43705e+07	2.00728e+07
M0411_POS	C10 H12 N6	{[[(4-cyanobenzyl)amino](imino)methyl]amino}methanimidamide	NA	NA	NA	NA	1.52381e+07	1.30055e+07	9.37082e+06	1.78523e+07	1.65928e+07	1.58647e+07	1.03361e+06	1.00545e+07	1.40095e+07	2.00768e+07	1.26278e+07	1.08797e+07
M0414_POS	C10 H12 N5 O6 P	Adenosine cyclophosphate	HMDB0000058	C00575	Purines and derivatives	map00230 Purine metabolism; map01522 Endocrine resistance; map02025 Biofilm formation - Pseudomonas aeruginosa; map02026 Biofilm formation - Escherichia coli; map04010 MAPK signaling pathway; map04014 Ras signaling pathway; map04015 Rap1 signaling pathway; map04020 Calcium signaling pathway; map04022 cGMP-PKG signaling pathway; map04024 cAMP signaling pathway; map04062 Chemokine signaling pathway…	1.48641e+07	9.60676e+06	2.0286e+06	2.47755e+06	2.25733e+06	3.90584e+06	175867	4.11116e+06	3.66502e+06	3.048e+06	2.40421e+06	1.40514e+06
M0449_POS	C9 H11 N O4	L-dopa	HMDB0000181	C00355	Amino acids, peptides, and analogues	map00350 Tyrosine metabolism; map00950 Isoquinoline alkaloid biosynthesis; map00965 Betalain biosynthesis; map01060 Biosynthesis of plant secondary metabolites; map01063 Biosynthesis of alkaloids derived from shikimate pathway; map01100 Metabolic pathways; map01110 Biosynthesis of secondary metabolites; map04728 Dopaminergic synapse; map04917 Prolactin signaling pathway; map05012 Parkinson diseas…	1.10826e+06	909975	2.71021e+06	2.25699e+06	1.19068e+06	5.33546e+06	632456	4.55987e+06	4.82001e+06	3.43785e+06	2.67705e+06	2.06827e+06
M0457_POS	C12 H16 N2 O3	3-morpholino-4-tetrahydro-1h-pyrrol-1-ylcyclobut-3-ene-1,2-dione	NA	NA	NA	NA	2.84274e+08	4.78513e+08	5.65177e+07	6.99979e+07	1.60714e+08	1.00577e+08	4.07362e+07	1.02328e+08	6.26457e+07	5.82743e+07	4.25652e+07	5.13887e+07
M0461_POS	C8 H9 N O	N-Benzylformamide	NA	C15561	NA	NULL	4.31359e+07	3.76733e+07	5.13423e+07	2.90633e+07	2.79829e+07	2.61279e+07	1.43542e+06	3.79191e+07	3.4752e+07	2.22662e+07	2.95294e+07	3.52156e+07
M0462_POS	C9 H8 O3	2-Hydroxycinnamate	HMDB0002641	C01772	Polyketides[PK]	map00360 Phenylalanine metabolism; map00940 Phenylpropanoid biosynthesis; map01110 Biosynthesis of secondary metabolites; map01120 Microbial metabolism in diverse environments	2.52843e+08	2.32541e+08	3.33984e+08	1.77839e+08	1.88142e+08	1.59616e+08	8.46864e+06	2.33129e+08	2.38046e+08	1.50106e+08	1.91227e+08	2.31318e+08
M0469_POS	C10 H13 N5 O4	Adenosine	HMDB0000050	C00212	Purines and derivatives	map00230 Purine metabolism; map01100 Metabolic pathways; map04022 cGMP-PKG signaling pathway; map04024 cAMP signaling pathway; map04071 Sphingolipid signaling pathway; map04080 Neuroactive ligand-receptor interaction; map04270 Vascular smooth muscle contraction; map04923 Regulation of lipolysis in adipocytes; map04924 Renin secretion; map05012 Parkinson disease; map05032 Morphine addiction; map05…	5.588e+06	2.27228e+06	1.1804e+07	5.93913e+06	6.30368e+06	1.40277e+07	671285	1.00036e+06	7.61485e+06	6.75629e+06	9.60825e+06	1.11475e+07
M0474_POS	C12 H20 N2 O3	Pirbuterol	HMDB0015407	C07807	Pyridine and derivatives	NULL	1.27549e+07	8.22387e+06	5.61982e+06	7.56719e+06	1.02776e+07	1.64636e+07	996025	9.88768e+06	1.2134e+07	1.32815e+07	6.59686e+06	6.07505e+06
M0478_POS	C8 H16 N2 O3	N6-acetyl-l-lysine	HMDB0000206	C02727	Amino acids, peptides, and analogues	map00310 Lysine degradation	1.85376e+07	1.41432e+07	9.41989e+06	1.92977e+07	9.48236e+06	1.25559e+07	7.95045e+06	1.26512e+07	2.16818e+07	2.01473e+07	1.91391e+07	1.00753e+07
M0482_POS	C19 H22 F N3 O4	Ofloxacin methyl ester	NA	NA	NA	NA	1.10751e+07	1.00716e+07	4.50683e+06	5.39435e+06	5.34983e+06	5.99926e+06	720392	6.92663e+06	7.52947e+06	6.22446e+06	7.68759e+06	4.21454e+06
M0488_POS	C10 H13 N5 O5	Guanosine 鸟苷	NA	NA	NA	NA	1.37053e+08	6.73453e+07	2.64899e+07	1.19902e+07	9.93599e+06	1.09931e+07	565001	2.03754e+07	1.85913e+07	1.31801e+07	1.59861e+07	1.34888e+07
M0497_POS	C10 H17 N3 O6 S	L-glutathione (reduced)	NA	C00051	Cofactors	map00270 Cysteine and methionine metabolism; map00480 Glutathione metabolism; map01100 Metabolic pathways; map02010 ABC transporters; map04216 Ferroptosis; map04918 Thyroid hormone synthesis; map04976 Bile secretion	5.38472e+07	7.26503e+07	1.88126e+07	1.4909e+07	2.35765e+07	1.31546e+07	947848	3.62476e+07	3.54672e+07	1.50844e+07	1.01142e+07	2.01947e+07
M0502_POS	C16 H18 N4 S2	7-(diethylamino)-5-methyl-3-phenyl[1,3]thiazolo[4,5-d]pyrimidine-2(3h)-thione	NA	NA	NA	NA	3.60619e+07	5.417e+07	4.26317e+07	3.66039e+07	3.22979e+07	2.65189e+07	785447	8.40977e+07	5.272e+07	4.53665e+07	4.35687e+07	4.11418e+07
M0505_POS	C10 H13 N5 O3	2'-deoxyadenosine	NA	C00559	Nucleic acids	map00230 Purine metabolism; map01100 Metabolic pathways	3.12746e+07	2.94317e+07	1.85569e+07	1.59413e+07	1.88727e+07	3.55805e+07	907789	2.02786e+07	1.94795e+07	2.98015e+07	1.69326e+07	2.2719e+07
M0506_POS	C6 H13 N O2	Isoleucine	NA	NA	NA	NA	1613273678	1400208502	1558453575	8.67823e+08	1034588434	1064810278	5.55494e+07	9.98785e+08	1012479540	9.29459e+08	1102433775	1213215636
M0510_POS	C6 H7 N5 O	1-methylguanine	HMDB0003282	NA	Purines and derivatives	NA	650248	614355	373252	403974	410775	564907	1.73904e+07	324037	342201	541846	415681	397106
M0513_POS	C9 H7 N O	8-hydroxyquinoline	NA	C19434	NA	NULL	2.31883e+07	3.60934e+07	5.26362e+06	1.32608e+06	1.15554e+07	6.09253e+06	374381	2.6682e+06	3.12858e+06	6.13197e+06	2.00452e+06	1.26509e+06
M0514_POS	C10 H12 N2 O2	Trans-3-hydroxycotinine	NA	NA	NA	NA	3.47163e+07	5.52892e+07	6.89803e+06	925315	1.92114e+07	9.53691e+06	354026	3.76369e+06	3.78031e+06	8.94672e+06	2.18834e+06	905434
M0517_POS	C12 H16 N2 O4	Tyrosylalanine	NA	NA	NA	NA	2.47346e+07	3.00956e+07	6.03031e+06	6.83836e+06	1.28294e+07	8.43041e+06	2.6711e+06	6.92823e+06	6.6598e+06	5.95216e+06	5.3912e+06	4.37354e+06
M0532_POS	C10 H13 N5 O4	2'-deoxyguanosine	NA	C00330	Nucleic acids	map00230 Purine metabolism; map01100 Metabolic pathways	6.52823e+07	5.47244e+07	1.16811e+07	1.4405e+07	1.17091e+07	1.25933e+07	1.10527e+07	1.64212e+07	1.57021e+07	1.51098e+07	1.26622e+07	1.1496e+07
M0536_POS	C10 H12 N4 O4	2'-deoxyinosine	NA	C05512	Purines and derivatives	map00230 Purine metabolism; map01100 Metabolic pathways	4.5183e+06	3.53775e+06	2.47701e+06	2.43162e+06	2.25017e+06	4.09867e+06	235905	2.30366e+06	2.81465e+06	6.30155e+06	3.23267e+06	2.98258e+06
M0541_POS	C17 H20 O	2-(cyclohexylmethylidene)-1,2,3,4-tetrahydronaphthalen-1-one	NA	NA	NA	NA	1.43764e+07	9.55147e+06	7.27267e+06	8.64454e+06	1.13992e+07	1.84418e+07	2.3164e+07	1.09188e+07	13248624	1.5426e+07	6.13758e+06	7.18652e+06
M0542_POS	C6 H5 N O3	6-hydroxynicotinic acid	HMDB0002658	C01020	Pyridine and derivatives	map00760 Nicotinate and nicotinamide metabolism; map01120 Microbial metabolism in diverse environments	2.94177e+06	3.11202e+06	5.73239e+06	5.33054e+06	5.90227e+06	6.83909e+06	6.06439e+06	3.21851e+06	5.73677e+06	5.72513e+06	2.25201e+06	2.35888e+06
M0550_POS	C11 H16 F3 N3 O	1-tetrahydro-1h-pyrrol-1-yl-3-[3-(trifluoromethyl)-1h-pyrazol-1-yl]propan-2-ol	NA	NA	NA	NA	1.15479e+07	1.26679e+07	2.7514e+07	2.26587e+07	1.64547e+07	1.48435e+07	5.23377e+06	4.18706e+07	4.32709e+07	1.64676e+07	2.59648e+07	3.66642e+07
M0552_POS	C16 H12 O4	Formononetin	HMDB0005808	C00858	Flavonoids	map00943 Isoflavonoid biosynthesis; map01061 Biosynthesis of phenylpropanoids; map01110 Biosynthesis of secondary metabolites	2.99454e+07	4.10492e+07	3.8794e+06	3.08401e+06	4.62528e+06	2.30743e+06	1.17265e+07	1.10296e+07	1.21247e+07	4.62632e+06	1.79075e+06	4.99444e+06
M0559_POS	C21 H22 O4	Bavachinin	NA	NA	NA	NA	6.2123e+06	8.96135e+06	3.40095e+06	1.99677e+06	6.33024e+06	6.04737e+06	497440	1.90307e+06	1.3835e+06	3.5574e+06	1.7336e+06	1.68327e+06
M0562_POS	C11 H14 N2 O4	Glycyl-L-tyrosine	HMDB0028853	NA	Amino acids, peptides, and analogues	NA	8.64026e+06	6.98934e+06	4.88047e+06	4.90066e+06	3.97167e+06	3.53719e+06	7.27977e+06	3.47718e+06	5.11353e+06	4.10655e+06	4.53428e+06	3.2658e+06
M0563_POS	C12 H16 N2 O4	Alanyltyrosine	NA	NA	NA	NA	6.44048e+06	5.45752e+06	4.74819e+06	7.71033e+06	6.12107e+06	6.83272e+06	5.52988e+06	8.91056e+06	8.59577e+06	7.2131e+06	8.11179e+06	5.59078e+06
M0564_POS	C11 H15 N5 O4	2'-o-methyladenosine	HMDB0004326	NA	Purines and derivatives	NA	1.02713e+08	62001410	1.29409e+07	1.70115e+07	1.47626e+07	1.80716e+07	968045	1.49912e+07	15847432	1.44088e+07	1.76881e+07	2.12441e+07
M0566_POS	C6 H9 N O S	4-methyl-5-thiazoleethanol	NA	C04294	Alkaloids	map00730 Thiamine metabolism; map01100 Metabolic pathways	1.76579e+06	989079	753958	3.55204e+06	2.59122e+06	1.00047e+07	1.16721e+07	7.53292e+06	6.69574e+06	1.17262e+07	4.84305e+06	1.19444e+07
M0573_POS	C18 H14 O3	Dihydrotanshinone I 二氢丹参酮I	NA	NA	NA	NA	8.45471e+06	7.99611e+06	1.08374e+07	6.51676e+06	8.65894e+06	5.965e+06	5.49483e+06	8.74054e+06	8.86275e+06	3.66239e+06	6.08895e+06	8.11277e+06
M0574_POS	C11 H15 N5 O5	2'-o-methylguanosine	NA	NA	NA	NA	1.56792e+07	1.06524e+07	4.23966e+06	3.612e+06	3.33116e+06	4.36271e+06	1.09063e+07	4.64689e+06	5.2517e+06	4.43394e+06	5.22601e+06	5.45304e+06
M0575_POS	C9 H11 N O2	L-phenylalanine	HMDB0000159	C00079	Amino acids	map00360 Phenylalanine metabolism; map00400 Phenylalanine, tyrosine and tryptophan biosynthesis; map00460 Cyanoamino acid metabolism; map00940 Phenylpropanoid biosynthesis; map00960 Tropane, piperidine and pyridine alkaloid biosynthesis; map00966 Glucosinolate biosynthesis; map00970 Aminoacyl-tRNA biosynthesis; map01060 Biosynthesis of plant secondary metabolites; map01061 Biosynthesis of phenylp…	5.70136e+08	3.31127e+08	7.7904e+08	2.43906e+08	276211230	2.00439e+08	5.32005e+08	4.23712e+08	3.7623e+08	3.58364e+08	3.31454e+08	4.48753e+08
M0578_POS	C10 H14 N2 O5	Thymidine	HMDB0000273	C00214	Nucleic acids and analogues	map00240 Pyrimidine metabolism; map01100 Metabolic pathways	9.28833e+06	7.27002e+06	2.73507e+06	2.01906e+06	3.192e+06	2.56536e+06	8.94243e+06	2.47903e+06	4.43416e+06	2.77559e+06	1.70208e+06	2.54332e+06
M0579_POS	C5 H6 N2 O2	Thymine	HMDB0000262	C00178	Pyrimidines and pyrimidine derivatives	map00240 Pyrimidine metabolism; map01100 Metabolic pathways	2.63306e+07	2.30997e+07	6.18736e+06	6.50283e+06	9.72591e+06	6.72268e+06	2.52318e+07	8.86802e+06	8.02977e+06	9.63063e+06	6.44676e+06	5.23639e+06
M0586_POS	C9 H8 O2	Dihydrocoumarin	HMDB0036626	C02274	Coumarins and derivatives	map00624 Polycyclic aromatic hydrocarbon degradation; map01120 Microbial metabolism in diverse environments	7.7204e+08	7.66579e+08	2137861835	7.72474e+08	9.23363e+08	870408048	1513920262	1236379013	1157431827	1070152355	7.46614e+08	1327372784
M0597_POS	C12 H15 N3 O3	Oxibendazole	NA	D05293	NA	NA	4.3931e+07	4.31788e+07	1.99922e+07	2.47404e+07	2.10858e+07	2.27889e+07	1.40035e+07	3.03751e+07	3.19773e+07	2.31125e+07	1.52573e+07	2.32424e+07
M0600_POS	C8 H14 N2 O5 S	Υ-glutamylcysteine	NA	C00669	Amino acids, peptides, and analogues	map00480 Glutathione metabolism; map01100 Metabolic pathways; map04216 Ferroptosis	1.11584e+07	1.11986e+07	9.0208e+06	7.61618e+06	1.01769e+07	7.47515e+06	8.88018e+06	1.57832e+07	1.47226e+07	8.40263e+06	8.99518e+06	1.06553e+07
M0603_POS	C12 H18 N2 O3	[3-({3-[(cyclopropylmethyl)amino]-3-oxetanyl}methyl)-1,2-oxazol-5-yl]methanol	NA	NA	NA	NA	9.06631e+07	7.08454e+07	3.6186e+07	3.57902e+07	1.4932e+08	1.11321e+08	1.39747e+08	4.50498e+07	1.61907e+07	2.99451e+07	4.27254e+07	2.85414e+07
M0605_POS	C10 H14 N2 O4	Carbidopa	HMDB0014336	C06870	Phenylpropanoic acids	NA	6.15115e+07	4.38413e+07	1.67816e+07	4.53956e+06	1.03847e+07	5.51154e+06	1.40149e+07	1.5126e+07	1.11724e+07	7.75525e+06	5.28407e+06	5.68566e+06
M0606_POS	C10 H13 N5 O	Trans-zeatin	NA	C00371	Purines and derivatives	map00908 Zeatin biosynthesis; map01060 Biosynthesis of plant secondary metabolites; map01070 Biosynthesis of plant hormones; map01100 Metabolic pathways; map01110 Biosynthesis of secondary metabolites; map04075 Plant hormone signal transduction	5.5599e+07	4.76032e+07	3.2217e+07	1.96742e+07	3.00705e+07	3.3516e+07	5.31732e+07	2.50038e+07	3.5482e+07	3.68498e+07	4.95085e+07	2.90534e+07
M0610_POS	C16 H12 O2	6-methylflavone	NA	NA	NA	NA	3.88698e+07	4.31533e+07	2.14639e+07	1.85236e+07	1.24671e+07	1.73421e+07	1.57496e+07	3.19145e+07	3.10861e+07	1.53961e+07	1.5627e+07	2.56008e+07
M0631_POS	C13 H14 O5	PMK ethyl glycidate	NA	NA	NA	NA	4.01956e+06	1.05287e+07	1.33083e+07	1.8586e+07	2.6769e+07	2.95041e+07	4.2496e+06	5.71904e+06	3.30493e+06	1.73963e+07	2.91802e+07	3.94758e+07
M0632_POS	C14 H16 N4 O3 S	N4-Acetylsulfamethazine	NA	NA	NA	NA	2.133e+06	5.38153e+06	7.67012e+06	1.1638e+07	1.46994e+07	1.72106e+07	2.29232e+06	3.32268e+06	1.81734e+06	9.5525e+06	1.6859e+07	2.32408e+07
M0647_POS	C9 H14 N5 O4 P	Tenofovir	HMDB0014445	NA	Purines and derivatives	NULL	4.34147e+06	5.14793e+06	1.04011e+06	520698	1.712e+06	771535	2.04606e+06	2.09052e+06	2.79854e+06	774957	598265	732122
M0654_POS	C10 H14 O	Perillene 紫苏烯	NA	NA	NA	NA	7.49399e+06	6.29157e+06	2.86569e+07	4.61142e+06	9.76771e+06	6.00895e+06	4.57704e+06	9.01634e+06	3.85519e+06	5.34816e+06	5.42709e+06	3.93374e+06
M0667_POS	C20 H34 O6	6-ketoprostaglandin f1α	NA	C05961	Fatty acyls[FA]	map00590 Arachidonic acid metabolism; map01100 Metabolic pathways	9.27509e+07	7.77337e+07	1.97937e+08	4.0274e+07	7.10632e+07	5.37581e+07	5.5979e+07	9.64198e+07	4.40281e+07	6.36707e+07	4.80165e+07	2.91523e+07
M0672_POS	C11 H16 O	5-phenyl-1-pentanol	HMDB0031624	NA	Fatty acyls[FA]	NA	5.1424e+06	6.38212e+06	6.62271e+06	3.66004e+06	4.20441e+06	2.64791e+06	3.18104e+06	4.59482e+06	2.80623e+06	2.90348e+06	1.97919e+06	2.46627e+06
M0680_POS	C12 H14 O4	Ethyl ferulate 阿魏酸乙酯	NA	NA	NA	NA	361093	459772	247735	235123	5.45343e+06	266775	517599	2.88304e+06	217322	261109	355681	200734
M0681_POS	C21 H28 N4 O2	N-({(2r,4s,5r)-5-[3-(2-methoxyphenyl)-1-methyl-1h-pyrazol-5-yl]-1-azabicyclo[2.2.2]oct-2-yl}methyl)acetamide	NA	NA	NA	NA	1.1036e+07	9.40286e+06	1.83444e+07	5.37541e+06	4.70867e+06	8.88111e+06	8.31366e+06	4.31134e+06	6.59434e+06	8.90903e+06	5.89783e+06	5.24503e+06
M0703_POS	C18 H30 O5	2,3-dinor-11β-prostaglandin f2α	NA	NA	NA	NA	2.29018e+07	1.85549e+07	1.30762e+07	1.70024e+07	1.27928e+07	1.54419e+07	1.53244e+07	1.02319e+07	1.46424e+07	1.57852e+07	1.81297e+07	1.26088e+07
M0704_POS	C12 H16 N2 O2 S3	N2,n2-diethyl-5-(2-methyl-1,3-thiazol-4-yl)thiophene-2-sulfonamide	NA	NA	NA	NA	780841	639811	1.99664e+06	3.16553e+06	1.82192e+06	2.39194e+06	230430	1.81038e+06	1.72411e+06	2.28643e+06	3.48112e+06	3.91958e+06
M0712_POS	C27 H42 O3	Diosgenin	NA	C08898	Sterol lipids[ST]	map01060 Biosynthesis of plant secondary metabolites	42580.2	106044	8.76521e+06	72993.6	496060	66628.6	80181.1	41304.7	45791.9	30399.1	36324.8	72648.6
M0715_POS	C15 H22 O4	1,9b-dihydroxy-6,6,9a-trimethyl-5,5a,6,7,8,9,9a,9b-octahydronaphtho[1,2-c]furan-3(1h)-one	NA	NA	NA	NA	322386	457006	893814	2.56369e+06	1.10928e+06	1.61231e+06	778341	2.06706e+06	598772	892641	2.95133e+06	1.49603e+06
M0719_POS	C13 H12 O3	Nepodin 羊蹄素	NA	C09954	NA	NULL	1.42528e+06	1.29322e+06	2.33861e+06	1.35027e+06	1.98843e+06	833428	354554	2.83492e+06	1.45456e+06	1.03687e+06	1.04112e+06	1.49435e+06
M0724_POS	C20 H34 O5	Prostaglandin h1	HMDB0013041	NA	Fatty acyls[FA]	NA	1.41675e+08	1.20875e+08	6.8804e+07	7.72764e+07	7.5401e+07	8.06129e+07	1.00151e+08	7.33103e+07	4.68002e+07	9.12262e+07	6.6937e+07	7.87971e+07
M0739_POS	C17 H16 N2 O	Disperse yellow 39	NA	NA	NA	NA	34648.6	33093.3	29980.7	2.05065e+06	213265	118991	35591.9	255840	2.73308e+06	24601.3	4.503e+06	2.5965e+06
M0777_POS	C12 H18 O3	Jasmonic acid	HMDB0032797	C08491	Fatty acyls[FA]	map00592 alpha-Linolenic acid metabolism; map01060 Biosynthesis of plant secondary metabolites; map01070 Biosynthesis of plant hormones; map01100 Metabolic pathways; map01110 Biosynthesis of secondary metabolites; map04075 Plant hormone signal transduction	4.18263e+06	3.56105e+06	5.32905e+07	1.58044e+07	1.61668e+07	1.20821e+07	2.86698e+07	7.09074e+06	2.47928e+07	9.58231e+06	1.23703e+07	1.75114e+07
M0793_POS	C32 H45 N O7	Milbemycin a4 oxime	NA	NA	NA	NA	1.74978e+06	2.56572e+06	3.55773e+06	1.01353e+06	4.64146e+06	2.47907e+06	902296	1.71786e+06	1.46149e+06	993526	1.16827e+06	2.08612e+06
M0805_POS	C16 H18 F N3 O3	Norfloxacin	HMDB0015192	C06687	Quinoline carboxylic acids	map02010 ABC transporters	3.3293e+06	5.15687e+06	453532	64987.1	470720	357488	51855.8	307157	454612	474426	99005.6	146291
M0811_POS	C9 H19 N O	2,2,6,6-tetramethyl-4-piperidinol	NA	NA	NA	NA	3.26812e+07	1.00079e+08	5.37326e+06	4.88826e+06	6.35172e+06	6.09628e+06	1.25331e+07	6.86559e+06	5.94479e+06	6.50135e+06	4.72748e+06	3.33345e+06
M0841_POS	C21 H34 O5	Β-cortolone	NA	NA	NA	NA	6.349e+06	6.83403e+06	1.30537e+07	1.1936e+07	1.71522e+07	2.93672e+07	1.29592e+07	1.03211e+07	1.62536e+07	2.01626e+07	8.03438e+06	1.72352e+07
M0842_POS	C25 H30 N2 O3	(4as,9ar)-7-benzyl-2-[(4-methoxyphenyl)acetyl]decahydro-6h-pyrido[3,4-d]azepin-6-one	NA	NA	NA	NA	2.65133e+06	2.17962e+06	2.86865e+06	4.13484e+06	5.27051e+06	1.09964e+07	4.79159e+06	4.22811e+06	6.34375e+06	7.69259e+06	3.43028e+06	5.3669e+06
M0851_POS	C15 H24 O3	2-(8-hydroxy-4a,8-dimethyldecahydro-2-naphthalenyl)acrylic acid	NA	NA	NA	NA	2.58876e+06	6.13232e+06	229542	7.65776e+06	1.22934e+06	2.72103e+06	4.49979e+06	2.45139e+06	5.10744e+06	4.01616e+06	1.64075e+06	3.83385e+06
M0861_POS	C31 H42 N2 O5	N-[(1s,2s,8s,8as)-8-hydroxy-7-{(2s)-1-[(4-methoxybenzyl)amino]-1-oxo-2-propanyl}-1,4a-dimethyldecahydro-2-naphthalenyl]-4-methoxybenzamide	NA	NA	NA	NA	1.43234e+06	2.52487e+06	9.19124e+06	3.80964e+06	2.88945e+06	3.81301e+06	1.05452e+06	4.1964e+06	2.90175e+06	1.45754e+06	2.39766e+06	2.8637e+06
M0868_POS	C22 H33 N O4	Tuberostemonine 对叶百部碱	NA	NA	NA	NA	2.36294e+06	4.04949e+06	1.79585e+06	893285	919912	784415	2.62724e+06	4.28652e+06	2.8034e+06	1.01675e+06	783887	833813
M0875_POS	C12 H17 N O4 S	Dimethenamide oxa	NA	NA	NA	NA	2.83288e+07	2.73135e+07	4.81338e+06	2.1748e+06	2.82466e+06	2.58147e+06	7.35798e+06	9.76471e+06	8.14169e+06	3.46195e+06	2.30586e+06	2.85363e+06
M0888_POS	C20 H31 N O3	Stearidonoyl glycine	NA	NA	NA	NA	4.55707e+06	4.09684e+06	5.37312e+06	2.87878e+06	2.69337e+06	2.63172e+06	4.02105e+06	2.81468e+06	2.3932e+06	2.20718e+06	2.85666e+06	2.12707e+06
M0905_POS	C22 H26 O6	Bis(methylbenzylidene)sorbitol	NA	NA	NA	NA	2527670940	2254278621	1080271040	1697396331	1871169082	1441068334	3062585374	1447068152	1351911340	1595744424	1667658562	1512306778
M0914_POS	C23 H31 N O6	Protostemonine 原百部碱	NA	NA	NA	NA	8.55329e+06	1.0855e+07	3.86981e+06	4.69407e+06	5.60965e+06	4.85971e+06	1.09795e+07	4.73108e+06	5.21119e+06	6.42427e+06	5.66764e+06	3.76165e+06
M0917_POS	C17 H28 O2	Farnesyl Acetate	NA	NA	NA	NA	8.81701e+06	603832	3.93269e+06	3.25285e+06	268717	2.76071e+06	1.26281e+07	1.37657e+07	1.16237e+07	1.5538e+06	5.91288e+06	4.25078e+06
M0922_POS	C14 H25 N O2	1,2,2,6,6-pentamethyl-4-piperidyl methacrylate	NA	NA	NA	NA	3.47976e+06	2.55839e+06	539152	2.3995e+06	1.5897e+06	1.14178e+06	3.45703e+06	1.05606e+06	1.79703e+06	1.95601e+06	2.23279e+06	3.68664e+06
M0927_POS	C18 H24 O2	19-norandrostenedione	NA	NA	NA	NA	2.62136e+06	1.82958e+06	2.78502e+06	4.50953e+06	4.43915e+06	4.19179e+06	2.28921e+06	5.6507e+06	6.44101e+06	6.06099e+06	1.80518e+06	3.54394e+06
M0928_POS	C18 H30 O5	2,3-Dinor-8-iso prostaglandin F2alpha	NA	C14794	Fatty acyls[FA]	map00590 Arachidonic acid metabolism	1.64105e+08	1.09181e+08	9.79475e+07	2.47082e+08	1.90221e+08	2.13857e+08	1.58921e+08	2.55039e+08	2.57167e+08	298993998	1.2008e+08	1.48518e+08
M0944_POS	C18 H24 O3	Estriol	HMDB0000153	C05141	Steroids and derivatives	map00140 Steroid hormone biosynthesis; map01100 Metabolic pathways; map07226 Progesterone, androgen and estrogen receptor agonists/antagonists	8.70413e+06	6.42281e+06	2.17404e+06	6.11358e+06	7.17343e+06	9.54505e+06	1.13233e+07	3.91381e+06	4.79108e+06	4.03289e+06	2.45672e+06	5.22237e+06
M0955_POS	C23 H38 F N O2	Arn1203	NA	NA	NA	NA	1.15149e+06	1.75539e+06	1.52314e+07	5.13893e+06	1.19288e+07	1.42043e+07	2.49008e+06	2.78725e+06	3.75029e+06	8.00878e+06	3.93845e+06	9.21722e+06
M0970_POS	C14 H22 O4	(+/-)-c75	NA	NA	NA	NA	3.35034e+06	2.52964e+06	3.19574e+06	3.12445e+06	1.77543e+06	2.14243e+06	2.19913e+06	2.34306e+06	2.4585e+06	1.92292e+06	3.3378e+06	2.00112e+06
M0972_POS	C18 H28 O3	9s,13r-12-oxophytodienoic acid	NA	NA	NA	NA	9.24686e+08	5.70654e+08	2.37731e+08	3.76575e+08	288847434	3.52934e+08	437392654	2.22424e+08	3.10066e+08	3.68666e+08	3.96392e+08	2.87901e+08
M0975_POS	C14 H20 O2	2,6-di-tert-butyl-1,4-benzoquinone	NA	NA	NA	NA	4.68675e+07	2.92269e+07	1.28312e+07	1.55497e+07	1.00657e+07	1.45017e+07	2.12031e+07	2.01477e+07	1.19734e+07	1.17891e+07	1.23861e+07	1.15453e+07
M0976_POS	C15 H22 O2	Artemisinic acid 青蒿酸	NA	C20309	NA	NULL	3.22555e+07	2.20517e+07	8.73553e+06	1.26485e+07	6.54273e+06	1.06775e+07	1.67559e+07	1.53224e+07	1.01914e+07	9.18483e+06	8.55669e+06	9.28785e+06
M0978_POS	C20 H30 O5	Prostaglandin k2	NA	NA	NA	NA	1.34003e+08	8.44534e+07	4.34806e+07	5.0721e+07	3.18912e+07	4.42965e+07	6.86787e+07	5.87406e+07	4.06022e+07	3.61461e+07	4.17275e+07	32352434
M0980_POS	C18 H26 O2	19-nortestosterone	NA	C07254	Steroids and derivatives	NULL	6.89424e+08	3.92244e+08	1.70686e+08	1.94679e+08	1.53883e+08	230759769	2.88701e+08	2.59499e+08	1.72723e+08	166469145	2.01253e+08	1.70219e+08
M0981_POS	C20 H34 O4	(+/-)5(6)-dihet	NA	NA	NA	NA	2.44871e+08	1.9032e+08	8.91792e+07	1.2008e+08	6.23531e+07	1.00795e+08	1.73719e+08	1.41928e+08	9.00647e+07	9.90407e+07	1.09289e+08	7.91803e+07
M0982_POS	C16 H26 N2 O5	Methyl (2r)-1-(cyclohexylcarbonyl)-4-(methoxyacetyl)-2-piperazinecarboxylate	NA	NA	NA	NA	7.03802e+06	4.32014e+06	1.86326e+06	1.2868e+06	1.08238e+06	1.85799e+06	2.48986e+06	2.71145e+06	1.91412e+06	1.58578e+06	2.14292e+06	1.53993e+06
M0994_POS	C16 H28 O5	(6e)-10-heptyl-5,8,9-trihydroxy-3,4,5,8,9,10-hexahydro-2h-oxecin-2-one	NA	NA	NA	NA	2.77815e+06	3.31658e+06	4.24229e+06	4.37269e+06	1.90317e+06	1.88659e+06	2.20294e+06	4.51095e+06	3.50292e+06	2.76404e+06	5.0158e+06	3.43498e+06
M0998_POS	C14 H12 O3	Demethoxyyangonin 去甲氧基醉椒素	HMDB0034270	NA	Polyketides[PK]	NULL	608029	105184	4.78709e+07	26331.1	30119.6	27995.2	49600.5	26888.9	26288.3	74300.5	483655	28787.2
M1000_POS	C17 H16 O6	Byakangelicol 白当归脑	NA	C16925	NA	NULL	3.38287e+06	3.56523e+06	1.8845e+06	18509.9	531885	1.61279e+06	28381	20225.7	22407.2	1.55745e+06	19931.9	18960.8
M1018_POS	C20 H36 O4	11-deoxy prostaglandin f1β	NA	NA	NA	NA	4.48923e+07	4.03697e+07	8.54392e+07	2.77181e+07	3.52161e+07	3.51939e+07	4.05232e+07	4.09201e+07	2.9885e+07	4.74069e+07	3.34265e+07	2.31012e+07
M1024_POS	C21 H32 O5	Tetrahydrocortisone	HMDB0000903	C05470	Steroids and derivatives	NA	731275	893403	1.49013e+06	1.40892e+06	2.90687e+06	4.17872e+06	1.16421e+06	1.21636e+06	1.7539e+06	2.425e+06	1.12337e+06	2.89398e+06
M1026_POS	C22 H30 N4 O2	N-{[(2r,4s,5r)-5-(3-cyclopentyl-1-methyl-1h-pyrazol-5-yl)-1-azabicyclo[2.2.2]oct-2-yl]methyl}-2-furamide	NA	NA	NA	NA	2.12796e+06	4.14816e+06	5.8433e+06	4.39926e+06	7.50572e+06	9.96582e+06	6.43018e+06	1.6762e+06	2.00304e+06	1.07344e+07	3.52423e+06	8.5875e+06
M1033_POS	C18 H39 N O3	2-amino-1,3,4-octadecanetriol	NA	C12144	Sphingolipids[SP]	map00600 Sphingolipid metabolism; map01100 Metabolic pathways	5.56543e+08	6.37564e+08	1.91505e+08	4.31847e+08	3.20951e+08	3.33083e+08	5.62107e+08	2.87474e+08	3.24828e+08	294634610	450021593	3.87161e+08
M1034_POS	C18 H33 N O4	10-nitrooleate	NA	NA	NA	NA	1.92869e+07	1.51685e+07	2.32541e+07	2.83611e+07	2.96242e+07	2.99328e+07	14396153	1.46205e+07	1.01825e+07	2.23077e+07	1.53965e+07	1.70816e+07
M1039_POS	C10 H21 N O	Decanamide	NA	NA	NA	NA	5.82354e+07	3.86619e+07	1.94403e+07	4.00438e+07	3.04098e+07	2.33111e+07	8.19263e+07	2.7337e+07	1.67648e+07	3.22333e+07	2.95554e+07	4.00679e+07
M1040_POS	C12 H27 N	Dodecylamine	NA	NA	NA	NA	7.81493e+06	6.55695e+06	2.51121e+06	3.10121e+06	3.34003e+06	2.96801e+06	7.107e+06	5.20024e+06	4.47065e+06	2.97361e+06	3.02763e+06	3.26345e+06
M1052_POS	C22 H47 N O5	Hydrolyzed fumonisin b1	NA	C19805	NA	NULL	9.78956e+06	1.13013e+07	2.97579e+06	8.85757e+06	5.77442e+06	6.06192e+06	9.22378e+06	4.66165e+06	4.12662e+06	4.04348e+06	8.56991e+06	7.79941e+06
M1055_POS	C20 H32 O4	Dihydroagathic acid	NA	NA	NA	NA	1.85434e+07	1.03858e+07	2.15011e+07	6.46225e+07	5.09659e+07	7.03068e+07	3.25264e+07	6.20703e+07	3.87739e+07	6.68742e+07	4.52511e+07	3.42171e+07
M1056_POS	C20 H24 O2	Eicosatetraynoic acid	NA	NA	NA	NA	3.85136e+07	2.75e+07	4.3462e+07	1.47798e+08	1.15733e+08	152161069	5.80832e+07	1.16824e+08	8.3007e+07	1.35966e+08	8.86774e+07	7.74489e+07
M1057_POS	C15 H14 O4	Luvangetin	NA	C09273	Coumarins	NULL	37140.9	34194.5	3.18445e+06	36115.1	30202.9	36066.6	36362.2	32015.8	26485.2	39333.3	39603.9	29537.6
M1073_POS	C23 H22 O8	5,6a-dihydroxy-2-isopropenyl-8,9-dimethoxy-1,2,12,12a-tetrahydrochromeno[3,4-b]furo[2,3-h]chromen-6(6ah)-one	NA	NA	NA	NA	404258	814028	3.02641e+06	1.8844e+06	2.65978e+06	2.85379e+06	1.33439e+06	574379	428454	1.57115e+06	1.64003e+06	3.97324e+06
M1084_POS	C24 H30 O6	Bis(4-ethylbenzylidene)sorbitol	NA	NA	NA	NA	3122812355	3093093475	1369782667	2108535700	2298504384	1848669282	3368482210	1624766271	1594878192	1900090223	2164767444	1837129013
M1086_POS	C9 H10 O	2,4-dimethylbenzaldehyde	HMDB0032142	NA	Benzene and derivatives	NA	1.31917e+07	1.38858e+07	6.23616e+06	1.02128e+07	1.13039e+07	9.04452e+06	1.56304e+07	7.84294e+06	7.80286e+06	9.6224e+06	1.00083e+07	8.75482e+06
M1093_POS	C26 H31 N5 O2	1-{[(1s,4s,6s)-6-isopropyl-3-methyl-4-{[5-(4-pyridinyl)-1,3,4-oxadiazol-2-yl]methyl}-2-cyclohexen-1-yl]methyl}-3-phenylurea	NA	NA	NA	NA	1.1162e+07	1.21251e+07	4.61078e+06	5.81794e+06	7.62506e+06	6.96888e+06	1.00581e+07	5.91313e+06	5.7655e+06	8.04582e+06	6.23271e+06	4.81677e+06
M1097_POS	C24 H24 N2 O7	3-{[4-(1,3-benzodioxol-5-ylmethyl)piperazino]carbonyl}-6,7-dimethoxy-2h-chromen-2-one	NA	NA	NA	NA	2.33723e+07	2.10985e+07	8.03771e+06	1.11205e+07	1.43162e+07	1.17106e+07	2.21463e+07	1.09429e+07	1.06631e+07	1.51812e+07	1.33304e+07	1.00906e+07
M1102_POS	C9 H10 O3	Ethylparaben 尼泊金乙	HMDB0032573	NA	Benzene and derivatives	NA	4.50185e+07	3.02929e+07	1.19041e+07	1.30506e+07	2.64056e+07	1.75976e+07	3.07858e+07	1.77972e+06	1.81491e+07	2.98542e+07	2.08133e+07	1.56672e+07
M1103_POS	C11 H14 O3	4-ethoxy ethylbenzoate	NA	NA	NA	NA	6.49679e+07	4.26694e+07	1.89611e+07	2.01558e+07	3.99003e+07	2.50386e+07	4.23477e+07	2.64539e+06	2.65392e+07	4.23405e+07	2.84202e+07	2.20218e+07
M1128_POS	C23 H34 O5	15-deoxy-δ12,14-prostaglandin j2-2-glycerol ester	NA	NA	NA	NA	3.00782e+06	2.06457e+06	3.69105e+06	5.43327e+06	7.14878e+06	1.16997e+07	4.2268e+06	3.77932e+06	4.98888e+06	7.91806e+06	3.49251e+06	9.27439e+06
M1130_POS	C16 H12 N2 O2	N4,5-diphenyl-1,3-oxazole-4-carboxamide	NA	NA	NA	NA	2.73356e+06	836986	666962	1.84024e+06	167799	440297	118669	1.03567e+07	5.52409e+06	763789	447841	482226
M1134_POS	C19 H32 O4	5-Tetradecyloxy-2-furonic acid	NA	NA	NA	NA	1.12839e+06	1.58695e+06	1.61005e+07	1.5568e+07	2.01552e+07	2.48338e+07	3.40702e+06	3.56135e+06	5.80914e+06	1.32295e+07	1.99473e+07	1.82782e+07
M1140_POS	C18 H33 N O4	9-nitrooleate	NA	NA	NA	NA	5.19752e+07	3.64329e+07	2.02056e+07	3.82091e+07	3.24845e+07	2.89723e+07	40255605	1.64277e+07	2.62179e+07	1.45829e+07	3.12919e+07	4.03468e+07
M1149_POS	C18 H34 O4	(+/-)12(13)-dihome	NA	C14829	Fatty acyls[FA]	map00591 Linoleic acid metabolism	2.20825e+08	2.8154e+08	4.92088e+08	211906374	1.91214e+08	2.56155e+08	3.07946e+08	240719138	2.50636e+08	248018254	2.27378e+08	2.5928e+08
M1157_POS	C16 H16 O3	Pterostilbene 紫檀芪	NA	C10287	Polyketides[PK]	map00945 Stilbenoid, diarylheptanoid and gingerol biosynthesis	7.29386e+06	7.86624e+06	9.0803e+06	3.54151e+06	6.57199e+06	2.59973e+06	1.21073e+06	7.04312e+06	6.07595e+06	4.29065e+06	4.18762e+06	3.86773e+06
M1161_POS	C15 H14 O3	Α-lapachone	NA	NA	NA	NA	294686	248643	2.45099e+07	63607.4	141894	91074.2	234953	85230.6	126379	150822	3.14996e+06	277046
M1174_POS	C15 H14 O4	8-(3-isopropenyl-2-oxiranyl)-7-methoxy-2h-chromen-2-one	NA	NA	NA	NA	35884.8	39333.3	3.21681e+07	40456.4	56092.7	70974.8	41389.1	27853	35480.6	70992.3	1.61567e+06	47517.3
M1213_POS	C15 H16 O3	Osthole 蛇床子素	NA	C09280	Coumarins	NULL	23575.8	22602.6	2.21013e+06	21796.2	29995.8	36233.5	28835	13420.6	12028.6	27702.8	60790	24888.4
M1215_POS	C14 H15 F3 N4 O2 S	N1-(2-methoxy-5-methylphenyl)-2-{[4-methyl-5-(trifluoromethyl)-4h-1,2,4-triazol-3-yl]thio}acetamide	NA	NA	NA	NA	230250	1.26033e+06	80224.4	369096	674525	1.31774e+06	6.21031e+07	94352	134254	398977	944973	5.72867e+07
M1222_POS	C17 H24 O3	Shogaol	NA	C10494	Polyketides[PK]	NULL	3.9506e+06	5.94337e+06	3.79113e+06	3.39959e+06	4.16404e+06	3.50651e+06	6.54692e+06	970397	686080	4.87827e+06	3.13244e+06	3.77052e+06
M1230_POS	C20 H26 O3	Kahweol	HMDB0035602	NA	Naphthofurans	NA	6.50532e+06	6.34029e+06	3.97983e+06	5.73296e+06	3.51553e+06	5.6527e+06	7.35509e+06	7.79099e+06	5.59315e+06	5.20182e+06	3.75164e+06	5.28041e+06
M1234_POS	C22 H23 N3 O2	1-(4-methylpiperazino)-2-[(2-phenylquinoline-4-yl)oxy]ethan-1-one but-2-ene-dioic acid	NA	NA	NA	NA	5.73467e+06	7.99816e+06	1.2361e+06	38002	1.07679e+06	817975	42862.8	242231	84984.6	1.26323e+06	31709.4	31007
M1235_POS	C19 H28 O2	Testosterone	HMDB0000234	C00535	Steroids and derivatives	map00140 Steroid hormone biosynthesis; map00984 Steroid degradation; map01100 Metabolic pathways; map01120 Microbial metabolism in diverse environments; map01522 Endocrine resistance; map04913 Ovarian steroidogenesis; map05200 Pathways in cancer; map05215 Prostate cancer; map07226 Progesterone, androgen and estrogen receptor agonists/antagonists	1.02682e+06	709288	2.69563e+06	2.66873e+06	5.1395e+06	6.10567e+06	1.60287e+06	804254	1.87691e+06	3.3043e+06	2.21859e+06	4.19799e+06
M1240_POS	C20 H33 N O	Arachidonoyl amide	NA	NA	NA	NA	2.15586e+06	2.31211e+06	1.09109e+07	4.20251e+06	3.4552e+06	2.79506e+06	4.14106e+06	5.68059e+06	2.43375e+06	3.65521e+06	2.73354e+06	2.7764e+06
M1249_POS	C17 H16 O5	4',7-Di-O-methylnaringenin 4',7-二甲基柚皮素	NA	NA	NA	NA	40089.7	42379.4	27054.8	211375	85638.7	46605.5	328978	1.10511e+06	4.11301e+06	34676.8	718190	1.28282e+06
M1250_POS	C26 H42 O2	Stearoylbenzoylmethane	NA	NA	NA	NA	1.06411e+06	369297	2477240	7.25075e+06	5.4212e+06	7.43768e+06	1.50403e+06	6.05376e+06	7.14269e+06	1.22687e+07	1.03414e+07	1.25376e+07
M1252_POS	C14 H18 N4 O2 S	N1-benzyl-2-[(2-oxo-3-piperidyl)carbonyl]hydrazine-1-carbothioamide	NA	NA	NA	NA	32631.4	73555.5	487209	89737.8	3.3397e+07	130946	422430	307018	1.33506e+06	360660	128192	183628
M1263_POS	C20 H30 O4	(3e)-3-(hydroxymethyl)-2-oxo-5-[(1s,8as)-5,5,8a-trimethyl-2-methylenedecahydro-1-naphthalenyl]-3-pentenoic acid	NA	NA	NA	NA	3.82635e+07	3.52379e+07	5.68561e+07	4.3084e+07	3.3966e+07	3.4741e+07	3.37112e+07	4.05833e+07	2.98329e+07	3.53509e+07	3.80736e+07	3.73771e+07
M1281_POS	C21 H34 O4	U-44069	NA	NA	NA	NA	3.96712e+06	4.87239e+06	7.11699e+06	6.96208e+06	9.69534e+06	1.33823e+07	7.6616e+06	4.09926e+06	6.56925e+06	1.06625e+07	5.19281e+06	8.64164e+06
M1282_POS	C21 H38 O6	3-methoxy prostaglandin f1α	NA	NA	NA	NA	1.55971e+08	1.80833e+08	2.79075e+08	2.5368e+08	3.30077e+08	4.57048e+08	2.67782e+08	1.3797e+08	2.30626e+08	3.92864e+08	189715839	3.00206e+08
M1285_POS	C16 H20 N4	2,3-dicyanospiro[cyclohexane-1,5'-cyclohexano[1,2-e]diazepine]	NA	NA	NA	NA	2.46705e+06	3.05569e+06	4.98658e+06	4.55884e+06	6.07582e+06	8.12034e+06	4.80394e+06	2.35517e+06	4.08202e+06	6.86982e+06	3.89737e+06	5.72434e+06
M1293_POS	C26 H40 O3	Testosterone enanthate	HMDB0005814	C08157	Steroids and derivatives	NULL	722405	4.47406e+06	36468.8	5.65342e+06	348550	2.59956e+06	2.92641e+06	30125.5	4.05103e+06	3.23811e+06	825105	3.27194e+06
M1317_POS	C26 H38 N4 O2	1-(4-methyl-1-piperazinyl)-2-[(3r,4s)-3-({5-[4-(2-methyl-2-propanyl)phenyl]-1,2-oxazol-3-yl}methyl)-4-piperidinyl]ethanone	NA	NA	NA	NA	6.79449e+06	3.77622e+06	5.53688e+06	7.45477e+06	9.32984e+06	1.19206e+07	6.12383e+06	1.04291e+06	711536	7.20048e+06	7.73112e+06	1.09215e+07
M1319_POS	C18 H30 O3	13-oxoode	HMDB0004668	C14765	Fatty acyls[FA]	map00591 Linoleic acid metabolism	7.86105e+06	4.14916e+06	1.08266e+06	2.50197e+06	1.41247e+06	2.14687e+06	2.30439e+06	3.54245e+06	2.03302e+06	2.04502e+06	1.83995e+06	1.59999e+06
M1322_POS	C23 H38 O5	2-(14,15-epoxyeicosatrienoyl) glycerol	HMDB0013651	NA	Glycerolipids[GL]	NA	2.44721e+06	3.00563e+06	1.15301e+06	2.05326e+06	3.47212e+06	3.07595e+06	1.62877e+06	245676	207100	2.5288e+06	1.96447e+06	1.73352e+06
M1331_POS	C19 H28 O3	7α-hydroxytestosterone	NA	NA	NA	NA	81790.3	49781.3	135231	882628	1.70464e+06	4.4513e+06	141224	46527.2	23971.9	647030	511517	680387
M1349_POS	C21 H30 O4	Corticosterone	HMDB0001547	C02140	Steroids and derivatives	map00140 Steroid hormone biosynthesis; map01100 Metabolic pathways; map04923 Regulation of lipolysis in adipocytes; map04925 Aldosterone synthesis and secretion; map05020 Prion diseases	8.54584e+06	9.3788e+06	6.32842e+06	8.44959e+06	1.14518e+07	1.89147e+07	8.56798e+06	6.0428e+06	9.23381e+06	1.29084e+07	6.87341e+06	1.01434e+07
M1351_POS	C19 H28 O2	Epitestosterone	HMDB0000628	NA	Steroids and derivatives	NA	1.22303e+07	1.17669e+07	1.22864e+07	1.23245e+07	2.21536e+07	3.37566e+07	1.33037e+07	9.14493e+06	1.55342e+07	2.13205e+07	1.05787e+07	1.82469e+07
M1352_POS	C19 H30 O3	11β-hydroxyandrosterone	NA	C14606	Steroids and derivatives	NULL	3.22069e+07	3.41303e+07	3.39216e+07	3.59723e+07	6.38979e+07	8.85255e+07	3.39626e+07	2.31898e+07	3.82819e+07	5.76028e+07	3.36025e+07	4.99387e+07
M1380_POS	C18 H36 O2	Stearic acid	HMDB0000827	C01530	Fatty acyls[FA]	map00061 Fatty acid biosynthesis; map01040 Biosynthesis of unsaturated fatty acids; map01060 Biosynthesis of plant secondary metabolites; map04745 Phototransduction - fly	2.65891e+08	2.2326e+08	6.33386e+07	9.83597e+07	1.09564e+08	1.28845e+08	2.29925e+08	7.83986e+07	8.27231e+07	9.06742e+07	1.42993e+08	123072433
M1382_POS	C16 H26 O2	Clareolide 香紫苏内酯	HMDB0035293	NA	Naphthofurans	NA	1.3887e+06	490507	3.38372e+06	1.65018e+07	7.0839e+06	9.65845e+06	9.56322e+06	2.46829e+06	4.52144e+06	1.06959e+07	7.86379e+06	6.42472e+06
M1384_POS	C24 H28 N6 O2	2-Pyrazinecarboxamide	NA	NA	NA	NA	3.20972e+06	4.04758e+06	1.12835e+07	1.7631e+07	3.10409e+07	2.80054e+07	6.04213e+06	8.06828e+06	2.54868e+07	3.34207e+07	1.4497e+07	8.84798e+06
M1385_POS	C18 H37 N O2	D-sphingosine	NA	C00319	Sphingolipids[SP]	map00600 Sphingolipid metabolism; map01100 Metabolic pathways; map04071 Sphingolipid signaling pathway; map04210 Apoptosis; map04217 Necroptosis	3.77336e+06	3.33431e+06	1.46054e+08	3.03838e+07	7.7841e+06	8.05085e+06	4.71429e+06	4.53638e+07	2.77988e+06	1.47206e+07	6.67828e+06	4.55003e+06
M1388_POS	C17 H14 N6 S2	5-[(5-mercapto-4-phenyl-4h-1,2,4-triazol-3-yl)methyl]-4-phenyl-4h-1,2,4-triazol-3-ylhydrosulfide	NA	NA	NA	NA	64962.2	96576	33759.1	156429	202079	293966	3.16603e+06	25193.2	53848.5	53071	268179	6.77123e+06
M1394_POS	C15 H22 O	Germacrone 吉马酮	NA	C16966	NA	NULL	868155	995304	909954	5.31546e+06	3.03656e+06	2.95564e+06	892634	777112	1.08993e+06	1.75825e+06	1.70234e+06	3.35921e+06
M1418_POS	C20 H31 N O2	Drofenine	NA	NA	NA	NA	1955010708	1715950494	7.59979e+08	7.5746e+08	9.43817e+08	946310300	1649140077	8.76167e+08	9.54082e+08	1286608737	1105795200	7.88995e+08
M1433_POS	C25 H36 N4 O	1-[(2r,4s,5r)-5-(3-cyclopentyl-1-methyl-1h-pyrazol-5-yl)-1-azabicyclo[2.2.2]oct-2-yl]-n-(4-methoxybenzyl)methanamine	NA	NA	NA	NA	1.3784e+06	1.45926e+06	1.47031e+06	3.4445e+06	3.31716e+06	3.66207e+06	791937	150145	138584	2.47836e+06	1.58963e+06	1.78301e+06
M1452_POS	C18 H30 O2	Α-eleostearic acid	NA	C08315	Fatty acyls[FA]	NULL	3.21874e+08	2.4205e+08	1031799750	3.38354e+08	2.95877e+08	2.83411e+08	2.49817e+08	3.84517e+08	2.26531e+08	2.74549e+08	2.68855e+08	2.67621e+08
M1453_POS	C20 H30 O3	5-oxoete	NA	C14732	Fatty acyls[FA]	map00590 Arachidonic acid metabolism	1.03043e+07	7.54076e+06	1.42046e+07	5.5784e+06	4.70488e+06	5.66025e+06	6.92205e+06	9.45672e+06	8.92494e+06	5.82299e+06	4.25265e+06	4.13741e+06
M1454_POS	C14 H22 O2	Isobornyl methacrylate	NA	NA	NA	NA	1.70727e+06	1.40569e+06	5.81625e+06	2.37361e+06	2.34922e+06	1.90225e+06	1.3092e+06	2.17741e+06	1.58581e+06	1.56622e+06	1.55866e+06	1.41445e+06
M1458_POS	C20 H39 N O3	N-acetylsphingosine	NA	NA	NA	NA	4.45835e+06	3.54089e+06	1.34016e+06	3.70501e+06	981361	2.04776e+06	7.50489e+06	9.49809e+06	3.00037e+07	2.5466e+06	2.02895e+06	1.06541e+06
M1483_POS	C20 H32 O3	1-Naphthalenepentanoic acid	NA	NA	NA	NA	8.67826e+06	1.18519e+07	1.00946e+07	2.16732e+07	3.71552e+07	2.98697e+07	1.27393e+07	1.75768e+07	3.62032e+06	2.23505e+07	2.22008e+07	2.36653e+07
M1499_POS	C15 H33 N	Dodecyltrimethylammonium	NA	C20389	NA	NULL	581844	182562	4.85225e+06	155918	176394	134783	174988	1.09079e+07	1.95776e+07	220888	148657	155449
M1519_POS	C26 H52 N O6 P	C-8 ceramide-1-phosphate	NA	NA	NA	NA	2.47858e+06	4.25066e+06	1.19771e+06	2.86691e+06	2.80436e+06	2.57683e+06	4.77901e+06	3.05046e+06	2.77191e+06	1.64349e+06	5.46347e+06	1.7722e+07
M1524_POS	C26 H45 N O6 S	Taurodeoxycholic acid	HMDB0000896	NA	Bile acids, alcohols and derivatives	NA	3.69785e+06	3.32124e+06	1.57348e+08	1.57574e+07	4.58901e+07	4.39844e+07	7.45931e+06	1.93972e+07	8.42339e+06	3.96263e+07	1.24363e+07	2.79717e+07
M1527_POS	C18 H30 O3	9-KODE	NA	C14766	Fatty acyls[FA]	map00591 Linoleic acid metabolism	3.9875e+08	3.20186e+08	4.52374e+08	8.32958e+08	7.35321e+08	6.59131e+08	4.01929e+08	6.15722e+08	4.73648e+08	8.10558e+08	4.44582e+08	5.6492e+08
M1546_POS	C22 H36 O2	Arachidonic acid ethyl ester	NA	NA	NA	NA	9.24046e+06	8.24719e+06	5.25312e+06	7.67847e+06	2.00473e+07	1.84041e+07	1.32418e+07	1.22698e+07	1.16741e+07	1.21362e+07	10895342	1.33909e+07
M1560_POS	C26 H38 N4 O	N-{[(2R,4S,5R)-5-Ethyl-1-azabicyclo[2.2.2]oct-2-yl]methyl}-2-propanamine	NA	NA	NA	NA	1.68965e+07	1.40702e+07	2.75108e+07	4.04081e+07	4.86747e+07	4.32974e+07	2.00848e+07	3.81466e+06	8.21068e+06	4.26871e+07	4.02444e+07	4.56008e+07
M1594_POS	C21 H44 N O7 P	Glycerophospho-n-palmitoyl ethanolamine	NA	NA	NA	NA	1.44005e+08	5.84275e+07	6.48141e+07	4.87818e+07	2.81412e+07	4.6992e+07	18023201	3.4168e+07	7.05599e+07	3.6929e+07	4.90974e+07	2.2038e+07
M1595_POS	C20 H32 O4	Prostaglandin b1	HMDB0002982	C00959	Fatty acyls[FA]	NULL	125811	262591	344623	317894	6.95515e+06	570380	258176	2.94014e+06	273733	576209	713427	228598
M1611_POS	C20 H33 N O2	17α-methyl-androstan-3-hydroxyimine-17β-ol	NA	NA	NA	NA	2.22429e+06	2.22748e+06	1.11196e+06	1.04599e+06	2.5325e+06	1.56847e+06	3.27655e+06	1.49103e+06	1.84812e+06	2.43474e+06	1.95548e+06	2.76889e+06
M1623_POS	C20 H32 O4	(+/-)12-hpete	NA	NA	NA	NA	787294	586928	1.63177e+07	6.69589e+06	4.00478e+06	7.58857e+06	1.33394e+06	1.71316e+06	976759	5.86324e+06	4.56475e+06	5.22318e+06
M1624_POS	C25 H38 O5	Simvastatin	HMDB0005007	D00434	Delta valerolactones	NA	4.85975e+06	3.38732e+06	6.18283e+06	4.36078e+06	2.84445e+06	8.09729e+06	640267	1.89642e+06	4.50142e+06	3.43356e+06	4.99765e+06	7.58437e+06
M1635_POS	C12 H19 N O2	2c-e	NA	NA	NA	NA	1.92243e+06	4.47135e+06	313243	8.13121e+06	1.02792e+06	2.76366e+06	3.57415e+06	320548	4.5147e+06	3.66925e+06	2.07499e+06	3.92351e+06
M1661_POS	C20 H22 O4	Dehydrodiisoeugenol 去氢二异丁香酚	NA	NA	NA	NA	233171	44022.7	7.40765e+06	26340.5	30586.4	33638	46869.2	25606.4	25518.3	34433.7	701963	35108.4
M1672_POS	C20 H34 O2	Linolenic acid ethyl ester	NA	NA	NA	NA	3.12527e+06	1.957e+06	2.22401e+06	3.96731e+06	1.59013e+06	2.809e+06	2.66541e+06	1.84286e+06	1.59446e+06	2.03009e+06	2.36205e+06	2.11617e+06
M1688_POS	C18 H35 N O2	2-aminooctadec-4-yne-1,3-diol	NA	NA	NA	NA	1.22217e+08	103116812	4.11591e+07	1.32288e+08	74827849	5.22757e+07	1.42164e+08	5.43549e+07	8.68451e+07	7.8636e+07	9.77908e+07	1.44675e+08
M1697_POS	C20 H36 O5	13,14-dihydro-15(R)-Prostaglandin E1	NA	NA	NA	NA	1.2397e+06	1.32424e+06	1.97864e+06	4.23559e+06	1.06114e+07	1.79455e+07	1.52e+06	457578	1.31361e+06	1.1689e+07	8.08203e+06	1.29404e+07
M1703_POS	C22 H36 O3	3-methyl-5-(5,5,8a-trimethyl-2-methylene-7-oxodecahydro-1-naphthalenyl)pentyl acetate	NA	NA	NA	NA	4.99297e+07	6.1361e+07	3.27784e+07	4.6483e+07	5.24798e+07	5.39687e+07	6.00525e+07	1.23032e+07	1.00126e+07	4.47098e+07	4.35143e+07	3.06263e+07
M1710_POS	C20 H35 N O2	Α-linolenoyl ethanolamide	NA	NA	NA	NA	1.72773e+07	1.90491e+07	2.81874e+07	1.49274e+07	2.51224e+07	2.41742e+07	3.23725e+07	3.05952e+07	1.33602e+07	2.97191e+07	1.27527e+07	1.40715e+07
M1715_POS	C17 H32 O3	16-Heptadecyne-1,2,4-triol	NA	NA	NA	NA	1.0464e+07	1.02459e+07	1.93107e+07	4.46875e+07	8.9236e+07	1.20436e+08	1.46545e+07	1.06369e+07	1.96842e+07	5.76117e+07	2.37713e+07	4.51392e+07
M1718_POS	C19 H32 O2	Pinolenic acid methyl ester	NA	NA	NA	NA	1.07566e+06	893261	1.17935e+06	7.1662e+06	1.16144e+07	1.09794e+07	6.56012e+06	953089	2.48361e+06	1.20659e+07	9.25075e+06	9.05485e+06
M1720_POS	C23 H33 N3 O S	Pti-2	NA	NA	NA	NA	1.35731e+06	647381	619861	159747	35324.7	2.85427e+07	64137.8	34703.3	194355	85535	36003.1	5.16874e+07
M1725_POS	C20 H32 O3	(5ξ,9ξ,16ξ)-17-hydroxykauran-19-oic acid	NA	NA	NA	NA	77528.4	1.48146e+06	950804	438846	6.02883e+06	1.04003e+06	977842	1.22157e+07	573599	587312	969183	535241
M1750_POS	C19 H32 O2	9(z),11(e),13(e)-octadecatrienoic acid methyl ester	NA	NA	NA	NA	4.05768e+07	5.32747e+07	1.41527e+08	7.35981e+07	1.38045e+08	1.66819e+08	8.39177e+07	6.36036e+07	7.27566e+07	1.03176e+08	6.197e+07	1.16843e+08
M1753_POS	C20 H34 O2	Pinolenic acid ethyl ester	NA	NA	NA	NA	9.12811e+06	1.37488e+07	1.64187e+08	1.91654e+07	7.71868e+07	1.87584e+07	4.18389e+07	3.62582e+07	1.00204e+07	3.20078e+07	4.01376e+07	7.37825e+07
M1761_POS	C9 H13 N O	L-(-)-norephedrine	NA	C07911	NA	NULL	2.31613e+06	5.75223e+06	630248	8.1313e+06	1.03422e+06	2.92714e+06	4.01364e+06	375964	4.77167e+06	3.5988e+06	2.11177e+06	4.76351e+06
M1783_POS	C24 H50 O7	Poly THF n6	NA	NA	NA	NA	1.77088e+07	8.9103e+06	6.96235e+06	2.45596e+06	3.85218e+06	6.62188e+06	2.3721e+07	2.93972e+07	1.26623e+07	3.39462e+06	1.90557e+06	2.52494e+06
M1785_POS	C8 H13 N O2	Arecoline	HMDB0030353	C10129	Alkaloids and derivatives	NULL	661823	1.77719e+06	53360.8	2.65245e+06	305401	767149	1.23447e+06	105064	1.38757e+06	1.18012e+06	588633	1.50765e+06
M1793_POS	C42 H63 O3 P	Irgafos 168	NA	NA	NA	NA	69745.4	63716.5	5.15835e+06	184613	351393	358851	71075.5	337477	39341.6	69757.1	352813	189058
M1795_POS	C14 H21 N O2	Meprylcaine	NA	NA	NA	NA	1.18234e+06	3.10712e+06	36268.3	2.91214e+06	436150	1.64725e+06	1.89833e+06	115008	2.57049e+06	1.70825e+06	912560	2.05349e+06
M1823_POS	C20 H34 O4	(+/-)11(12)-dihet	NA	NA	NA	NA	134384	370028	1.15755e+06	487817	1.58767e+07	823186	163171	5.46227e+06	511467	936672	1.09973e+06	316133
M1828_POS	C21 H38 O4	1-linoleoyl glycerol	NA	NA	NA	NA	1.97065e+08	209617485	4.63799e+08	4.16053e+08	5.75212e+08	6.66154e+08	3.27869e+08	3.67133e+08	4.13426e+08	5.35703e+08	3.52834e+08	5.31606e+08
M1838_POS	C19 H34 O4	Avocadyne 1-acetate	HMDB0031048	NA	Fatty acyls[FA]	NA	2.43754e+08	2.81482e+08	3.499e+08	5.02335e+08	1040337041	8.57734e+08	403731975	3.12856e+08	3.81438e+08	9.15274e+08	3.76178e+08	5.90611e+08
M1839_POS	C8 H15 N O	3,3,5,5-tetramethylpyrroline-n-oxide	NA	NA	NA	NA	2.62324e+06	6.27528e+06	633507	7.78774e+06	1.05472e+06	2.9906e+06	4.19974e+06	445948	5.31232e+06	3.54525e+06	2.34969e+06	5.71953e+06
M1842_POS	C9 H17 N O2	Gabapentin	HMDB0005015	D00332	Amino acids, peptides, and analogues	NULL	3.50305e+07	7.62606e+07	9.27584e+06	1.01359e+08	1.42217e+07	3.98706e+07	6.10448e+07	6.39475e+06	7.90466e+07	4.93936e+07	3.33651e+07	7.60435e+07
M1854_POS	C16 H26 O2	Opeo	NA	D05229	NA	NA	9.89121e+06	1.10889e+07	1.13822e+07	1.03949e+07	1.95121e+07	2.48985e+07	1.42298e+07	9.23802e+06	1.23357e+07	2.2659e+07	1.22934e+07	1.42361e+07
M1856_POS	C19 H32 O3	Npeo	NA	NA	NA	NA	1.84665e+07	2.11035e+07	2.08008e+07	1.86666e+07	3.93214e+07	4.63283e+07	2.47356e+07	1.64519e+07	2.3578e+07	4.36417e+07	2.16132e+07	3.14189e+06
M1857_POS	C19 H30 O2	5α-dihydrotestosterone	NA	C03917	Sterol lipids[ST]	map00140 Steroid hormone biosynthesis; map05200 Pathways in cancer; map05215 Prostate cancer	8.26721e+07	9.84733e+07	9.82118e+07	9.56616e+07	1.67416e+08	2.04863e+08	1.14563e+08	8.08631e+07	1.07254e+08	1.91205e+08	9.54094e+07	1.32745e+08
M1858_POS	C21 H30 O3	Desoxycortone	NA	C03205	Sterol lipids[ST]	map00140 Steroid hormone biosynthesis; map01100 Metabolic pathways; map04925 Aldosterone synthesis and secretion	1.16959e+07	1.11978e+07	9.99211e+06	1.04224e+07	2.68067e+07	1.77401e+07	1.75658e+07	1.17016e+07	8.75563e+06	2.43205e+07	1.4377e+07	1.47709e+07
M1863_POS	C16 H31 N O	1-dodecyl-2-pyrrolidinone	NA	NA	NA	NA	6.029e+08	2.98105e+08	2.01154e+08	3.10343e+08	2.82107e+08	2.03229e+08	746893360	281439164	2.44868e+08	3.08546e+08	2.70367e+08	3.71757e+08
M1865_POS	C23 H38 O4	2-arachidonoyl glycerol	NA	C13856	Fatty acyls[FA]	map04080 Neuroactive ligand-receptor interaction; map04714 Thermogenesis; map04723 Retrograde endocannabinoid signaling	2.36762e+06	1.72119e+06	1.45526e+06	2.42658e+06	7.63825e+06	6.52343e+06	2.91145e+06	317509	358748	4.55146e+06	2.41523e+06	3.93961e+06
M1869_POS	C8 H15 N O2	Tranexamic acid	HMDB0014447	D01136	Amino acids, peptides, and analogues	NULL	1.05884e+06	2.69152e+06	200115	5.10567e+06	594880	1.42935e+06	1.82185e+06	246983	1.8948e+06	1.78576e+06	1.07166e+06	2.68099e+06
M1874_POS	C18 H30 O2	Α-linolenic acid	NA	C06427	Fatty acyls[FA]	map00592 alpha-Linolenic acid metabolism; map01040 Biosynthesis of unsaturated fatty acids; map01060 Biosynthesis of plant secondary metabolites; map01070 Biosynthesis of plant hormones; map01100 Metabolic pathways; map01110 Biosynthesis of secondary metabolites	3.42579e+07	2.33533e+07	2.06701e+07	5.18309e+07	3.70218e+07	2.80463e+07	1.4674e+07	3.18797e+07	2.45145e+07	2.92439e+07	2.57024e+07	3.02001e+07
M1877_POS	C20 H34 O2	Γ-linolenic acid ethyl ester	NA	NA	NA	NA	1.89487e+06	1.2244e+07	3.18405e+07	6.41275e+06	5.8776e+07	7.93055e+06	4.83806e+06	7.09092e+07	3.38523e+06	6.11443e+06	1.24077e+07	5.37673e+06
M1902_POS	C24 H28 O4	Levistilide A 欧当归内酯A	NA	NA	NA	NA	1.73144e+06	70978.3	4.48748e+06	34949.2	54497.8	33069.3	169370	65065.9	23963	33620.3	741341	178938
M1907_POS	C20 H39 N O2	Oleoyl ethanolamide	NA	C20792	Amines	map04024 cAMP signaling pathway	3.07848e+07	2.93118e+07	8.3575e+06	3.80058e+07	1.50419e+07	1.15469e+07	3.33776e+07	1.20704e+07	1.84621e+07	1.66459e+07	2.38035e+07	3.57044e+07
M1909_POS	C20 H32 O2	Arachidonic acid	HMDB0001043	C00219	Fatty acyls[FA]	map00590 Arachidonic acid metabolism; map00591 Linoleic acid metabolism; map01040 Biosynthesis of unsaturated fatty acids; map01100 Metabolic pathways; map04216 Ferroptosis; map04217 Necroptosis; map04270 Vascular smooth muscle contraction; map04611 Platelet activation; map04664 Fc epsilon RI signaling pathway; map04666 Fc gamma R-mediated phagocytosis; map04723 Retrograde endocannabinoid signali…	635896	7.1932e+06	3.45075e+06	1.32194e+06	2.57165e+07	1.98217e+06	1.64422e+06	2.11918e+07	1.45743e+06	2.29084e+06	4.38193e+06	894117
M1923_POS	C21 H30 O2	Cannabidiol	NA	NA	NA	NA	2.11598e+07	1.49694e+07	8.09095e+06	8.28682e+06	1.15826e+07	1.48369e+07	9.93873e+06	3.07801e+06	3.11944e+06	9.76753e+06	6.81101e+06	1.31844e+07
M1924_POS	C21 H30 O2	Thc	NA	C06972	Polyketides[PK]	map00999 Biosynthesis of secondary metabolites - unclassified	1.82141e+07	1.32867e+07	6.58929e+06	6.92339e+06	9.04205e+06	1.21452e+07	8.68189e+06	2.64e+06	2.47464e+06	7.98363e+06	5.50124e+06	1.09756e+07
M1929_POS	C32 H36 N4 O2	{(2r,4s,5r)-5-[1-methyl-3-(2-naphthyl)-1h-pyrazol-5-yl]-1-azabicyclo[2.2.2]oct-2-yl}methyl (4-isopropylphenyl)carbamate	NA	NA	NA	NA	1.99761e+07	1.73363e+07	3.07178e+06	6.27653e+06	7.00434e+06	9.50323e+06	1.55371e+07	5.39528e+06	2.82217e+06	3.80991e+06	9.8584e+06	9.93893e+06
M1949_POS	C27 H41 N O3	Peimisine 贝母辛	NA	NA	NA	NA	71994.6	47783.2	2.96356e+06	173930	63283.8	42042.9	110726	429914	46039.1	89524.4	40027.4	68567.2
M1950_POS	C21 H34 O4	Carbaprostacyclin	NA	NA	NA	NA	4.39161e+06	3.4934e+06	2.62839e+06	3.1755e+06	3.92323e+06	4.73037e+06	2.48479e+06	702759	756881	3.20324e+06	2.38074e+06	4.78549e+06
M1953_POS	C24 H43 N O3	(2e,4e,14e)-13-hydroperoxy-n-(2-methylpropyl)icosa-2,4,14-trienamide	NA	NA	NA	NA	88944.7	46150.6	3.00032e+06	104098	86802.5	45236	99371.8	194025	38326.4	67304.4	67775.6	49052.9
M1960_POS	C18 H37 N O2	Palmitoyl ethanolamide	NA	D08328	NA	NA	2.41474e+06	2.46562e+06	4.81753e+06	2.53299e+06	3.03385e+06	2.17065e+06	3.6538e+06	4.81658e+06	1.98513e+06	2.33997e+06	2.07559e+06	2.83658e+06
M1970_POS	C11 H14 O	Valerophenone	HMDB0031208	NA	Benzene and derivatives	NA	3.7957e+06	1.22875e+07	244508	1.7564e+07	1.68837e+06	5.36042e+06	6.70059e+06	644425	7.94486e+06	6.91756e+06	4.01016e+06	8.84693e+06
M1976_POS	C11 H17 N O	Homo-anatoxin	NA	NA	NA	NA	1.11589e+06	3.63286e+06	57082.2	5.97331e+06	516192	1.70523e+06	1.99358e+06	219212	2.44023e+06	2.10882e+06	1.26155e+06	2.67473e+06
M1982_POS	C25 H38 O4	Terpestacin	NA	NA	NA	NA	1.25103e+06	1.01603e+06	1.3474e+06	1.76787e+06	2.88701e+06	3.01756e+06	1.53919e+06	219243	239630	2.42371e+06	1.70401e+06	1.51463e+06
M1984_POS	C21 H32 O2	Eicosapentaenoic acid methyl ester	NA	NA	NA	NA	8.01056e+06	5.59404e+06	1.49388e+06	3.15185e+06	1.91526e+06	2.85976e+06	2.49841e+06	3.71496e+06	2.11534e+06	1.4919e+06	1.92337e+06	1.91211e+06
M1992_POS	C20 H31 N O	Trihexyphenidyl	HMDB0014520	C07171	Amines	NULL	4.15302e+07	2.45508e+07	1.87835e+07	2.0167e+07	2.2983e+07	1.93043e+07	4.79495e+07	2.10185e+07	1.68832e+07	2.60726e+07	2.32896e+07	2.25787e+07
M1993_POS	C21 H40 O4	Monoolein	NA	NA	NA	NA	8.22278e+06	9.31373e+06	2.87674e+07	2.5199e+07	4.46982e+07	36917272	1.42837e+07	1.65774e+07	2.15952e+07	3.27611e+07	2.42949e+07	3.561e+07
M2015_POS	C33 H40 N2 O9	Reserpine	HMDB0014351	C06539	Alkaloids and derivatives	NULL	1.27332e+06	6.79035e+06	7.3932e+06	4.1791e+06	6.0878e+06	6.14159e+06	7.07088e+06	5.03145e+06	2.60047e+06	6.07832e+06	3.68268e+06	5.7745e+06
M2022_POS	C16 H30 O	Muscone	NA	NA	NA	NA	4.98059e+06	3.97397e+06	3.94231e+06	3.05346e+06	2.76946e+06	3.72103e+06	3.38959e+06	2.81662e+06	3.68258e+06	3.13876e+06	3.67492e+06	2.64326e+06
M2030_POS	C28 H58 O8	Poly thf n7	NA	NA	NA	NA	5.37963e+06	4.90851e+06	1.13852e+06	890354	1.37974e+06	2.05102e+06	6.0703e+06	5.81509e+06	7.41127e+06	2.48553e+06	818107	930420
M2037_POS	C27 H46 O2	D-δ-tocopherol	NA	C14151	Prenol lipids[PR]	map00130 Ubiquinone and other terpenoid-quinone biosynthesis; map01100 Metabolic pathways; map01110 Biosynthesis of secondary metabolites	2.40928e+07	8.03462e+07	1.94491e+06	5.48062e+07	1.3118e+07	2.39285e+07	5.1312e+07	3.94911e+06	4.37645e+07	4.74843e+07	2.41734e+07	4.3843e+07
M2058_POS	C22 H37 N O2	Anandamide (aea)	NA	C11695	Fatty acyls[FA]	map04080 Neuroactive ligand-receptor interaction; map04714 Thermogenesis; map04723 Retrograde endocannabinoid signaling; map04750 Inflammatory mediator regulation of TRP channels	246835	447398	7.14468e+06	748367	1.40289e+06	1.10334e+06	757453	976175	537756	837438	702254	829024
M2063_POS	C24 H40 O3	3',4'-(dioctyloxy) acetophenone	NA	NA	NA	NA	105529	1.41218e+06	206927	135020	3.88059e+06	285268	773775	1.22945e+06	76282.1	376425	472750	106322
M2068_POS	C13 H16 N2 O3	6-hydroxymelatonin	HMDB0004081	C05643	Indole and derivatives	map00380 Tryptophan metabolism	2.32892e+06	2.61144e+06	2.01514e+06	5.01836e+06	3.59753e+06	5.61713e+06	5.80979e+06	7.60017e+06	6.84549e+06	5.48111e+06	5.5256e+06	3.14547e+06
M2075_POS	C18 H18 N2 S	2-[(3s)-1-benzyl-3-pyrrolidinyl]-1,3-benzothiazole	NA	NA	NA	NA	6.55647e+06	4.47787e+06	5.62454e+06	6.10324e+06	9.97711e+06	1.15798e+07	1.32357e+07	1.10509e+07	1.19381e+07	1.06909e+07	9.70573e+06	7.87214e+06
M2080_POS	C7 H7 N O2	Trigonelline HCl 盐酸胡芦巴碱	NA	NA	NA	NA	9.46807e+06	1.46382e+07	1.02361e+07	3.65058e+07	1.5109e+07	8.57205e+06	4.62888e+06	4.88747e+07	1.49481e+07	1.03968e+07	1.25603e+07	1.01208e+07
M2081_POS	C14 H25 N O4	4-oxo-4-[(3-oxo-2-decanyl)amino]butanoic acid	NA	NA	NA	NA	1.26921e+06	1.10184e+06	616704	6.31109e+06	503248	610971	9.67274e+06	8.37875e+06	5.48976e+06	749882	3.46781e+06	4.43117e+06
M2083_POS	C7 H6 O3	3,4-dihydroxybenzaldehyde	HMDB0059965	C16700	Benzene and derivatives	map00950 Isoquinoline alkaloid biosynthesis; map01063 Biosynthesis of alkaloids derived from shikimate pathway	1.16443e+07	1.0549e+07	1.22518e+07	2.9233e+07	2.0319e+07	1.63676e+07	3.8543e+06	4.96069e+07	2.75494e+07	1.24006e+07	2.93496e+07	2.16444e+07
M2091_POS	C19 H17 N3 O6	4-[(dimethylamino)methylidene]-2-[2-(4-methoxyphenoxy)-5-nitrophenyl]-4,5-dihydro-1,3-oxazol-5-one	NA	NA	NA	NA	3.66879e+06	2.54486e+06	8.98625e+06	4.05846e+06	4.43083e+06	9.09644e+06	149301	9.45001e+06	9.06064e+06	2.27293e+06	2.98323e+06	8.78231e+06
M2100_POS	C10 H12 N2 O	Serotonin	HMDB0000259	C00780	Amines and derivatives	map00380 Tryptophan metabolism; map01063 Biosynthesis of alkaloids derived from shikimate pathway; map01100 Metabolic pathways; map04024 cAMP signaling pathway; map04080 Neuroactive ligand-receptor interaction; map04540 Gap junction; map04721 Synaptic vesicle cycle; map04726 Serotonergic synapse; map04742 Taste transduction; map04750 Inflammatory mediator regulation of TRP channels; map04976 Bile…	3.97239e+07	3.93193e+07	1.101e+07	2.04185e+06	6.35182e+07	2.83164e+07	2.24422e+06	1.37758e+06	2.00401e+06	1.98901e+07	7.87676e+06	578535
M2101_POS	C10 H9 N O	6-methoxyquinoline	NA	NA	NA	NA	5.25041e+07	5.29271e+07	1.37598e+07	3.10201e+06	7.90477e+07	4.24022e+07	2.36963e+06	2.03746e+06	2.63768e+06	2.64966e+07	1.03475e+07	794242
M2104_POS	C8 H16 N2 O3	Glycyl-l-leucine	NA	C02155	Amino acids, peptides, and analogues	NULL	2.26847e+07	1.96634e+07	1.49077e+07	1.48404e+07	1.44387e+07	1.63903e+07	2.62105e+07	1.44816e+07	2.191e+07	5.25107e+07	1.35567e+07	1.29049e+07
M2107_POS	C12 H12 N2 O2	2,3,4,9-tetrahydro-1h-β-carboline-3-carboxylic acid	NA	NA	NA	NA	203881	448674	1.23428e+06	2.43919e+06	374029	885799	2.55746e+06	2.99598e+06	2.96705e+06	621513	321131	5.86691e+06
M2111_POS	C14 H16 N2 O4	Ethyl 1-(2-furylcarbonyl)-3-propyl-1h-pyrazole-4-carboxylate	NA	NA	NA	NA	54848.9	48724.2	194585	269944	270330	2.74862e+06	493721	125324	36356.6	1.18746e+07	733964	4.00132e+06
M2113_POS	C11 H14 N2 O	Cytisine	NA	C10763	Alkaloids	map00960 Tropane, piperidine and pyridine alkaloid biosynthesis; map01064 Biosynthesis of alkaloids derived from ornithine, lysine and nicotinic acid; map01110 Biosynthesis of secondary metabolites	6.24101e+07	4.17879e+07	3.14559e+07	2.55535e+06	6.0632e+07	1.51007e+08	1.01657e+06	1.97642e+06	660041	2.93431e+07	2.29197e+06	367027
M2114_POS	C11 H16 N2 O2	Pilocarpine	HMDB0015217	C07474	Alkaloids and derivatives	map01065 Biosynthesis of alkaloids derived from histidine and purine; map01110 Biosynthesis of secondary metabolites	996918	1.0737e+06	6.31259e+07	336947	107844	140055	1.89341e+07	8.01853e+06	1.34228e+07	741400	157991	583750
M2118_POS	C7 H7 N O3	3-Aminosalicylic acid	HMDB0001972	NA	Benzene and derivatives	NA	4.24895e+07	5.29177e+07	2.66291e+07	1.19973e+07	1.65067e+07	1.211e+07	1.16856e+07	4.33573e+07	4.4658e+07	8.8827e+06	8.81621e+06	1.60248e+07
M2119_POS	C14 H17 N O9	(2s)-7-hydroxy-3-oxo-3,4-dihydro-2h-1,4-benzoxazin-2-yl β-d-glucopyranoside	NA	NA	NA	NA	1.55484e+07	1.24564e+07	1.87742e+07	1.06437e+07	1.88393e+07	9.48098e+06	983300	2.01263e+07	2.7081e+07	8.772e+06	1.27513e+07	1.47072e+07
M2124_POS	C12 H14 N2 O2	N-acetylserotonin	HMDB0001238	C00978	Indole and derivatives	map00380 Tryptophan metabolism; map01100 Metabolic pathways	6.65554e+06	7.33071e+06	496745	1.4916e+06	7.45133e+06	1.11987e+07	2.13149e+07	1.73825e+06	802302	1.61119e+06	2.57607e+06	1.39144e+06
M2125_POS	C7 H7 N O3	4-Amino-3-hydroxybenzoic acid	NA	NA	NA	NA	3.56784e+07	5.29716e+07	2.66291e+07	1.66971e+07	1.65067e+07	1.52805e+07	3.50021e+07	4.33573e+07	4.80013e+07	1.36547e+07	1.37989e+07	2.42984e+07
M2126_POS	C12 H16 N2 O	Bufotenin	HMDB0041842	C08299	Amines and derivatives	NULL	1.35123e+07	2.37356e+07	4.24457e+07	227960	8.25761e+07	1.33742e+08	85499.5	520325	45313.6	2.5926e+07	78341.3	39518.8
M2131_POS	C12 H23 N O	Laurolactam	NA	NA	NA	NA	1.63687e+07	9.85722e+06	6.38585e+06	8.87692e+06	7.65861e+06	6.83612e+06	2.04077e+07	9.38766e+06	6.7958e+06	9.82848e+06	8.00242e+06	8.24456e+06
M2134_POS	C18 H35 N O	Oleamide	HMDB0002117	C19670	Fatty acyls[FA]	NULL	38459062616	21906878670	13362180096	17485265055	17684437941	13275368468	47864014988	17743627050	15533591806	20186137120	18950748005	20229316554
M2173_POS	C29 H44 O6	Polygalic acid 远志酸	NA	NA	NA	NA	979659	1.16121e+06	1.66185e+06	2.01034e+06	6.68241e+06	4.85816e+06	2.1136e+06	823065	630387	5.08364e+06	1.2537e+06	1.89505e+06
M2178_POS	C35 H42 Cl2 N4 O2	Ssr146977	NA	NA	NA	NA	1.87832e+07	1.80145e+08	1.796e+08	1.40407e+08	229744682	1.51184e+08	173342023	102697208	5.60058e+07	1.82955e+08	9.5559e+07	1.50643e+08
M2184_POS	C28 H50 N4 O3 S	Oleic acid-biotin	NA	NA	NA	NA	3.74939e+06	3.6342e+06	4.61434e+06	9.16049e+06	5.37278e+06	3.56052e+06	2.30381e+06	9.42435e+06	1.18209e+07	2.59989e+06	9.92338e+06	6.80041e+06
M2185_POS	C16 H32 O2	Pentadecanoic acid methyl ester	NA	NA	NA	NA	8.45611e+06	8.56274e+06	21683235	1.40001e+07	1.35497e+07	1.15068e+07	6.05177e+06	1.06842e+07	9.07755e+06	1.14768e+07	1.20746e+07	8.74942e+06
M2198_POS	C23 H40 N2 O3	Auda	NA	NA	NA	NA	8.62512e+06	6.59875e+06	6.69605e+06	6.41474e+06	6.86245e+06	8.15497e+06	6.02248e+06	1.7343e+06	1.50936e+06	5.3782e+06	7.93356e+06	1.05603e+07
M2216_POS	C16 H33 N O	Hexadecanamide	NA	NA	NA	NA	7470913046	4915994809	3511247311	4678096544	4039226051	3331252653	9311186436	2490813801	3684221900	4409634864	4709660925	5055877065
M2245_POS	C20 H34 O2	Linolenic acid ethyl ester 亚麻酸乙酯	NA	NA	NA	NA	69056.7	1.32207e+06	432486	122566	3.40529e+06	256493	199470	4.86819e+06	387590	341788	671261	123464
M2273_POS	C29 H50 O2	D-α-tocopherol	NA	C02477	Vitamins	map00130 Ubiquinone and other terpenoid-quinone biosynthesis; map01060 Biosynthesis of plant secondary metabolites; map01100 Metabolic pathways; map01110 Biosynthesis of secondary metabolites; map04216 Ferroptosis; map04977 Vitamin digestion and absorption	2.4787e+07	1.74613e+07	1.05432e+07	1.08149e+07	8.90609e+06	9.13515e+06	2.1739e+07	6.5258e+06	1.32337e+07	1.71416e+07	1.23585e+07	5.267e+06
M2280_POS	C21 H42 O4	1-stearoylglycerol	NA	D01947	NA	NA	5.74231e+07	2.5078e+07	6.39941e+06	8.43609e+06	1.22255e+07	1.32987e+07	2.4677e+07	4.96169e+06	5.11423e+06	6.89637e+06	1.60583e+07	2.03182e+07
M2314_POS	C30 H48 O	Lupenone 羽扇烯酮	NA	C16990	NA	NULL	231661	222185	5.73043e+06	100769	84266	66598.9	276011	7.67073e+06	3.12534e+07	111813	264061	335081
M2323_POS	C27 H40 O3	Testosterone cypionate	NA	C08156	Sterol lipids[ST]	NULL	34944	25927.7	4.15121e+06	466714	268034	170989	1.51676e+06	610181	33000.2	1.47356e+06	45066.2	51071.1
M2331_POS	C29 H46 O3	Testosterone decanoate	NA	C14607	NA	NULL	149726	169360	236990	3.82839e+06	3.79234e+06	2.31845e+06	60069.8	78084.4	144350	1.16367e+06	2.02554e+06	2.75611e+06
M2348_POS	C20 H39 N O	Oleoyl ethylamide	NA	NA	NA	NA	2.72231e+08	1.50941e+08	8.61751e+07	1.56241e+08	1.27076e+08	9.31801e+07	388812148	1.01528e+08	8.78132e+07	1.54378e+08	1.30181e+08	1.6715e+08
M2350_POS	C20 H41 N O2	N,n-dimethylsphingosine	HMDB0013645	C13914	Amines	NULL	4564008116	2639284847	1511522931	2303997284	1874209419	1666169860	5430413230	1991606550	1490817723	2388511988	2023414937	1525189132
M2364_POS	C30 H48 O2	Roburic acid 栎樱酸	NA	NA	NA	NA	162171	109142	1.79603e+06	139628	257895	120694	229290	2.19378e+06	6.58103e+06	154520	379011	358221
M2465_POS	C18 H37 N O	Stearamide	NA	C13846	Fatty acyls[FA]	NULL	2762751597	7.50607e+08	9.69095e+08	1909419597	1488433376	1364508730	3280356078	3.71736e+08	1583213808	1659978171	1458775746	1881668896
M2531_POS	C22 H43 N O	Erucamide	NA	NA	NA	NA	6.7677e+08	4.5771e+08	1.93851e+08	2.16142e+08	3.88614e+08	4.13847e+08	6.94039e+08	1.48831e+08	340066194	4.70006e+08	3.01e+08	5.70365e+08
M2575_POS	C12 H14 N2 O3	Diproqualone	NA	NA	NA	NA	1.26526e+07	2.71849e+07	4.5123e+06	3.41891e+06	1.17074e+07	8.3239e+06	39155221	6.02116e+06	3.27427e+06	3.29467e+06	2.37974e+06	5.05114e+06
M2576_POS	C11 H22 N2 O3	Tert-butyl n-[1-(aminocarbonyl)-3-methylbutyl]carbamate	NA	NA	NA	NA	7.36754e+07	7.0036e+07	4.13208e+07	6.0552e+07	4.04981e+07	5.66891e+07	1.06897e+08	5.84007e+07	7.51853e+07	5.64069e+07	4.56043e+07	4.30177e+07
M2586_POS	C10 H10 N2	1,5-naphthalenediamine	NA	C19463	NA	NULL	5.0955e+06	5.979e+06	1.28365e+07	6.87191e+06	6.26463e+06	1.51114e+07	9.91693e+06	4.84418e+06	3.80422e+06	1.22394e+07	8.47582e+06	1.14416e+07
M2587_POS	C11 H9 N O2	Indole-3-acrylic acid	NA	NA	NA	NA	3.54581e+08	6.03683e+08	8.35898e+08	585307448	4.18606e+08	9.53278e+08	6.74942e+08	3.12647e+08	2.62267e+08	8.5449e+08	6.54691e+08	7.8295e+08
M2588_POS	C11 H12 N2 O2	Dl-tryptophan	NA	C00806	Indole and derivatives	NULL	772737	1.15283e+06	9.88792e+06	3.75599e+06	2.40937e+06	7.80765e+06	3.48789e+06	1.01865e+06	573631	6.58757e+06	3.08172e+06	5.38043e+06
M2589_POS	C19 H21 N3 S	Cyamemazine	NA	D07307	NA	NA	74349.4	97184.2	1.04766e+06	3.8e+06	415698	6.7921e+06	977564	4.47952e+06	9.36404e+06	889728	4.68949e+06	8.33713e+06
M2595_POS	C11 H15 N5 O3 S	5'-s-methyl-5'-thioadenosine	NA	C00170	Nucleic acids and analogues	map00270 Cysteine and methionine metabolism; map00908 Zeatin biosynthesis; map01060 Biosynthesis of plant secondary metabolites; map01100 Metabolic pathways	8170984	1.03804e+07	1.06739e+07	9.57307e+06	7.16479e+06	7.11849e+06	1.15381e+07	5.16861e+06	5.19015e+06	3.76979e+06	1.28667e+07	8.85668e+06
M2596_POS	C13 H16 N2 O5	Α-aspartylphenylalanine	NA	NA	NA	NA	2.04276e+07	1.61386e+07	7.34675e+06	7.658e+06	4.36353e+06	6.00972e+06	2.11402e+07	7.27711e+06	1.34263e+07	9.00048e+06	7.2774e+06	4.69642e+06
M2597_POS	C13 H18 N2 O4	Acetic acid	NA	NA	NA	NA	5.03859e+07	3.91856e+07	1.82148e+07	2.316e+07	1.55598e+07	1.88146e+07	4.86422e+07	2.70467e+07	3.22397e+07	1.87661e+07	1.65387e+07	1.55263e+07
M2600_POS	C8 H9 N O3	Pyridoxal	HMDB0001545	C00250	Pyridine and derivatives	map00750 Vitamin B6 metabolism; map01100 Metabolic pathways; map01120 Microbial metabolism in diverse environments; map04977 Vitamin digestion and absorption	1.4808e+06	2.10786e+06	3.5726e+06	4.21938e+06	2.09561e+06	2.72374e+06	3.03307e+06	2.37226e+06	2.10858e+06	2.46405e+06	4.99287e+06	3.12729e+06
M2601_POS	C13 H18 N2 O3	1,1-dimethyl-2-oxopropyl n-[2-(2-pyridyl)ethyl]carbamate	NA	NA	NA	NA	5.83606e+07	6.88729e+07	2.50765e+08	8.37867e+07	1.0153e+08	8.12128e+07	4.034e+07	1.56837e+08	2.32753e+08	1.01854e+08	2.61286e+08	2.58452e+08
M2602_POS	C19 H20 O6	(3s,6r,6as,7s)-6,6a,7,8-tetrahydroxy-3-methyl-2,3,4,5,6,6a,7,12a-octahydro-1,12-tetraphenedione	NA	NA	NA	NA	1.92313e+06	2.82482e+06	1.97228e+06	1.19367e+06	1.80403e+06	4.56726e+06	8.75745e+06	2.01394e+06	2.06614e+06	2.51228e+06	2.06587e+06	2.04733e+06
M2604_POS	C20 H23 N7 O7	Folinic acid	HMDB0001562	C03479	Pteridines and derivatives	NA	3.728e+06	4.15615e+06	2.57713e+06	5.00638e+06	3.14055e+06	3.36595e+06	1.20777e+07	6.98767e+06	6.39001e+06	4.59021e+06	3.93258e+06	4.37694e+06
M2605_POS	C19 H20 N2 O2	Spiro-(1,3-dioxane-2,3'-indolin)-2'-one	NA	NA	NA	NA	259326	556448	1.66497e+06	8.15715e+06	6.91594e+06	2.22172e+07	973180	3.40778e+06	4.16505e+06	2.05612e+07	9.75021e+06	6.79045e+06
M2611_POS	C16 H26 N2 O5 S	Cilastatin	HMDB0015535	C01675	Amino acids, peptides, and analogues	NULL	5.8055e+06	5.48458e+06	4.93932e+06	6.36938e+06	7.85081e+06	1.00919e+07	2.07563e+06	8.43287e+06	2.09589e+06	2.27625e+06	2.845e+06	2.37378e+06
M2613_POS	C28 H38 N2 O2	Ser-601	NA	NA	NA	NA	1.83584e+06	4.78154e+06	6.02962e+06	4.19255e+06	5.9464e+06	6.17562e+06	4.71789e+06	2.36805e+06	2.09579e+06	5.31041e+06	4.81582e+06	4.71111e+06
M2614_POS	C10 H12 N2 O3	L-kynurenine	HMDB0000684	C00328	Carbonyl compounds	map00380 Tryptophan metabolism; map01100 Metabolic pathways; map05143 African trypanosomiasis	431294	5.41721e+06	5.10444e+06	6.29043e+06	3.63164e+06	2.24952e+06	594987	4.00491e+06	3.11343e+06	2.06709e+06	3.56884e+06	5.98026e+06
M2618_POS	C8 H8 O4	Vanillic acid 香草酸	NA	NA	NA	NA	1.2497e+07	1.36836e+07	4.08182e+06	1.16849e+07	5.26326e+06	6.87199e+06	4.8728e+06	1.10184e+07	1.30505e+07	1.12265e+07	1.36923e+07	9.90655e+06
M2621_POS	C9 H9 N3 O2	Carbendazim	HMDB0031769	C10897	Imidazole and derivatives	NULL	1.80001e+06	3.53628e+06	9.46469e+06	442070	587447	642366	7.90058e+07	2.41317e+06	3.15813e+07	589637	309499	213897
M2622_POS	C13 H18 N2 O2	Lenacil	NA	C11200	NA	NULL	2.27045e+07	1.9141e+07	9.7339e+07	4.1414e+07	6.32567e+07	1.66231e+07	2.02223e+07	8.00861e+07	8.66205e+07	1.04166e+07	8.56141e+07	7.50652e+07
M2630_POS	C10 H9 N	6-methylquinoline	HMDB0033115	NA	Quinolines and derivatives	NA	2.54727e+07	2.76156e+07	1.26164e+07	1.33607e+07	8.98021e+06	2.19436e+07	1.00457e+07	5.50841e+06	1.50849e+07	5.93098e+07	2.78266e+07	1.21205e+07
M2632_POS	C18 H15 O P	Triphenylphosphine oxide	NA	NA	NA	NA	8.35313e+07	9.58486e+07	2.90818e+07	4.19009e+07	4.38913e+07	3.86125e+07	3.58428e+07	5.07209e+07	5.08579e+07	3.94724e+07	3.37521e+07	3.16144e+07
M2633_POS	C14 H18 N2 O5	Aspartame	HMDB0001894	C11045	Amino acids, peptides, and analogues	map04742 Taste transduction	1.94548e+07	2.02747e+07	5.75516e+07	1.7147e+07	2.27668e+07	1.86053e+07	2.86558e+07	3.34786e+07	28517827	1.55198e+07	2.41057e+07	4.10103e+07
M2639_POS	C18 H26 Cl2 N2 O	U-49900	NA	NA	NA	NA	7.95568e+07	1.26108e+08	2.89182e+07	3.17477e+07	6.84466e+07	5.93767e+07	4.34628e+07	2.42322e+07	2.8988e+07	2.32663e+07	1.75998e+07	3.14564e+07
M2643_POS	C18 H18 N2 O3	3-[2-(benzyloxy)-3,6-dimethoxyphenyl]-1h-pyrazole	NA	NA	NA	NA	2.65687e+07	6.80248e+07	9.10051e+06	1.36612e+07	2.64909e+07	1.93425e+07	222951422	1.84624e+07	2.41377e+07	1.46339e+07	9.08442e+06	1.26896e+07
M2651_POS	C9 H6 O2	Coumarin 香豆素	NA	NA	NA	NA	1.30878e+07	8.07716e+06	9.02252e+06	7.27394e+06	8.60926e+06	5.28977e+06	8.52922e+06	1.2356e+07	1.44837e+07	6.29257e+06	7.75534e+06	7.90153e+06
M2653_POS	C8 H5 N O2	Piperonylonitrile	NA	NA	NA	NA	1.59539e+06	3.98559e+06	1.23005e+07	1.36641e+07	7.7934e+06	5.27316e+06	2.5979e+06	5.68826e+06	7.56893e+06	7.02889e+06	1.15134e+07	9.374e+06
M2659_POS	C13 H14 N2 O4	3-[1-(2-carboxyethyl)-1h-benzo[d]imidazol-2-yl]propanoic acid	NA	NA	NA	NA	1.14785e+07	1.03512e+07	4.44687e+06	7.76605e+06	3.60265e+06	4.11892e+06	2.45475e+06	9.90014e+06	7.65368e+06	5.46615e+06	4.21147e+06	4.17833e+06
M2683_POS	C17 H20 O9	(3r,5r)-1,3,5-trihydroxy-4-{[(2e)-3-(4-hydroxy-3-methoxyphenyl)-2-propenoyl]oxy}cyclohexanecarboxylic acid	NA	NA	NA	NA	959451	682066	1.81645e+07	1.28544e+06	4.19804e+06	4.70491e+06	1.69781e+06	1.89921e+06	3.58646e+06	2.23568e+06	1.90456e+06	6.21034e+06
M2685_POS	C21 H27 N O4	Nalbuphine	HMDB0014982	NA	Benzene and derivatives	NULL	9.16544e+06	1.02708e+07	4.09522e+06	4.54791e+06	4.27541e+06	6.5789e+06	1.156e+07	7.04626e+06	1.11499e+07	6.32739e+06	7.55155e+06	3.77629e+06
M2692_POS	C15 H22 N4 O3	3,3-dimethyl-5-oxo-5-[4-(2-pyrimidinyl)piperazino]pentanoic acid	NA	NA	NA	NA	2.19805e+07	1.35075e+07	2.68619e+07	1.28731e+07	2.2762e+07	1.5773e+07	1.57625e+07	5.90045e+06	2.13655e+07	6.74253e+06	2.72596e+07	2.15524e+07
M2696_POS	C15 H22 N4 O3	Propentofylline	NA	D01630	NA	NA	2.19805e+07	1.35075e+07	1.72899e+07	4.37694e+06	8.23187e+06	4.36735e+06	1.57625e+07	5.90045e+06	2.13655e+07	6.74253e+06	7.45389e+06	6.94783e+06
M2697_POS	C14 H20 N2 O2	Pindolol	HMDB0015095	C07445	Indoles	NULL	257831	175046	3.40143e+06	2.74464e+06	1.00196e+06	277334	70598	1.44144e+06	1.15345e+06	281187	3.35016e+06	2.74559e+06
M2701_POS	C14 H20 N2 O3	1-Piperazinecarboxylic acid	NA	NA	NA	NA	3.1053e+07	2.7048e+07	1.3089e+07	2.91419e+07	6.20305e+06	2.29149e+07	4.78411e+07	4.11559e+07	4.8312e+07	2.64517e+07	1.45708e+07	1.77149e+07
M2704_POS	C20 H29 N3 O2	Adbica	NA	NA	NA	NA	3.10091e+06	3.65221e+06	1.58196e+06	2.40418e+06	2.58648e+06	2.70238e+06	6.25969e+06	3.07032e+06	2.73405e+06	3.05951e+06	2.19378e+06	2.04633e+06
M2705_POS	C20 H22 N2 O2	Gelsemine	NA	NA	NA	NA	1.0379e+07	2.61466e+07	3.8539e+07	5.11276e+07	3.42565e+07	2.54673e+07	2.9451e+07	2.65629e+07	4.52973e+07	3.36613e+07	5.52577e+07	6.30416e+07
M2719_POS	C22 H29 N3 O	2-(2h-benzotriazol-2-yl)-4,6-di-tertpentylphenol	NA	NA	NA	NA	1.04456e+06	2.24519e+06	1.39644e+06	4.3843e+06	1.65369e+06	5.83197e+06	1.19127e+07	5.59763e+06	6.46084e+06	4.16535e+06	3.87727e+06	3.55462e+06
M2720_POS	C13 H12 N2 O2	N1-[4-(1,3-oxazol-5-yl)phenyl]cyclopropane-1-carboxamide	NA	NA	NA	NA	37219.7	40369.1	6.61137e+06	60284.7	31374.3	31947.9	8.82996e+06	3.03811e+06	6.85753e+06	32075.3	29145.1	42590.5
M2753_POS	C16 H18 O6	10,12-dihydroxy-5-methyl-2,3,4,5-tetrahydro-1ah-oxireno[h][3]benzoxacyclododecine-7,13(8h,13ah)-dione	NA	NA	NA	NA	389337	2.03247e+06	3.29494e+06	6.80552e+06	2.71579e+06	9.9511e+06	9.17776e+06	5.73856e+06	9.63899e+06	5.61706e+06	4.51688e+06	3.51393e+06
M2768_POS	C15 H19 N O9	(2r)-7-methoxy-3-oxo-3,4-dihydro-2h-1,4-benzoxazin-2-yl β-d-glucopyranoside	NA	NA	NA	NA	397219	542542	2.02888e+06	2.5411e+06	895321	804158	667832	1.29994e+06	4.17747e+06	969579	2.42778e+06	2.62386e+06
M2771_POS	C25 H26 O6	Mulberrin 桑黄酮	HMDB0029507	NA	Flavonoids	NA	1.08488e+07	1.01989e+07	2.78799e+06	1.02515e+06	1.51748e+06	2.58224e+06	3.49311e+06	3.15155e+06	1.59607e+06	3.95727e+06	1.7891e+06	1.59834e+06
M2773_POS	C11 H10 N2 O2	3-hydroxy-2,3-dihydropyrrolo[2,1-b]quinazolin-9(1h)-one	NA	NA	NA	NA	129623	317874	993284	2.8666e+06	534381	750252	504721	568436	590306	1.34298e+06	710872	848027
M2779_POS	C26 H20 O10	Salvianolic acid C 丹酚酸C	NA	NA	NA	NA	441194	1.19109e+06	3.0381e+06	2.0007e+06	3.65457e+06	1.21358e+06	2.87383e+06	3.55784e+06	5.6005e+06	1.24936e+06	2.35831e+06	2.09578e+06
M2791_POS	C15 H23 N O2	Alprenolol	HMDB0015004	D07156	Benzene and derivatives	NA	45603.5	67128.1	1.1343e+07	26021.8	26075.9	27568.9	772283	7.87047e+06	1.17749e+07	33910	24723	24472.3
M2793_POS	C19 H21 N O2	Propylnorapomorphine	NA	NA	NA	NA	1.21851e+07	1.01745e+07	2.35485e+06	1.41421e+06	3.57883e+06	3.3313e+06	1.6076e+07	3.31002e+06	3.49152e+06	2.54409e+06	1.30034e+06	1.48699e+06
M2797_POS	C17 H16 N2 O5	3-(4-methoxyphenyl)-5-[(4-nitrophenoxy)methyl]-4,5-dihydroisoxazole	NA	NA	NA	NA	1.6872e+07	2.08656e+07	1.3325e+06	613014	3.78195e+06	2.61676e+06	969649	2.32808e+06	1.91742e+06	2.39833e+06	738948	365890
M2808_POS	C12 H12 N2 O3	Nalidixic acid	HMDB0014917	C05079	Naphthyridines	NULL	2.65627e+06	4.62941e+06	5.64849e+06	6.67163e+06	5.20012e+06	3.21346e+06	1.38735e+06	2.52084e+06	6.54389e+06	3.39985e+06	7.70323e+06	1.00861e+07
M2811_POS	C17 H14 N2 O4	Cyclopenol	NA	NA	NA	NA	2.07679e+07	2.58475e+07	1.38931e+06	1.3948e+06	7.57832e+06	5.53269e+06	1.64286e+06	2.89271e+06	2.84103e+06	6.29835e+06	1.47227e+06	735932
M2813_POS	C18 H22 N2 O5	N-({(2r,3s,4r,5s)-3,4-dihydroxy-5-[2-oxo-2-(2-propyn-1-ylamino)ethyl]tetrahydro-2-furanyl}methyl)-4-methylbenzamide	NA	NA	NA	NA	5.79183e+06	5.01225e+06	5.09909e+06	5.7315e+06	3.88566e+06	5.04074e+06	5.862e+06	8.69059e+06	7.64167e+06	4.83887e+06	6.53401e+06	4.91432e+06
M2815_POS	C9 H9 N O4	N-acetyl-5-aminosalicylic acid	HMDB0060602	NA	Benzene and derivatives	NA	6.63202e+07	5.14329e+07	1.20491e+08	1.38863e+08	6.90756e+07	5.17008e+07	2.10028e+07	1.65758e+08	1.18382e+08	6.25518e+07	1.15513e+08	1.20741e+08
M2822_POS	C16 H21 F N2 O5	2-[(2s,3r,4s,5r)-5-(acetamidomethyl)-3,4-dihydroxytetrahydro-2-furanyl]-n-(4-fluorobenzyl)acetamide	NA	NA	NA	NA	1.68033e+07	3.2798e+07	1.22226e+07	79183.3	2.68409e+07	2.26792e+07	108999	262516	131406	2.61519e+07	71447.2	63584.2
M2823_POS	C15 H22 N4 O2	3-nitro-2,6-dipiperidinopyridine	NA	NA	NA	NA	1.51703e+07	7.90044e+06	8.664e+06	4.64485e+06	5.32635e+06	4.92643e+06	7.05804e+06	7.43255e+06	9.23686e+06	7.14966e+06	4.47158e+06	7.01237e+06
M2828_POS	C7 H7 N O2	Methyl isonicotinate	NA	NA	NA	NA	915849	1.23211e+06	1.12177e+07	2.069e+07	6.64821e+06	8.80261e+06	757687	1.43554e+07	7.34712e+06	6.67727e+06	1.47874e+07	1.26489e+07
M2829_POS	C11 H10 N2 O2	Vasicinone	NA	C10744	Alkaloids	NULL	1.67306e+06	3.15202e+06	9.73355e+06	1.89488e+07	5.0667e+06	6.94527e+06	4.99515e+06	7.84736e+06	7.78826e+06	1.08401e+07	7.54812e+06	7.8099e+06
M2831_POS	C15 H22 N4 O3	(s)-n-α-benzoylarginine ethyl ester	NA	C01670	NA	NULL	1.57653e+06	4.12524e+06	1.29081e+07	2.82692e+07	9.67073e+06	7.3187e+06	7.53168e+06	8.3713e+06	1.37667e+07	1.33347e+07	1.61123e+07	3.48976e+07
M2834_POS	C23 H21 Cl N2 O	5-chloro thj 018	NA	NA	NA	NA	2.17065e+07	2.07153e+07	1.60574e+07	2.73115e+07	1.86229e+07	2.32699e+07	2.13822e+07	1.68736e+07	1.89318e+07	2.09201e+07	2.44837e+07	2.13656e+07
M2845_POS	C26 H32 O13	Methyl (4ar,6s,7r,7as)-1-(β-d-glucopyranosyloxy)-4a,7-dihydroxy-7-methyl-6-{[(2e)-3-phenyl-2-propenoyl]oxy}-1,4a,5,6,7,7a-hexahydrocyclopenta[c]pyran-4-carboxylate	NA	NA	NA	NA	4.7905e+06	5.7009e+06	4.81814e+06	3.23731e+06	5.11238e+06	4.52793e+06	1.14202e+07	5.03047e+06	4.38372e+06	5.70623e+06	5.92894e+06	3.79886e+06
M2846_POS	C16 H22 Cl N3 O	Tebuconazole	NA	C18489	NA	NULL	2.09849e+06	4.19524e+06	3.26544e+06	2.23325e+07	7.58202e+06	3.56588e+07	1.74409e+07	3.1798e+07	3.15299e+07	9.69271e+06	2.62369e+07	2.20702e+07
M2849_POS	C10 H12 O4	Xanthoxyline 花椒油素	HMDB0029645	C10726	Carbonyl compounds	NULL	1.11723e+07	512603	5.86951e+06	817395	6.92567e+06	8.81111e+06	891932	694645	853180	7.43148e+06	1.2164e+06	1.08942e+06
M2853_POS	C11 H10 O3	7-Methoxy-4-methylcoumarin 7-甲氧基-4-甲基香豆素	NA	NA	NA	NA	390320	1.61435e+06	3.3733e+06	2.89827e+06	3.98471e+06	4.50707e+06	2.38692e+06	1.82485e+06	1.58343e+06	4.29452e+06	3.39067e+06	3.63079e+06
M2861_POS	C9 H8 O4	Caffeic acid	HMDB0001964	C01197	Polyketides[PK]	NA	6.06741e+06	9.31326e+06	1.31296e+06	1.44673e+06	3.96139e+06	3.42391e+06	7.47252e+06	4.3231e+06	3.75184e+06	2.86e+06	1.84088e+06	2.08517e+06
M2863_POS	C21 H26 N2 O4	(4as,9ar)-7-(1,3-benzodioxol-5-ylmethyl)-2-(cyclopropylcarbonyl)decahydro-6h-pyrido[3,4-d]azepin-6-one	NA	NA	NA	NA	5.29646e+06	1.11903e+07	3.38828e+07	7.62984e+06	3.61709e+07	4.70287e+07	1.76736e+07	9.97988e+06	1.14976e+07	4.44866e+07	2.97722e+07	1.49016e+07
M2873_POS	C10 H10 O2	Methyl cinnamate	HMDB0033833	C06358	Polyketides[PK]	NA	2.96852e+06	2.24985e+06	5.23375e+06	1.33019e+06	7.05784e+06	1.60748e+06	632639	5.56287e+06	3.34802e+06	1.46551e+06	620613	801899
M2876_POS	C19 H22 O10	Aloenin 芦荟宁	NA	NA	NA	NA	707640	858418	3.23265e+06	590266	4.21093e+06	1.10799e+06	612011	2.66622e+06	1.78724e+06	516313	366902	530949
M2885_POS	C17 H14 O6	Scrophulein	NA	C17785	Polyketides[PK]	NULL	30951.3	28889.8	82294.6	58064.8	4.21587e+06	1.55752e+06	4.19413e+06	23158	21661.2	1.02233e+06	775485	241248
M2892_POS	C9 H15 N O2	Ethyl-2-amino-1-cyclohexene-1-carboxylate	NA	NA	NA	NA	7.24226e+06	1.2167e+07	1.51746e+06	1.86452e+07	3.11108e+06	6.91264e+06	9.05464e+06	1.3908e+06	1.12833e+07	8.31109e+06	5.682e+06	1.20918e+07
M2895_POS	C16 H12 O6	Isokaempferide	NA	C05902	Flavonoids	NULL	6.22911e+06	2.07394e+07	1.6071e+07	6.17587e+06	1.6625e+07	1.33001e+07	1.00721e+07	7.82754e+06	6.58347e+06	8.70574e+06	4.15851e+06	4.91405e+06
M2897_POS	C26 H20 N4 O2 S2	1-benzyl-3-[(benzylimino)(2-furyl)methyl]-6-(2-furyl)-1,2,3,4-tetrahydro-1,3,5-triazine-2,4-dithione	NA	NA	NA	NA	1.34259e+06	3.76488e+06	1.7308e+06	1.01945e+06	2.51786e+06	2.33851e+06	2.03492e+06	1.20289e+06	918300	1.8055e+06	782719	686995
M2899_POS	C21 H24 N2 O	Benzyl acrylfentanyl	NA	NA	NA	NA	261089	645916	1.68492e+06	1.28156e+06	1.46335e+06	932143	1.45213e+06	597544	926029	1.47673e+06	2.69046e+06	3.50151e+06
M2908_POS	C21 H26 Cl N3 O S	Perphenazine	HMDB0014988	C07427	Phenothiazines	NULL	6.20372e+06	213855	2.91108e+06	349545	6.5299e+06	7.42299e+06	313492	307686	206164	5.78065e+06	152704	202704
M2915_POS	C14 H18 N4 O2	Ormetoprim	NA	D05273	NA	NA	1.28345e+06	1.32827e+06	2.89383e+06	999903	1.17472e+06	1.15584e+06	1.10871e+06	4.01681e+06	3.64532e+06	946174	1.84633e+06	1.83436e+06
M2918_POS	C21 H26 N2 O S2	Mesoridazine	HMDB0015068	C07143	Phenothiazines	NULL	7.47736e+06	2.17561e+07	2.30903e+06	3.30796e+06	7.37197e+06	6.42365e+06	6.73473e+07	4.05497e+06	5.66922e+06	4.71636e+06	2.91225e+06	3.03993e+06
M2919_POS	C24 H32 N2	Mt-45	NA	NA	NA	NA	1.22961e+06	5.51223e+06	4.34402e+06	1.66379e+06	2.8873e+06	4.88793e+06	1.66835e+06	1.31091e+06	1.06875e+06	8.92344e+06	2.90451e+06	1.85415e+06
M2924_POS	C20 H42 O11	Peg n10	NA	NA	NA	NA	4.44672e+06	5.08342e+06	6.6653e+06	3.0367e+06	2.7677e+06	3.12382e+06	6.90158e+06	1.45176e+07	9.52356e+06	3.96649e+06	2.90182e+06	3.4652e+06
M2929_POS	C9 H6 O2	Coumarin	HMDB0001218	C05851	Coumarins and derivatives	map00940 Phenylpropanoid biosynthesis; map01110 Biosynthesis of secondary metabolites	1.62005e+07	1.71275e+07	1.79539e+07	7.32448e+06	1.24899e+07	9.67603e+06	1.05883e+07	1.08796e+07	1.27343e+07	3.20297e+06	1.09283e+07	1.18625e+07
M2930_POS	C18 H24 O12	Asperulosidic acid 车叶草苷酸	NA	NA	NA	NA	2.61061e+06	2.97467e+06	2.11935e+06	1.03755e+06	2.98012e+06	1.64066e+06	4.73221e+06	5.82175e+06	4.71822e+06	810954	3.0497e+06	3.96812e+06
M2934_POS	C9 H8 O3	3-Hydroxycinnamic acid	HMDB0001713	NA	Polyketides[PK]	map00360 Phenylalanine metabolism; map01120 Microbial metabolism in diverse environments; map01220 Degradation of aromatic compounds	2.53879e+07	2.41107e+07	2.71903e+07	1.12071e+07	1.89104e+07	1.47022e+07	1.50389e+07	1.57631e+07	1.95358e+07	1.49801e+07	1.60448e+07	1.80227e+07
M2944_POS	C26 H28 O14	Vicenin III 维采宁III	NA	NA	NA	NA	1.74701e+08	1.31927e+08	1.19099e+08	8.75809e+07	1.28057e+08	1.72444e+08	1.93895e+08	147815369	1.06584e+08	1.5346e+08	6.91696e+07	9.44372e+07
M2955_POS	C25 H23 N5 O S	2-{[4-benzyl-5-(4-pyridinyl)-4h-1,2,4-triazol-3-yl]sulfanyl}-1-[3,4-dihydro-1(2h)-quinolinyl]-1-ethanone	NA	NA	NA	NA	903060	781839	2.48013e+06	1.49693e+06	2.26603e+06	1.48947e+06	684986	5.33088e+06	5.90076e+06	1.36673e+06	1.05227e+06	2.72331e+06
M2957_POS	C10 H10 N2 O3	4-hydroxy-2-(2-hydroxyethyl)-1,2-dihydrophthalazin-1-one	NA	NA	NA	NA	8.60045e+06	7.44808e+06	1.65845e+06	442826	1.09641e+06	464029	3.40513e+06	2.30726e+06	3.01395e+06	559567	498091	1.51586e+06
M2961_POS	C17 H11 N O7	Aristolochic acid 马兜铃酸	NA	C08469	Alkaloids	NULL	317045	743421	2.50978e+06	3.7407e+06	2.03359e+06	877828	3.60645e+06	7.18203e+06	1.05383e+07	1.30566e+06	3.30009e+06	4.48341e+06
M2978_POS	C15 H22 N2 O3	Tolycaine	NA	NA	NA	NA	1.861e+07	1.59413e+07	3.00712e+07	2.60821e+07	2.41182e+07	4.06992e+07	2.94062e+07	4.61722e+07	4.7504e+07	4.33727e+07	5.45181e+07	2.16464e+07
M2979_POS	C17 H14 N2 O3	Cyclopenin	NA	NA	NA	NA	8.63782e+07	1.06628e+08	8.95408e+06	1.56371e+06	2.89882e+07	3.41695e+07	490394	3.13259e+06	2.21271e+06	3.69604e+07	1.21838e+06	424223
M2980_POS	C22 H46 O12	Peg n11	NA	NA	NA	NA	3.28117e+06	3.69596e+06	6.58144e+06	2.01634e+06	1.74999e+06	2.1797e+06	4.64945e+06	1.60162e+07	9.82559e+06	2.94351e+06	1.85041e+06	2.52475e+06
M2982_POS	C7 H7 N O3	Mesalamine	NA	D00377	NA	NA	4.34454e+07	3.77685e+07	2.8104e+07	3.64693e+07	1.52161e+07	9.27777e+06	1.31241e+07	7.92633e+07	3.17709e+07	1.57037e+07	3.51439e+07	3.068e+07
M2989_POS	C27 H30 O15	Vicenin II 维采宁II	HMDB0030708	C10195	Flavonoids	NA	2.78435e+06	2.86506e+06	2.70076e+06	2.44899e+06	3.46986e+06	3.94819e+06	7.02204e+06	3.52809e+06	2.24976e+06	1.71277e+06	1.48226e+06	3.72611e+06
M2998_POS	C24 H28 Cl N O S	5-(4-chlorophenyl)-3-({2-[(mesitylmethyl)thio]ethyl}amino)cyclohex-2-en-1-one	NA	NA	NA	NA	652848	1.73252e+06	3.00852e+06	1.24342e+06	3.80092e+06	816886	542971	3.69569e+06	5.61736e+06	1.23926e+06	3.07949e+06	6.93523e+06
M3009_POS	C11 H10 O5	Isofraxidin 异嗪皮啶	NA	C17480	NA	NULL	4.13383e+06	5.38617e+06	1.69064e+06	2.86014e+06	2.74126e+06	1.9943e+06	16583264	3.25416e+06	2.73224e+06	1.95228e+06	3.08586e+06	2.25777e+06
M3016_POS	C10 H16 N2 O3 S	Biotin	HMDB0000030	C00120	Biotin and derivatives	map00780 Biotin metabolism; map01100 Metabolic pathways; map02010 ABC transporters; map04977 Vitamin digestion and absorption	5.29946e+07	3.34524e+07	1.41679e+07	7.45934e+06	2.1379e+07	2.45308e+07	4.28207e+07	1.73986e+07	1.26946e+07	2.06677e+07	1.04219e+07	9.7929e+06
M3017_POS	C14 H14 N2 O5	Indole-3-acetyl-l-aspartic acid	NA	NA	NA	NA	4.00206e+08	3.00872e+08	1.07478e+08	6.25258e+07	1.75541e+08	1.88777e+08	3.43273e+08	1.38527e+08	1.01538e+08	1.88228e+08	9.07605e+07	7.94763e+07
M3020_POS	C18 H16 N2 O4	3,4-bis(3-methoxyanilino)cyclobut-3-ene-1,2-dione	NA	NA	NA	NA	1.11175e+07	3.29914e+07	2.77045e+06	765384	5.21327e+06	4.69799e+06	6.89153e+06	3.56446e+06	2.30675e+06	4.20625e+06	1.56598e+06	795847
M3021_POS	C10 H8 O4	Scopoletin 东莨菪内酯	HMDB0034344	C01752	Coumarins and derivatives	map00940 Phenylpropanoid biosynthesis; map01061 Biosynthesis of phenylpropanoids; map01110 Biosynthesis of secondary metabolites	1.50714e+06	466305	745709	182030	4.99645e+07	1.41243e+06	8.19244e+07	2.12825e+07	1.38057e+07	1.24784e+06	1.82608e+07	2.03976e+07
M3034_POS	C10 H7 N O2	Quinaldic acid	HMDB0000842	C06325	Quinoline carboxylic acids	NULL	1.13759e+06	107396	1.8864e+06	1.00453e+07	939785	4.7242e+06	317292	710052	2.47993e+06	4.32151e+06	4.68354e+06	2.09623e+06
M3036_POS	C24 H50 O13	Peg n12	NA	NA	NA	NA	2.16126e+06	2.82105e+06	7.44359e+06	1.24765e+06	1.18407e+06	1.61066e+06	3.04433e+06	1.71353e+07	9.05056e+06	2.31416e+06	1.4022e+06	1.95345e+06
M3037_POS	C10 H10 O4	Ferulic acid 阿魏酸	NA	NA	NA	NA	3.52207e+06	6.49312e+06	2.08093e+07	3.86803e+07	5.52598e+07	5.96305e+07	5.84004e+06	5.88157e+06	1.10322e+07	4.44709e+07	3.65606e+07	3.66405e+07
M3040_POS	C13 H14 O5	Citrinin	HMDB0041857	C16765	Benzopyrans	NULL	6.90641e+06	1.04163e+07	1.05074e+07	3.81165e+06	9.4091e+06	8.32019e+06	1.47525e+07	8.32106e+06	7.43192e+06	6.36811e+06	7.04887e+06	9.39897e+06
M3048_POS	C26 H34 O11	Lariciresinol 4-o-glucoside	NA	NA	NA	NA	2.37721e+06	2.67798e+06	1.91925e+06	948308	2.95611e+06	5.10305e+06	6.16743e+06	2.53799e+06	1.95206e+06	2.95408e+06	2.78863e+06	1.75924e+06
M3052_POS	C9 H11 N O3	L-threo-3-phenylserine	HMDB0002184	C03290	Amino acids, peptides, and analogues	NA	6.16399e+06	1.22293e+07	2.8454e+06	135803	8.01404e+06	9.64251e+06	527083	884091	424704	6.75655e+06	182021	91674.5
M3054_POS	C18 H17 F N2 S	2-[(3s)-1-(2-fluorobenzyl)-3-pyrrolidinyl]-1,3-benzothiazole	NA	NA	NA	NA	1.09732e+07	1.01333e+07	1.36553e+06	617750	7.0541e+06	4.42899e+06	294262	2.44454e+06	1.03517e+06	4.87178e+06	2.82743e+06	294870
M3056_POS	C22 H23 N3 O2 S	Cj-013610	NA	NA	NA	NA	827564	1.22101e+06	296163	3.08725e+06	460970	4.70131e+06	2.87565e+06	3.48668e+06	3.76871e+06	2.04066e+06	2.89603e+06	1.11097e+06
M3059_POS	C18 H20 N2 O3	2-ethoxy-2'-ethyloxanilide	NA	NA	NA	NA	3.25817e+06	2.33514e+06	3.65345e+06	4.37e+06	3.84308e+06	5.64323e+06	4.83118e+06	7.70302e+06	7.09243e+06	5.03061e+06	6.35946e+06	3.96571e+06
M3062_POS	C11 H12 O4	6-hydroxy-8-methoxy-3-methyl-3,4-dihydro-1h-isochromen-1-one	NA	NA	NA	NA	1.46073e+06	1.66702e+06	2.37567e+06	2.18783e+06	2.69958e+06	3.20387e+06	1.03264e+07	2.58091e+06	3.11333e+06	2.18036e+06	3.08809e+06	3.55788e+06
M3069_POS	C14 H13 N3	Mepanipyrim	NA	C10919	NA	NULL	1.9282e+06	122303	2.10324e+06	3.01345e+06	97024.5	541629	45524.1	2.03762e+06	1.62394e+06	816009	309488	310199
M3070_POS	C20 H20 O7	Tangeretin 桔皮素	HMDB0030539	C10190	Flavonoids	NULL	7.03859e+06	6.29478e+06	2.4973e+06	1.72072e+06	3.11536e+06	4.49674e+06	9.04644e+06	4.75725e+06	4.15086e+06	2.8168e+06	3.0173e+06	1.91259e+06
M3073_POS	C26 H54 O14	Peg n13	NA	NA	NA	NA	1.34566e+06	1.44328e+06	7.17776e+06	918195	669743	1.01588e+06	1.8298e+06	1.70131e+07	8.693e+06	1.4572e+06	825667	1.34693e+06
M3075_POS	C21 H26 N2 S2	Thioridazine	HMDB0014817	D00373	Phenothiazines	NA	3.3191e+06	1.28652e+07	2.62401e+06	38978.5	6.53953e+06	5.77299e+06	82410.5	81489.1	73754.2	8.34776e+06	34268.7	37256.2
M3078_POS	C22 H26 N2 O4	Corynoxeine 去氢钩藤碱	NA	NA	NA	NA	101045	294329	2.52105e+06	568654	1.65346e+06	2.34296e+06	55439.7	959910	366534	1.42985e+06	914714	1.02462e+06
M3084_POS	C30 H24 N4	1-phenylethan-1-one 1-(4,5,6-triphenylpyridazin-3-yl)hydrazone	NA	NA	NA	NA	1.21146e+06	2.67667e+06	4.92494e+06	2.98596e+06	1.66093e+06	1.96978e+06	437776	1.92794e+06	828575	1.63984e+06	1.34442e+06	1.38176e+06
M3091_POS	C8 H7 N O3	Coixol 薏苡素	HMDB0036582	NA	Benzoxazolones	NA	8.39481e+08	1032621966	4.64898e+08	3.8695e+08	3.71923e+08	3.33011e+08	3.22157e+08	729989586	7.27987e+08	4.12463e+08	3.83291e+08	4.00026e+08
M3099_POS	C23 H31 N3 O2	Akb48 n-(4-hydroxypentyl) metabolite	NA	NA	NA	NA	2.06924e+06	1.21184e+06	1.57279e+06	1.75974e+06	2.00658e+06	4.99137e+06	2.32901e+06	2.6521e+06	930650	2.51581e+06	367828	731981
M3101_POS	C20 H30 O4	Deoxyandrographolide 去氧穿心莲内酯	NA	NA	NA	NA	318168	297732	2.02971e+06	194357	189253	234545	328009	4.07679e+06	2.21864e+06	355810	229916	500421
M3102_POS	C28 H58 O15	Peg n14	NA	NA	NA	NA	636600	825195	4.16682e+06	452881	382800	421110	768700	1.0597e+07	5.24801e+06	700755	484371	967187
M3104_POS	C22 H22 O11	Homoplantaginin 高车前苷	NA	NA	NA	NA	38672.3	36513	903193	817695	710107	1.24145e+06	4.73361e+06	823552	254366	383826	1.03261e+06	2.05006e+06
M3109_POS	C11 H12 N2 O3	5-hydroxytryptophan	NA	C01017	NA	NULL	1.62225e+07	9633703	1.88384e+06	593777	780032	1.14137e+06	1.30621e+06	2.7124e+06	3.43218e+06	1.32403e+06	813070	879515
M3113_POS	C19 H24 O S	2-methyl-5-(2-thienyl)-1-(2,6,6-trimethylcyclohex-2-enyl)penta-1,4-dien-3-one	NA	NA	NA	NA	1.84282e+07	1.20457e+07	9.32416e+06	3.69201e+06	7.17204e+06	9.62202e+06	6.01453e+06	1.28297e+07	6.78564e+06	6.5867e+06	3.10335e+06	3.36149e+06
M3118_POS	C16 H18 O5	(8e)-11,13-dihydroxy-4-methyl-4,5,6,7-tetrahydro-2h-3-benzoxacyclododecine-2,10(1h)-dione	NA	NA	NA	NA	974110	3.73125e+06	781050	3.62049e+06	2.1936e+06	5.39395e+06	5.01247e+06	3.59669e+06	4.29232e+06	4.44843e+06	1.9012e+06	909753
M3129_POS	C26 H32 O11	4-[4-(4-hydroxy-3-methoxyphenyl)tetrahydro-1h,3h-furo[3,4-c]furan-1-yl]-2-methoxyphenyl hexopyranoside	NA	NA	NA	NA	4.67254e+06	1.75231e+06	3.14638e+06	464292	575944	1.17534e+06	7.03273e+06	4.98191e+06	5.34089e+06	1.25581e+06	1.26761e+06	1.11035e+06
M3130_POS	C10 H17 N O2	Methyprylon	HMDB0015239	D01150	Piperidinones	NA	1.7972e+06	3.98647e+06	224551	5.79538e+06	799264	1.77458e+06	2.38127e+06	388558	3.40376e+06	2.4524e+06	1.75025e+06	4.19872e+06
M3140_POS	C30 H62 O16	Peg n15	NA	NA	NA	NA	227338	257821	2.15563e+06	176948	113453	171782	299722	5.17926e+06	2.62392e+06	282158	200576	484658
M3146_POS	C14 H13 N5 O	1H-Pyrazolo[3,4-b]pyridine-5-carboxamide	NA	NA	NA	NA	2.14867e+07	2.04361e+07	1.17839e+07	5.86177e+06	5.00855e+06	4.57707e+06	7.57831e+06	1.60748e+07	1.94522e+07	8.13799e+06	7.86134e+06	1.36006e+07
M3150_POS	C22 H30 F N O	M-144	NA	NA	NA	NA	2.85775e+06	3.51956e+06	1.15719e+06	3.10423e+06	2.71806e+06	2.52732e+06	5.68123e+06	2.3302e+06	2.19546e+06	2.28808e+06	2.99716e+06	2.70559e+06
M3152_POS	C12 H11 N O3 S	Benzoic acid	NA	NA	NA	NA	7.31189e+07	3.29771e+07	3.02439e+07	1.30055e+07	1.01493e+07	2.51144e+07	9.08981e+06	3.02448e+06	8.69897e+06	4.92274e+07	4.73365e+07	5.18533e+07
M3161_POS	C28 H28 N2 O2	Difenoxin	NA	C07871	NA	NULL	805988	2.69088e+06	3.83252e+06	3.85474e+06	8.29365e+06	8.78645e+06	451744	4.42924e+06	1.48438e+06	4.43765e+06	3.52077e+06	4.08207e+06
M3180_POS	C16 H18 O8	4-Methylumbelliferyl α-D-glucoside	NA	NA	NA	NA	6.08521e+06	9.81121e+06	2.07285e+07	2.03624e+07	3.80942e+07	3.2737e+07	6.67765e+06	8.87717e+06	1.06521e+07	2.83348e+07	1.37279e+07	2.60589e+07
M3184_POS	C8 H14 O2	Cyclohexaneacetic acid	HMDB0031403	NA	Organic acids	NA	1.30088e+07	1.25796e+07	6.63889e+06	5.64705e+06	7.70584e+06	6.75142e+06	1.00579e+07	7.131e+06	6.65867e+06	6.74868e+06	5.85348e+06	4.86348e+06
M3186_POS	C21 H23 N3 O3 S2	N-{(1s,4s)-4-[1-(4-methoxyphenyl)-3,5-dimethyl-1h-pyrazol-4-yl]-2-cyclopenten-1-yl}-2-thiophenesulfonamide	NA	NA	NA	NA	9.41458e+06	9.30683e+06	3.69334e+06	3.62105e+06	5.28759e+06	4.81208e+06	6.00209e+06	4.19666e+06	4.40716e+06	5.14452e+06	3.52031e+06	3.20783e+06
M3188_POS	C19 H22 F2 N4 O3	Sparfloxacin	HMDB0015339	C07662	Quinoline carboxylic acids	map02010 ABC transporters	2.04343e+07	2.12635e+07	9.42445e+06	9.04659e+06	1.0915e+07	1.03241e+07	1.4124e+07	1.13147e+07	1.1782e+07	1.18176e+07	7.92125e+06	7.03352e+06
M3193_POS	C17 H19 N S2	Bisulepine	NA	NA	NA	NA	7.41153e+06	8.24713e+06	6.34078e+06	3.45154e+06	2.60153e+06	2.19233e+06	4.03056e+06	1.01414e+07	9.6291e+06	4.28341e+06	3.35777e+06	5.49867e+06
M3203_POS	C8 H12 N5 O4 P	Adefovir	NA	C11277	NA	map04976 Bile secretion	5.61191e+06	1.06372e+07	2.36425e+07	5.03104e+07	1.23608e+07	1.21147e+07	7.88264e+06	5.77397e+07	5.13598e+07	3.48755e+07	4.62385e+07	6.97956e+07
M3205_POS	C16 H25 N O4	Esmolol	HMDB0014333	C06980	Benzene and derivatives	NULL	1.6408e+06	2.04038e+06	2.02498e+06	1.59099e+06	614923	784304	1.56612e+06	3.07631e+06	1.28488e+06	766784	1.26369e+06	975895
M3206_POS	C19 H16 O3	Coumatetralyl	NA	NA	NA	NA	6.90201e+06	8.85624e+06	9.38228e+06	4.8382e+06	4.56867e+06	3.24122e+06	3.94333e+06	1.03365e+07	7.29234e+06	3508022	3.54321e+06	6.07679e+06
M3215_POS	C12 H14 O2	Ligustilide 藁本内酯	HMDB0034277	C16987	Furanones	NA	9.5418e+06	8.14934e+06	3.95428e+06	6.40578e+06	6.83955e+06	8.11706e+06	8.70953e+06	5.93974e+06	4.25447e+06	6.86367e+06	3.527e+06	3.91698e+06
M3216_POS	C12 H16 O3	Β-asarone	NA	C10430	NA	NULL	1.5379e+07	1.33412e+07	6.57887e+06	1.05279e+07	1.07837e+07	1.3081e+07	1.40617e+07	9.5937e+06	6.77549e+06	1.1441e+07	5.85764e+06	5.9753e+06
M3219_POS	C14 H12 Cl2 N2 O	Pyrifenox	NA	NA	NA	NA	1.36249e+06	2.61238e+06	1.9568e+06	1.93234e+06	1.9055e+06	1.75296e+06	1.02389e+06	2.88628e+06	2.33717e+06	1.47569e+06	1.38442e+06	3.3854e+06
M3224_POS	C9 H14 O	Isophorone	NA	C14743	Ketones	NULL	1.56195e+06	4.2705e+06	4.56766e+06	3.09573e+06	5.30684e+06	4.30933e+06	2.52708e+06	4.09448e+06	2.91829e+06	2.70592e+06	2.30225e+06	2.88473e+06
M3234_POS	C22 H37 N3 O2	2-[(3r,4s)-3-{[5-(cyclohexylmethyl)-1,2-oxazol-3-yl]methyl}-4-piperidinyl]-n-(2-methyl-2-propanyl)acetamide	NA	NA	NA	NA	43745.8	33683.1	297070	19789.1	23298.4	20407.4	1.92857e+07	902558	1.01861e+06	22007.7	20660.8	19829.1
M3242_POS	C17 H17 Cl N4	Desmethylclozapine	NA	NA	NA	NA	2.33709e+07	4.94268e+07	7.46266e+06	1.11268e+06	2.46244e+07	1.6607e+07	1.18882e+07	5.90473e+06	7.99286e+06	1.99537e+07	8.08137e+06	1.38339e+06
M3245_POS	C27 H38 O3	Boldenone cypionate	NA	NA	NA	NA	2.26106e+06	1.03304e+06	6.81465e+06	2.08797e+06	9.24817e+06	2.91518e+06	469701	366090	832828	672712	1.95939e+06	2.29591e+06
M3258_POS	C19 H18 N2 O3	N-(p-coumaroyl) serotonin	NA	NA	NA	NA	837476	422375	5.6259e+06	1.55638e+06	5.25209e+06	1.56507e+07	202507	2.12542e+06	1.17335e+06	1.07986e+07	3.43508e+06	1.88752e+06
M3261_POS	C20 H22 O9	3,5-dihydroxy-2-(4-hydroxyphenyl)-3,4-dihydro-2h-chromen-7-yl pentofuranoside	NA	NA	NA	NA	1.7134e+07	5.27128e+06	4.04951e+06	702754	4.01601e+06	6.66063e+06	8.5525e+06	2.02084e+06	2.69172e+06	6.97541e+06	1.30346e+06	1.16494e+06
M3266_POS	C16 H19 N O2 S2	2-(benzylthio)-n-{2-[(2-furylmethyl)thio]ethyl}acetamide	NA	NA	NA	NA	309747	967653	3.30728e+06	2.29889e+06	4.08586e+06	2.84665e+06	1.24716e+06	3.51231e+06	4.08363e+06	2.47357e+06	2.75915e+06	6.14472e+06
M3267_POS	C21 H22 O9	Aloin 芦荟苷	NA	C10305	Quinone	NULL	5.3172e+06	2.61278e+06	1.024e+06	618585	1.5794e+06	1.97212e+06	3.16084e+06	906277	1.18145e+06	1.8018e+06	981222	723820
M3285_POS	C13 H19 N O2	3,4-mdpa	NA	NA	NA	NA	3.51845e+06	5.02111e+06	3.02181e+06	2.9565e+06	3.55191e+06	3.27419e+06	4.49931e+06	7.15408e+06	4.44329e+06	2.33758e+06	1.61876e+06	3.27232e+06
M3286_POS	C13 H21 N O3	Isoetharine	HMDB0014366	C07053	Phenols and derivatives	NULL	6.46146e+06	8.93048e+06	5.2212e+06	4.97208e+06	6.16457e+06	5.45642e+06	7.78208e+06	1.19884e+07	7.45463e+06	4.11383e+06	2.76454e+06	5.81342e+06
M3288_POS	C19 H17 Cl N4	Fenbuconazole	NA	C18461	NA	NULL	3.61802e+06	8.39423e+06	1.33331e+06	1.79144e+06	3.5914e+06	3.31304e+06	4.6987e+07	1.93577e+06	2.19094e+06	1.84209e+06	1.70285e+06	1.52691e+06
M3293_POS	C10 H8 O3	7-Methoxycoumarin 甲氧基香豆素	HMDB0029758	C09268	Coumarins and derivatives	NULL	44845.9	80350.4	1.30094e+06	607678	3487655	8.27975e+06	67831.8	77358.1	277192	5.39019e+06	3.09018e+06	2.97274e+06
M3300_POS	C17 H22 N4 O4 S	1-[2-(2,5-dimethyl-1h-pyrrol-1-yl)-4-nitrophenyl]-4-(methylsulfonyl)piperazine	NA	NA	NA	NA	4.94569e+06	6.87369e+06	355428	40425.5	588508	264274	369857	285872	205094	164231	17416.6	51364.3
M3306_POS	C22 H24 O10	Isosakuranin 异樱花苷	HMDB0029481	NA	Flavonoids	NA	6.5402e+06	9.56032e+06	2.60209e+06	2.80404e+06	4.0573e+06	4.63345e+06	1.51438e+07	5.15846e+06	4.73127e+06	4.60706e+06	4.59115e+06	4.35902e+06
M3308_POS	C15 H22 O3	7,8-bis(hydroxymethyl)-1,4a-dimethyl-3,4,4a,5,6,7-hexahydro-2h-benzo[7]annulen-2-one	NA	NA	NA	NA	1.42407e+07	8.01953e+06	3.86875e+06	5.94593e+06	5.40222e+06	5.89519e+06	5.39252e+06	7.09412e+06	5.0687e+06	5.16969e+06	3.45848e+06	5.10553e+06
M3311_POS	C21 H22 O9	Isoliquiritin 异甘草苷	HMDB0037318	C16978	Flavonoids	NA	5.17691e+06	1.95878e+06	1.07352e+06	550328	1.56639e+06	2.70019e+06	7.85517e+06	1.28742e+06	1.82982e+06	3.37696e+06	1.16922e+06	1.02572e+06
M3315_POS	C18 H19 N O4	(s)-dibenzyl 2-aminosuccinate	NA	NA	NA	NA	6.76553e+06	6.00096e+06	4.42612e+06	2.26992e+06	3.9693e+06	2.62936e+06	3.76245e+06	3.24271e+06	3.28512e+06	2.86457e+06	1.35411e+06	776704
M3316_POS	C21 H35 N O2	4-[(6e)-3-hydroxy-8,10-dimethyl-2-(methylamino)-6-dodecen-1-yl]phenol	NA	NA	NA	NA	64214.3	62310.9	9.41871e+07	128435	39890.5	37132.8	595729	2.19565e+08	3.77436e+08	38832	32969.7	34027.2
M3317_POS	C22 H24 N2 O4	Di-4-coumaroylputrescine	NA	NA	NA	NA	1.67046e+06	1.08665e+06	7.20287e+07	8.43867e+06	4.83376e+07	3.08572e+07	540574	1.6794e+06	3.7758e+06	2.2549e+07	3.58822e+07	3.03933e+07
M3319_POS	C35 H61 N O12	Oleandomycin	NA	C01946	Antibiotics	map00522 Biosynthesis of 12-, 14- and 16-membered macrolides; map01052 Type I polyketide structures; map01130 Biosynthesis of antibiotics; map02010 ABC transporters	62054.7	51837	1.99363e+06	28532.3	38549	35884	49382.2	5.18721e+06	9.65074e+06	38104.7	31898.5	32882.8
M3323_POS	C30 H46 O5	(1r,2s,5ar,5br,7as,10r,12br)-2-hydroxy-10-isopropenyl-3,3,5a,5b,12b-pentamethyloctadecahydrodicyclopenta[a,i]phenanthrene-1,7a(1h)-dicarboxylic acid	NA	NA	NA	NA	183710	351328	4.77651e+06	323761	679575	292194	376811	1.0327e+06	447757	264464	146821	298405
M3339_POS	C19 H20 N2 S2	2-(1-adamantyl)-5h-thieno[3',2':5,6]thiino[4,3-d]pyrimidine	NA	NA	NA	NA	9.32942e+06	7.30059e+06	12261729	5.82111e+06	4.97898e+06	4.60685e+06	1.18073e+07	1.34206e+07	1.04262e+07	4.6443e+06	5.71053e+06	8.87163e+06
M3340_POS	C19 H18 O6	Methylophiopogonanone A 甲基麦冬二氢高异黄酮A	NA	NA	NA	NA	8.49699e+06	3.88681e+06	2.53386e+06	1.10057e+06	1.11507e+06	2.03333e+06	1.35173e+07	2.46655e+06	2.7758e+06	1.39809e+06	1.18123e+06	1.45171e+06
M3341_POS	C11 H20 N2 O6	L-saccharopine	NA	C00449	Amino acids, peptides, and analogues	map00300 Lysine biosynthesis; map00310 Lysine degradation; map01100 Metabolic pathways; map01110 Biosynthesis of secondary metabolites; map01130 Biosynthesis of antibiotics; map01230 Biosynthesis of amino acids	4.65952e+06	4.43281e+06	718889	1.0226e+06	1.48564e+06	1.68206e+06	5.84418e+06	2.12424e+06	3.5494e+06	1.35331e+06	1.76451e+06	1.3206e+06
M3367_POS	C15 H18 O8	Secodihydro-hydramicromelin b	NA	NA	NA	NA	316373	187337	3.86146e+06	617096	691557	1.86488e+06	57149.2	35306.1	166440	3.62077e+06	2.80352e+06	6.28249e+06
M3368_POS	C22 H31 Cl N4 O2	(2s,5as,8ar)-6-(3-chlorobenzyl)-1-methyl-2-[3-oxo-3-(1-pyrrolidinyl)propyl]octahydropyrrolo[3,2-e][1,4]diazepin-5(2h)-one	NA	NA	NA	NA	5.84892e+07	3.95951e+07	8.35981e+07	3.48812e+07	5.82904e+07	5.05161e+07	1.55422e+07	1.01693e+07	1.73869e+07	4.0577e+07	9.13989e+07	1.68759e+08
M3377_POS	C17 H14 N2 O	N-benzylquinoline-6-carboxamide	NA	NA	NA	NA	28602.3	33492.9	23380.8	567109	17567.7	17609.8	35179.5	241864	3.62541e+06	19051.9	1.55807e+06	1.50743e+06
M3379_POS	C16 H12 O5	Calycosin 毛蕊异黄酮	NA	C01562	Flavonoids	map00943 Isoflavonoid biosynthesis; map01110 Biosynthesis of secondary metabolites	1.08243e+06	775104	120672	212788	243963	528861	377961	22632	369264	383477	295934	316140
M3383_POS	C18 H28 O5	15-(tert-butyl)-2,3,5,6,8,9,11,12-octahydro-1,4,7,10,13-benzopentaoxacyclopentadecine	NA	NA	NA	NA	1.00053e+07	7.50443e+06	1.10624e+07	6.289e+06	5.42503e+06	4.29741e+06	8.53175e+06	6.2145e+06	5.22302e+06	3.87307e+06	9.46906e+06	5.37055e+06
M3392_POS	C20 H22 O6	Matairesinol	HMDB0035789	C10682	Lignans and related compounds	NA	2.41173e+07	4.61618e+06	5.28967e+06	549644	374078	1.97234e+06	1.09656e+07	4.91534e+06	5.78879e+06	1.48576e+06	477433	553641
M3397_POS	C24 H28 N2 O5	Benazepril	HMDB0014682	NA	Amino acids, peptides, and analogues	NULL	66359.4	73798.8	9.53302e+06	1.01563e+07	1.41406e+07	7.23551e+06	25764.1	450301	358383	3.1071e+06	1.57269e+07	1.68413e+07
M3401_POS	C17 H21 F N4 O5	(3r,4r,5r)-n-(3-amino-3-oxopropyl)-3-{[(3-fluorophenyl)carbamoyl]amino}-4,5-dihydroxy-1-cyclohexene-1-carboxamide	NA	NA	NA	NA	8.66447e+06	1.69662e+07	1.31019e+06	20807.1	1.47878e+06	652067	51536.8	180749	79701.2	764258	19722.1	21848.7
M3402_POS	C12 H10 O4	4-methylumbelliferyl acetate	HMDB0032989	C03837	Coumarins and derivatives	NULL	1.66945e+07	1.93056e+07	7.76898e+06	4.43044e+06	4.89037e+06	4.37433e+06	7.17948e+06	1.14395e+07	1.39646e+07	5.53993e+06	4.14739e+06	5.22731e+06
M3420_POS	C20 H20 O6	Sauchinone 三白草酮	NA	NA	NA	NA	5.51064e+06	2.44825e+06	3.28644e+06	895332	1.86997e+06	2.026e+06	8.82697e+06	2.64289e+06	2.23177e+06	1.27831e+06	934331	1.06398e+06
M3430_POS	C16 H12 F6 N2 O2	N1-[3-(trifluoromethyl)phenyl]-3-[2-oxo-5-(trifluoromethyl)-1,2-dihydropyridin-1-yl]propanamide	NA	NA	NA	NA	49147.8	42084.9	44013.8	914034	23691.9	44731.3	32212	3.53351e+06	4.61167e+06	382332	44259.6	23784.6
M3431_POS	C13 H10 N2 O4	Thalidomide	HMDB0015175	C07910	Indole and derivatives	NULL	8.77016e+07	7.09261e+07	1.40696e+07	1.33617e+07	3.00946e+06	6.27518e+06	1.14145e+07	6.4208e+07	3.10501e+07	7.61749e+06	1.21358e+07	1.17598e+07
M3437_POS	C13 H18 O2	4-tert-butylphenyl glycidyl ether	NA	NA	NA	NA	3.07719e+06	5.84875e+06	3.9844e+06	3.1281e+06	3.41259e+06	3.58062e+06	5.68073e+06	9.57179e+06	6.36314e+06	3.0485e+06	2.18671e+06	4.31444e+06
M3439_POS	C11 H12 O4	Methyl 4-hydroxy-3-methoxycinnamate 阿魏酸甲酯	NA	NA	NA	NA	782996	1.72354e+06	4.99211e+06	5.73058e+06	1.43592e+07	9.35788e+06	1.19387e+06	1.6006e+06	1.86701e+06	8.88143e+06	6.25707e+06	9.34721e+06
M3449_POS	C17 H26 N4 O6 S	N-{[(2r,3s,4r,5s)-3,4-dihydroxy-5-{2-oxo-2-[4-(2-pyridinyl)-1-piperazinyl]ethyl}tetrahydro-2-furanyl]methyl}methanesulfonamide	NA	NA	NA	NA	2.31603e+06	335772	184068	13450.5	14494.7	15874.8	58813.5	6.40117e+06	64930.9	16946.1	14913.9	13284.9
M3454_POS	C23 H39 N O3	Arachidonoyl serinol	HMDB0013650	NA	Fatty acyls[FA]	NA	40921.5	35854.5	6.10404e+06	18497.6	137824	21831.6	2.07909e+06	2.42041e+07	4.16068e+07	23304.9	21705.1	20852.6
M3466_POS	C20 H24 O7	1,3-dihydroxy-1-(7-methoxy-2-oxo-2h-chromen-6-yl)-3-methyl-2-butanyl (2e)-2-methyl-2-butenoate	NA	NA	NA	NA	1.87062e+07	2.50902e+07	1.59566e+06	20840	826219	591996	25312.3	281802	74681.2	1.00939e+06	16368.2	17893.7
M3476_POS	C24 H39 N O	Oleyl anilide	NA	NA	NA	NA	88433.5	103333	1.66836e+08	269736	54864.3	63556.6	1.44181e+06	3.22487e+08	9.74789e+08	61633.2	49390.9	55259.9
M3479_POS	C9 H12 N2 O2 S	Ethyl 3-methyl-5,6-dihydroimidazo[2,1-b][1,3]thiazole-2-carboxylate	NA	NA	NA	NA	1.27558e+06	3.39511e+06	1.60872e+06	1.97883e+06	1.53695e+06	801199	826788	3.32141e+06	2.51438e+06	1.28813e+06	1.3404e+06	2.04447e+06
M3485_POS	C9 H11 N O2	Ethyl 4-aminobenzoate	HMDB0004992	C07527	Benzene and derivatives	NULL	90037.2	76947.2	68204.8	43913.9	59235.5	43761	132601	1.02165e+06	49803.3	68881.8	58761.8	49502
M3491_POS	C10 H18 O4	Sebacic acid	HMDB0000792	C08277	Fatty acyls[FA]	NULL	1.00847e+06	1.20565e+06	3.97531e+06	5.71366e+06	1.12813e+07	1.33206e+07	1.26105e+06	1.12957e+06	1.53718e+06	4.05205e+06	4.93791e+06	5.16613e+06
M3503_POS	C22 H23 N O7	Noscapine	NA	NA	NA	NA	27439.2	25856.7	38575.8	15934.6	17776.6	17183.8	26072.6	60724.3	58667	17845.3	568659	2.16715e+06
M3505_POS	C14 H12 O4	Oxyresveratrol 氧化白藜芦醇	NA	C10273	Polyketides[PK]	NULL	109246	82665.4	4.99089e+06	29615.9	47614	39106.1	100190	65034.9	62831.6	72823.3	862830	76544.3
M3510_POS	C23 H39 N O2	Methanandamide	NA	NA	NA	NA	197632	155616	3.89637e+07	82754.3	101192	98163.5	431167	1.51761e+08	220754278	72250.8	74745	60661.2
M3528_POS	C20 H36 O5	8-isoprostaglandin f1β	NA	NA	NA	NA	214213473	1.68275e+08	8.96203e+07	6.94688e+07	9.47364e+07	7.79307e+07	9.39207e+07	1.19961e+08	1.0255e+08	8.03028e+07	9.33776e+07	7.08236e+07
M3529_POS	C22 H23 Cl N2 O2	Loratadine	HMDB0005000	NA	Pyridine and derivatives	NA	8.39922e+06	7.21821e+06	4.59936e+06	3.75569e+06	4.70893e+06	3.87794e+06	4.81459e+06	5.30174e+06	4.61308e+06	4.17164e+06	4.72741e+06	3.55369e+06
M3532_POS	C20 H30 O5	Andrographolide	NA	C20214	Terpenoids	NULL	6.24673e+07	4.72871e+07	3.4268e+07	2.21348e+07	3.37422e+07	2.81441e+07	2.01685e+07	3.81047e+07	3.1211e+07	2.92423e+07	2.79941e+07	2.18003e+07
M3542_POS	C8 H17 N O	Valpromide	NA	D02766	NA	NA	3.61702e+06	2.29707e+06	1.33863e+06	2.64685e+06	1.57716e+06	1.4102e+06	5.53799e+06	1.80729e+06	1.4749e+06	2.28451e+06	1.86729e+06	2.73831e+06
M3544_POS	C11 H15 N O4 S	Propachlor esa	NA	NA	NA	NA	3.27626e+06	4.07322e+06	1.4886e+06	1.18725e+06	1.02895e+06	1.28204e+06	2.71593e+06	3.74795e+06	4.5139e+06	2.04841e+06	1.39645e+06	1.61668e+06
M3553_POS	C18 H32 N2 O3	{(3r,4s)-1-(cyclobutylcarbonyl)-3-[2-(diethylamino)ethyl]-4-piperidinyl}acetic acid	NA	NA	NA	NA	7.70214e+06	1.30819e+06	180923	852693	239875	341528	766675	193801	5.59281e+07	879747	208613	798978
M3566_POS	C17 H14 O7	Iristectorigenin B 鸢尾黄酮乙素	NA	NA	NA	NA	4.81895e+06	1.71112e+06	1.59391e+06	5.24625e+06	4.14633e+06	1.0219e+07	6.14169e+06	3.19908e+06	2.73624e+06	4.90052e+06	5.14804e+06	7.83327e+06
M3572_POS	C23 H26 O11	Calceolarioside B 木通苯乙醇苷B	NA	NA	NA	NA	5.92279e+06	1.0068e+07	6.45453e+06	16680.2	1.17085e+06	3.23666e+06	23908.9	24164.4	39059	2.9445e+06	18466.5	16805.9
M0014_NEG	C6 H13 O9 P	D-mannose 6-phosphate	NA	NA	NA	NA	4.57056e+06	5.23554e+06	2.42543e+06	3.7629e+06	1.33747e+06	1.45625e+06	2.06306e+06	7.28471e+06	3.87832e+06	2.62842e+06	679919	604531
M0017_NEG	C6 H14 N4 O2	Dl-arginine	NA	C02385	NA	NULL	5.54642e+06	9.13859e+06	3.2756e+06	4.96868e+06	4.18237e+06	4.94549e+06	9.5218e+06	5.33315e+06	3.74019e+06	6.21493e+06	2.89976e+06	2.44262e+06
M0019_NEG	C6 H9 N3 O2	L-Histidine	HMDB0000177	C00135	Amino acids	map00340 Histidine metabolism; map00410 beta-Alanine metabolism; map00970 Aminoacyl-tRNA biosynthesis; map01060 Biosynthesis of plant secondary metabolites; map01065 Biosynthesis of alkaloids derived from histidine and purine; map01100 Metabolic pathways; map01110 Biosynthesis of secondary metabolites; map01230 Biosynthesis of amino acids; map02010 ABC transporters; map04974 Protein digestion and…	5.19579e+07	7.28599e+07	3.13871e+07	3.22728e+07	3.66186e+07	2.88957e+07	6.76422e+07	7.45585e+07	5.64357e+07	3.54237e+07	1.93949e+07	2.203e+07
M0026_NEG	C18 H32 O16	Raffinose 棉籽糖	NA	NA	NA	NA	5.13905e+06	5.07743e+06	8.46125e+07	1.96825e+07	9.12053e+06	1.97965e+07	1.8035e+06	1.40661e+07	1.09606e+07	2.05331e+07	5.93057e+07	7.64185e+07
M0039_NEG	C6 H12 O6	L-Sorbose	HMDB0001266	C00247	Carbohydrates	NULL	1.01763e+08	7.6993e+07	3.92385e+08	1.63335e+08	1.93587e+08	3.54776e+08	1.24029e+08	2.65896e+08	3.17996e+08	3.17474e+08	5.23935e+08	6.28932e+08
M0043_NEG	C12 H22 O11	beta-Cellobiose	HMDB0000055	NA	Carbohydrates	NULL	5.00861e+07	2.37598e+07	2.95256e+08	7.81646e+07	5.44536e+07	7.28783e+07	1.98975e+07	4.24214e+07	4.17034e+07	7.18128e+07	2.03934e+08	1.60029e+08
M0044_NEG	C5 H4 N4	Purine	HMDB0001366	C00465	Purines and derivatives	NULL	1.43844e+08	7.22013e+07	1.5561e+08	5.95807e+08	7.27939e+08	4.69097e+08	3.05094e+08	7.24786e+07	9.64669e+07	3.96495e+08	4.5847e+08	5.22626e+08
M0050_NEG	C5 H10 O5	D-Lyxose	NA	C00476	Carbohydrates	map00040 Pentose and glucuronate interconversions	3662199017	3312814560	2604393566	4277966829	4110590703	6623917280	2454495279	3523883284	4819609822	5423935390	6354397320	5393439085
M0053_NEG	C9 H11 N5 O3	Sepiapterin	HMDB0000238	C00835	Pteridines and derivatives	map00790 Folate biosynthesis; map01100 Metabolic pathways	2.15748e+07	2.31294e+07	1.92341e+07	1.12626e+07	2.01461e+07	1.8232e+07	4.27421e+07	1.90301e+07	1.95917e+07	1.59115e+07	9.97886e+06	1.92627e+07
M0055_NEG	C6 H6 N4 O2	7-Methylxanthine	HMDB0001991	C16353	Purines and derivatives	map00232 Caffeine metabolism; map01100 Metabolic pathways; map01110 Biosynthesis of secondary metabolites; map01120 Microbial metabolism in diverse environments	136320250	6.49405e+07	1.28615e+08	5.8981e+08	7.15246e+08	4.56812e+08	3.01606e+08	5.95006e+07	7.07112e+07	3.9039e+08	4.41957e+08	5.05164e+08
M0056_NEG	C7 H12 O6	D-(-)-quinic acid	NA	C00296	NA	map00400 Phenylalanine, tyrosine and tryptophan biosynthesis	6.65195e+06	1.29492e+07	1.30371e+07	8.32813e+06	1.4064e+07	1.43675e+07	2.15214e+07	5.94865e+06	9.01313e+06	9.85626e+06	1.46294e+07	2.03422e+07
M0059_NEG	C3 H4 O4	Malonic acid	HMDB0000691	C00383	Organic acids	NULL	4.79601e+06	6.10493e+06	2.09786e+07	2.71162e+07	2.56446e+07	2.49935e+07	7.31193e+06	1.16474e+07	1.9366e+07	1.15186e+07	5.55599e+07	4.09127e+07
M0060_NEG	C6 H10 O6	Gluconic acid lactone	NA	C00198	Carbohydrates	map00030 Pentose phosphate pathway; map01100 Metabolic pathways; map01110 Biosynthesis of secondary metabolites; map01120 Microbial metabolism in diverse environments; map01130 Biosynthesis of antibiotics; map01200 Carbon metabolism	2.51494e+07	1.41922e+07	4.82836e+07	3.85864e+07	3.76099e+07	5.23353e+07	3.49136e+07	3.69227e+07	4.05999e+07	6.02017e+07	4.95086e+07	5.92242e+07
M0063_NEG	C6 H12 O7	Chlorhexidine gluconate	HMDB0000625	C08038	Carbohydrates	map00030 Pentose phosphate pathway; map01100 Metabolic pathways; map01110 Biosynthesis of secondary metabolites; map01120 Microbial metabolism in diverse environments; map01130 Biosynthesis of antibiotics; map01200 Carbon metabolism	3668412696	3323589095	3034183291	4301055217	4160822318	6741364828	2453117276	3557611934	4836982092	5457588107	6407089611	5407702009
M0064_NEG	C8 H10 N4 O3	1,3,7-trimethyluric acid	HMDB0002123	C16361	Purines and derivatives	map00232 Caffeine metabolism; map01120 Microbial metabolism in diverse environments	2.29083e+07	2.65027e+07	2.85328e+07	2.61515e+07	2.79181e+07	3.00285e+07	4.47271e+07	2.56664e+07	3.28446e+07	2.52098e+07	3.83294e+07	4.44381e+07
M0068_NEG	C5 H8 O5	Δ-ribono-1,4-lactone	NA	NA	NA	NA	1.12038e+08	7.00756e+07	2.95231e+08	4.28306e+08	2.18629e+08	4.52345e+08	1.46306e+08	141163820	1.92112e+08	1.98094e+08	5.53851e+08	374583556
M0083_NEG	C4 H4 O4	Fumaric acid	HMDB0000134	C00122	Organic acids	map00020 Citrate cycle (TCA cycle); map00190 Oxidative phosphorylation; map00220 Arginine biosynthesis; map00250 Alanine, aspartate and glutamate metabolism; map00350 Tyrosine metabolism; map00360 Phenylalanine metabolism; map00620 Pyruvate metabolism; map00643 Styrene degradation; map00650 Butanoate metabolism; map00720 Carbon fixation pathways in prokaryotes; map00760 Nicotinate and nicotinamid…	140542522	1.24262e+08	2.58748e+07	1.6516e+07	1.69213e+07	9.37249e+06	5.04847e+07	5.76653e+07	7.15201e+07	2.94687e+07	1.84849e+07	1.92488e+07
M0084_NEG	C4 H6 N4 O3	Allantoin 尿囊素	HMDB0000462	C01551	Imidazoles	NULL	1.77257e+07	1.87487e+07	8.49164e+06	3.56809e+06	8.13476e+06	5.73847e+06	1.62223e+07	5.68641e+06	9.04523e+06	7.05516e+06	3.8529e+06	7.47433e+06
M0085_NEG	C4 H6 O5	Dl-malic acid	NA	C00711	NA	NULL	2084788315	1669365645	3.23072e+08	2.0467e+08	2.3019e+08	1.7026e+08	3.58214e+08	7.6786e+08	1062764144	4.15352e+08	2.68061e+08	2.12166e+08
M0089_NEG	C5 H4 O3	2-furoic acid	HMDB0000617	C01546	Furoic acid and derivatives	map00365 Furfural degradation; map01120 Microbial metabolism in diverse environments	3.04371e+06	1.75126e+07	8.7009e+06	6.19836e+06	8.01665e+06	4.1952e+06	6.64639e+06	1.10357e+07	6.67638e+06	2.81714e+06	7.66233e+06	7.94149e+06
M0094_NEG	C5 H10 N2 O3	D-(-)-glutamine	NA	C00819	Amino acids	map00471 D-Glutamine and D-glutamate metabolism; map01100 Metabolic pathways	3.03057e+08	2.30171e+08	6.23856e+07	1.44433e+07	3.48369e+07	4.05771e+07	3.39293e+07	3.41289e+07	5.51916e+07	4.27206e+07	4.36368e+07	2.92277e+07
M0095_NEG	C5 H9 N O4	D-Glutamic acid	HMDB0003339	C00217	Amino acids, peptides, and analogues	map00471 D-Glutamine and D-glutamate metabolism; map01100 Metabolic pathways	2.68745e+07	6.08729e+07	2.52434e+07	1.92552e+07	1.25103e+07	2.32946e+07	4.88532e+07	2.12246e+07	2.21291e+07	5.63521e+07	2.04243e+07	3.36114e+07
M0098_NEG	C6 H10 O7	Galacturonic acid	HMDB0002545	D00643	Carbohydrates	NA	8.46174e+07	3.78317e+07	2.4914e+08	3.90334e+08	1.71562e+08	4.00804e+08	1.12533e+08	1.04685e+08	1.44166e+08	1.56493e+08	5.05589e+08	3.24336e+08
M0103_NEG	C16 H18 O9	Neochlorogenic acid	NA	C17147	Phenylpropanoids	NULL	2.44832e+07	1.13604e+07	3.79406e+07	1.46297e+08	8.89197e+07	1.38533e+08	5.1845e+07	4.68369e+06	6.7844e+07	9.84592e+06	2.00772e+07	1.01388e+08
M0112_NEG	C16 H18 O10	Fraxin	NA	NA	NA	NA	6.16244e+06	5.11982e+06	3.79216e+06	4.56325e+07	5.23921e+07	3.1756e+07	1.80522e+07	1.64772e+06	5.48985e+06	1.47886e+06	3.29424e+06	3.05333e+07
M0119_NEG	C12 H12 N4 O4 S	4-[3-(5-oxo-2,3-dihydro-5h-pyrimido[2,1-b][1,3]thiazol-6-yl)-1,2,4-oxadiazol-5-yl]butanoic acid	NA	NA	NA	NA	2.22435e+06	605812	630100	1.26407e+07	1.21474e+07	2.57103e+06	1.82631e+07	507599	1.4914e+06	634444	727574	6.13786e+06
M0130_NEG	C16 H18 O9	Scopolin	NA	C01527	Coumarins	map00940 Phenylpropanoid biosynthesis; map01061 Biosynthesis of phenylpropanoids; map01110 Biosynthesis of secondary metabolites	2.36414e+07	1.09384e+07	3.74111e+07	8.74114e+07	8.19436e+07	1.31435e+08	4.28215e+07	4.29355e+06	6.64211e+07	9.34619e+06	1.94432e+07	7.91145e+07
M0132_NEG	C9 H15 N4 O8 P	Aica ribonucleotide	NA	C04677	Imidazole and derivatives	map00230 Purine metabolism; map00340 Histidine metabolism; map01060 Biosynthesis of plant secondary metabolites; map01065 Biosynthesis of alkaloids derived from histidine and purine; map01100 Metabolic pathways; map01110 Biosynthesis of secondary metabolites; map01130 Biosynthesis of antibiotics; map04152 AMPK signaling pathway	3.05023e+07	1.095e+07	6.11762e+06	3.25999e+07	2.94467e+07	2.1398e+07	5.32502e+07	1.17888e+06	3.5961e+07	1.01291e+06	2.73873e+06	2.72505e+07
M0133_NEG	C6 H13 O9 P	Α-d-mannose 1-phosphate	NA	C00636	NA	map00051 Fructose and mannose metabolism; map00520 Amino sugar and nucleotide sugar metabolism; map01059 Biosynthesis of enediyne antibiotics; map01100 Metabolic pathways; map01110 Biosynthesis of secondary metabolites; map01130 Biosynthesis of antibiotics	1.38133e+07	2.09055e+07	7.4247e+06	1.33369e+07	3.25569e+06	5.7738e+06	7.30099e+06	1.34213e+07	1.31181e+07	1.18958e+07	2.01306e+06	2.70267e+06
M0145_NEG	C5 H11 N O2 S	L-Methionine	HMDB0000696	C00073	Amino acids	map00270 Cysteine and methionine metabolism; map00966 Glucosinolate biosynthesis; map00970 Aminoacyl-tRNA biosynthesis; map01060 Biosynthesis of plant secondary metabolites; map01070 Biosynthesis of plant hormones; map01100 Metabolic pathways; map01110 Biosynthesis of secondary metabolites; map01210 2-Oxocarboxylic acid metabolism; map01230 Biosynthesis of amino acids; map01523 Antifolate resista…	2.03981e+06	2.22177e+06	1.18031e+06	1.81608e+06	2.3104e+06	1.52051e+06	1.65043e+06	1.88459e+06	1.44435e+06	1.99924e+06	1.29553e+06	2.09248e+06
M0148_NEG	C9 H13 N2 O9 P	Uridine monophosphate (ump)	NA	C00105	Nucleic acids	map00240 Pyrimidine metabolism; map01100 Metabolic pathways	1.04857e+07	9.15944e+06	1.79287e+06	1.86694e+06	1.7508e+06	2.75107e+06	3.9879e+06	2.7304e+06	2.36644e+06	2.74423e+06	1.80691e+06	1.56341e+06
M0149_NEG	C5 H5 N5 O	Guanine	HMDB0000132	C00242	Purines and derivatives	map00230 Purine metabolism; map01100 Metabolic pathways	1.65559e+07	1.97238e+07	4.0617e+06	3.30116e+06	4.11724e+06	5.50185e+06	6.84938e+06	5.94934e+06	4.75602e+06	4.10126e+06	5.64955e+06	5.86988e+06
M0152_NEG	C5 H5 N5	Adenine	HMDB0000034	C00147	Purines and derivatives	map00230 Purine metabolism; map00908 Zeatin biosynthesis; map01100 Metabolic pathways	8.77442e+07	9.56676e+07	1.58252e+07	2.0806e+07	1.74974e+07	2.21889e+07	4.23355e+07	3.32339e+07	3.31653e+07	2.26567e+07	1.97232e+07	1.90017e+07
M0155_NEG	C5 H6 O5	2-oxoglutaric acid	NA	C00026	Organic acids	map00020 Citrate cycle (TCA cycle); map00040 Pentose and glucuronate interconversions; map00053 Ascorbate and aldarate metabolism; map00220 Arginine biosynthesis; map00250 Alanine, aspartate and glutamate metabolism; map00300 Lysine biosynthesis; map00310 Lysine degradation; map00340 Histidine metabolism; map00365 Furfural degradation; map00430 Taurine and hypotaurine metabolism; map00471 D-Gluta…	1114132952	9.3431e+08	1.54238e+08	1.80523e+08	2.48864e+08	2.30402e+08	3.71999e+08	2.67904e+08	129861920	3.86786e+08	4.04925e+08	124696546
M0166_NEG	C5 H4 N4 O	Allopurinol	HMDB0014581	NA	Pyrazolo[3,4-d]pyrimidines	NA	1.64101e+07	1.07217e+07	1.08821e+07	2.33434e+07	1.77738e+07	2.35471e+07	2.32704e+07	1.68325e+07	2.03858e+07	2.5904e+07	2.16919e+07	1.76699e+07
M0167_NEG	C6 H8 O7	Citric acid	HMDB0000094	C00158	Organic acids	map00020 Citrate cycle (TCA cycle); map00250 Alanine, aspartate and glutamate metabolism; map00630 Glyoxylate and dicarboxylate metabolism; map00720 Carbon fixation pathways in prokaryotes; map01060 Biosynthesis of plant secondary metabolites; map01061 Biosynthesis of phenylpropanoids; map01062 Biosynthesis of terpenoids and steroids; map01063 Biosynthesis of alkaloids derived from shikimate path…	1131272877	9.4957e+08	1.59064e+08	1.84096e+08	2.52715e+08	2.30753e+08	378370474	2.69465e+08	1.35351e+08	3.87935e+08	4.07021e+08	1.26668e+08
M0169_NEG	C9 H12 N2 O6	Uridine 尿苷	HMDB0000296	C00299	Nucleic acids and analogues	map00240 Pyrimidine metabolism; map01100 Metabolic pathways	1.66143e+08	154552824	4.09829e+07	5.21661e+07	5.51496e+07	5.55229e+07	7.2097e+07	5.84182e+07	4.99363e+07	6.11465e+07	6.33812e+07	6.93333e+07
M0172_NEG	C5 H4 N4 O2	Oxipurinol	HMDB0000786	C07599	Purines and derivatives	NULL	5.76198e+07	4.14807e+07	1.98482e+07	5.00194e+07	3.11821e+07	3.85952e+07	4.64871e+07	4.29922e+07	5.15598e+07	5.32737e+07	4.31027e+07	4.07672e+07
M0174_NEG	C11 H14 N4 O4	2,6-bis[(2-hydroxyethyl)amino]-3-nitrobenzonitrile	NA	NA	NA	NA	7.28316e+06	7.43371e+06	5.41989e+06	3.90691e+06	4.18584e+06	5.00602e+06	9.32118e+06	9.05768e+06	1.05013e+07	3.76154e+06	4.30811e+06	4.65927e+06
M0187_NEG	C5 H9 N O3	5-Aminolevulinic acid	HMDB0001149	C00430	Amino acids, peptides, and analogues	map00260 Glycine, serine and threonine metabolism; map00860 Porphyrin and chlorophyll metabolism; map01060 Biosynthesis of plant secondary metabolites; map01100 Metabolic pathways; map01110 Biosynthesis of secondary metabolites; map01120 Microbial metabolism in diverse environments; map02010 ABC transporters	4.57599e+06	4.77404e+06	4.94224e+06	4.22761e+06	4.12895e+06	3.52301e+06	6.19913e+06	6.36445e+06	7.06341e+06	3.04416e+06	3.36541e+06	4.44544e+06
M0188_NEG	C9 H11 N O3	L-Tyrosine	HMDB0000158	C00082	Amino acids	map00130 Ubiquinone and other terpenoid-quinone biosynthesis; map00231 Puromycin biosynthesis; map00261 Monobactam biosynthesis; map00350 Tyrosine metabolism; map00360 Phenylalanine metabolism; map00400 Phenylalanine, tyrosine and tryptophan biosynthesis; map00401 Novobiocin biosynthesis; map00460 Cyanoamino acid metabolism; map00680 Methane metabolism; map00730 Thiamine metabolism; map00940 Phen…	3.10969e+07	3.39545e+07	3.57267e+07	2.11375e+07	1.96863e+07	19160794	3.73089e+07	2.99542e+07	2.80214e+07	1.90401e+07	2.11046e+07	2.66141e+07
M0191_NEG	C4 H6 O4	Succinic acid	HMDB0000254	C00042	Organic acids	map00020 Citrate cycle (TCA cycle); map00190 Oxidative phosphorylation; map00250 Alanine, aspartate and glutamate metabolism; map00310 Lysine degradation; map00350 Tyrosine metabolism; map00360 Phenylalanine metabolism; map00361 Chlorocyclohexane and chlorobenzene degradation; map00620 Pyruvate metabolism; map00630 Glyoxylate and dicarboxylate metabolism; map00640 Propanoate metabolism; map00650 …	7.66922e+07	7.48029e+07	3.10532e+07	3.57232e+07	3.74657e+07	3.62662e+07	4.3231e+07	5.66203e+07	4.32878e+07	4.35835e+07	3.38488e+07	4.47372e+07
M0202_NEG	C9 H12 N2 O5	2'-deoxyuridine	NA	C00526	Nucleic acids	map00240 Pyrimidine metabolism	2.11405e+07	2.0999e+07	5.13855e+06	6.83654e+06	5.45169e+06	7.35896e+06	1.44618e+07	9.7927e+06	8.65108e+06	1.12653e+07	5.77064e+06	6.82291e+06
M0213_NEG	C7 H14 N2 O3	L-Theanine L-茶氨酸	NA	NA	NA	NA	6.26199e+06	4.93273e+06	2.088e+06	3.10307e+06	2.57344e+06	2.8888e+06	5.04495e+06	3.11242e+06	3.67688e+06	3.2879e+06	2.58297e+06	2.30546e+06
M0220_NEG	C6 H10 O4	3-methylglutaric acid	NA	NA	NA	NA	2.56333e+06	835930	8.95354e+06	2.37667e+06	4.36613e+06	4.27769e+06	947642	7.98804e+06	4.80853e+06	2.77688e+06	2.47241e+06	6.42525e+06
M0222_NEG	C10 H13 N5 O4	Adenosine	HMDB0000050	C00212	Purines and derivatives	map00230 Purine metabolism; map01100 Metabolic pathways; map04022 cGMP-PKG signaling pathway; map04024 cAMP signaling pathway; map04071 Sphingolipid signaling pathway; map04080 Neuroactive ligand-receptor interaction; map04270 Vascular smooth muscle contraction; map04923 Regulation of lipolysis in adipocytes; map04924 Renin secretion; map05012 Parkinson disease; map05032 Morphine addiction; map05…	5.02795e+07	4.69715e+07	1.42254e+07	1.86941e+07	9.64775e+06	1.16381e+07	2.74067e+07	2.33873e+07	1.611e+07	1.50758e+07	1.27053e+07	1.15963e+07
M0226_NEG	C10 H12 N4 O4	2'-deoxyinosine	NA	C05512	Purines and derivatives	map00230 Purine metabolism; map01100 Metabolic pathways	7.78509e+06	8.24993e+06	7.1841e+06	6.59791e+06	3.64507e+06	7.21973e+06	1.20692e+07	8.30196e+06	7.03398e+06	9.97572e+06	6.02834e+06	5.33813e+06
M0227_NEG	C8 H9 N O4	4-pyridoxic acid	HMDB0000017	C00847	Pyridine and derivatives	map00750 Vitamin B6 metabolism; map01100 Metabolic pathways; map01120 Microbial metabolism in diverse environments	5.92458e+06	4.95626e+06	3.25121e+06	3.88947e+06	4.34389e+06	6.0775e+06	1.15501e+07	6.83818e+06	4.93046e+06	5.02424e+06	6.48873e+06	6.40645e+06
M0230_NEG	C8 H10 O3	3,4-Dihydroxyphenylethanol 羟基酪醇	HMDB0005784	NA	Phenols and derivatives	NA	3.19906e+06	3.93419e+06	5.09719e+06	4.54261e+06	5.67584e+06	6.04194e+06	8.25998e+06	5.30029e+06	4.47779e+06	5.0409e+06	4.56038e+06	4.38765e+06
M0234_NEG	C19 H18 N4 O7	3-{3-[3,4-dihydroxy-5-(6-oxo-1,6-dihydro-9h-purin-9-yl)tetrahydro-2-furanyl]propanoyl}benzoic acid	NA	NA	NA	NA	1.1899e+06	3.04014e+06	2.50425e+06	1.68722e+06	3.19396e+06	1.48196e+06	3.74889e+06	3.70396e+06	2.87072e+06	1.31211e+06	2.26487e+06	2.33329e+06
M0244_NEG	C10 H14 N2 O5	Thymidine 胸苷	HMDB0000273	C00214	Nucleic acids and analogues	map00240 Pyrimidine metabolism; map01100 Metabolic pathways	1.77513e+08	1.21293e+08	4.22037e+07	3.94156e+07	4.50491e+07	4.81917e+07	9.81129e+07	9.49838e+07	5.92553e+07	5.98428e+07	4.50142e+07	3.7207e+07
M0245_NEG	C13 H16 N2 O5	Α-aspartylphenylalanine	NA	NA	NA	NA	4.04357e+06	3.74877e+06	2.72056e+06	5.06867e+06	4.66087e+06	4.82485e+06	7.02772e+06	7.86031e+06	5.71962e+06	5.63784e+06	4.82811e+06	3.73426e+06
M0249_NEG	C9 H11 N O2	L-phenylalanine	HMDB0000159	C00079	Amino acids	map00360 Phenylalanine metabolism; map00400 Phenylalanine, tyrosine and tryptophan biosynthesis; map00460 Cyanoamino acid metabolism; map00940 Phenylpropanoid biosynthesis; map00960 Tropane, piperidine and pyridine alkaloid biosynthesis; map00966 Glucosinolate biosynthesis; map00970 Aminoacyl-tRNA biosynthesis; map01060 Biosynthesis of plant secondary metabolites; map01061 Biosynthesis of phenylp…	1.48286e+08	101828748	113017952	90157073	9.8238e+07	6.89661e+07	1.08625e+08	1.39255e+08	8.20115e+07	80991819	8.78184e+07	1.02356e+08
M0251_NEG	C10 H14 N2 O4	Porphobilinogen	HMDB0000245	C00931	Amines	map00860 Porphyrin and chlorophyll metabolism; map01100 Metabolic pathways; map01110 Biosynthesis of secondary metabolites; map01120 Microbial metabolism in diverse environments	1.91984e+07	1.5633e+07	5.04497e+06	2.39798e+06	4.32743e+06	1.66295e+06	4.07086e+06	7.03961e+06	4.34146e+06	2.3513e+06	1.70035e+06	2.32208e+06
M0252_NEG	C9 H17 N O5	Calcium pantothenate 泛酸钙	NA	C12276	NA	NULL	9.42012e+06	9.9298e+06	4.87489e+06	4.46809e+06	9.41802e+06	6.05096e+06	9.35346e+06	9.11763e+06	13365514	6.2238e+06	5.19957e+06	6.41451e+06
M0263_NEG	C15 H24 O5	Dihydroartemisinin 双氢青蒿素	NA	NA	NA	NA	4.03074e+06	3.6209e+06	1.23561e+06	5.58284e+06	5.08822e+06	6.28554e+06	4.87727e+06	2.36906e+06	1.83809e+06	4.73557e+06	3.59334e+06	5.46557e+06
M0272_NEG	C21 H23 F N2 O7 S	Cp-471358	NA	NA	NA	NA	173775	572898	536500	926360	1.23166e+06	1.41288e+06	172672	227516	132433	1.07589e+06	1.62601e+06	2.43263e+06
M0278_NEG	C18 H34 O5	(15z)-9,12,13-trihydroxy-15-octadecenoic acid	NA	NA	NA	NA	804546391	1140610454	2320416334	6.86001e+08	1278577469	6.51515e+08	7.54229e+08	1056475167	6.59856e+08	7.94698e+08	760765289	7.51271e+08
M0280_NEG	C29 H34 N4 O5	{(2r,4s,5r)-5-[3-(3,4-dimethoxyphenyl)-1-methyl-1h-pyrazol-5-yl]-1-azabicyclo[2.2.2]oct-2-yl}methyl (4-acetylphenyl)carbamate	NA	NA	NA	NA	8.43823e+06	4.84371e+06	1.98491e+06	1.45589e+06	2.14042e+06	2.11399e+06	6.10058e+06	580274	1.31398e+06	3.41955e+06	795471	119482
M0281_NEG	C22 H29 N5 O	1-ethyl-3-{[(2r,4s,5r)-5-(2-methyl-6-phenyl-4-pyrimidinyl)-1-azabicyclo[2.2.2]oct-2-yl]methyl}urea	NA	NA	NA	NA	6.21435e+06	9.23936e+06	1.62231e+07	5.32363e+06	1.07023e+07	6.00686e+06	6.10698e+06	7.21989e+06	5.14834e+06	6.27843e+06	4.81086e+06	4.94856e+06
M0282_NEG	C20 H22 N2 O4	N-{4-[(r)-[(3r)-4-benzyl-5-oxo-3-morpholinyl](hydroxy)methyl]phenyl}acetamide	NA	NA	NA	NA	256608	448134	457533	2.91424e+06	1.69098e+06	1.55754e+06	80133.3	140872	380973	1.73479e+06	7.21436e+06	5.38514e+06
M0302_NEG	C14 H26 O4	Tetradecanedioic acid	HMDB0000872	NA	Fatty acyls[FA]	NA	604185	759120	920694	2.38882e+06	888670	800232	720557	650335	888400	778533	3.52393e+06	1.69323e+06
M0308_NEG	C16 H12 Cl N3 O	5-(4-chlorobenzyl)-3-phenyl-1,6-dihydro-1,2,4-triazin-6-one	NA	NA	NA	NA	37980.2	33069	953269	1.85831e+06	4.00952e+06	3.79576e+06	38269.3	232848	319535	3.56557e+06	2.64775e+06	2.99717e+06
M0311_NEG	C10 H7 N O2	Quinaldic acid	HMDB0000842	C06325	Quinoline carboxylic acids	NULL	169782	39620.8	7.30068e+06	956549	921801	1.36257e+06	28816.7	747644	1.74778e+06	786670	2.02385e+06	1.4994e+06
M0330_NEG	C10 H20 O3	3-hydroxydecanoic acid	NA	NA	NA	NA	2.60487e+06	1.20123e+06	831988	2.32749e+06	2.38419e+06	1.82004e+06	1.9751e+06	779046	1.28672e+06	2.24489e+06	1.60235e+06	1.82093e+06
M0331_NEG	C14 H12 O3	Resveratrol	HMDB0003747	C03582	Polyketides[PK]	map00945 Stilbenoid, diarylheptanoid and gingerol biosynthesis; map01061 Biosynthesis of phenylpropanoids; map01110 Biosynthesis of secondary metabolites; map04211 Longevity regulating pathway; map04212 Longevity regulating pathway - worm	162902	126441	2.1889e+06	34818.3	35450.4	57565.5	58408.1	24697.8	45435.5	72676.9	814337	174971
M0352_NEG	C29 H29 F N4 O2	Methyl (2r,4s,6s,12br)-4-(4-fluorophenyl)-2-[(3-pyridinylmethyl)amino]-1,2,3,4,6,7,12,12b-octahydroindolo[2,3-a]quinolizine-6-carboxylate	NA	NA	NA	NA	1.82135e+06	2.5362e+06	2.3978e+06	1.1855e+06	1.78603e+06	2.03898e+06	2.35927e+06	2.51723e+06	3.18607e+06	1.50056e+06	1.79279e+06	2.14626e+06
M0365_NEG	C14 H16 N4 O4	2-{2-[4-(3-cyano-2-pyridinyl)piperazino]-2-oxoethoxy}acetic acid	NA	NA	NA	NA	275034	145213	1.89379e+07	4.69164e+06	5.73244e+06	7.75469e+06	45474.6	1.47591e+06	4.28568e+06	4.03532e+06	8.76474e+06	5.42414e+06
M0371_NEG	C20 H30 O6	4-[2-(2,3-dihydroxy-5,6,8a-trimethyloctahydro-2h-spiro[naphthalene-1,2'-oxiran]-5-yl)ethyl]-5-hydroxy-2(5h)-furanone	NA	NA	NA	NA	1.20019e+07	1.85835e+07	2.12863e+06	2.21111e+06	7.92741e+06	3.64082e+06	5.31022e+06	570191	834241	8.19277e+06	5.77012e+06	704048
M0374_NEG	C18 H32 O5	Corchorifatty acid f	HMDB0035919	NA	Fatty acyls[FA]	NA	4.07464e+08	5.47711e+08	8.21858e+08	6.61586e+08	189232348	5.60196e+08	5.22957e+08	9.23395e+08	6.44799e+08	4.75895e+08	6.47965e+08	5.89948e+08
M0382_NEG	C16 H30 O4	Hexadecanedioic acid	HMDB0000672	C19615	Fatty acyls[FA]	map00073 Cutin, suberine and wax biosynthesis; map01100 Metabolic pathways	2.21103e+06	133464	288598	886863	744945	2.29812e+06	1.98055e+06	1.00699e+06	1.7713e+06	2.31649e+06	1.07613e+06	2.59853e+06
M0402_NEG	C22 H27 N5 O	(3r,4s,6r)-6-{[4-(1-cyclopenten-1-yl)-1h-1,2,3-triazol-1-yl]methyl}-n-phenylquinuclidine-3-carboxamide	NA	NA	NA	NA	1.06276e+06	2.69115e+06	653236	7.25758e+06	949362	611647	1.01634e+06	1.12988e+06	3.57873e+06	920594	4.88197e+06	5.24431e+06
M0405_NEG	C20 H30 O6	3-[2-(2,3-dihydroxy-5,6,8a-trimethyloctahydro-2h-spiro[naphthalene-1,2'-oxiran]-5-yl)ethyl]-5-hydroxy-2(5h)-furanone	NA	NA	NA	NA	1.27724e+06	1.0494e+07	21502.2	39673.6	611048	94294.3	124144	51148.2	44194.9	424836	197146	40957.3
M0418_NEG	C22 H28 N4 O S	N-({(2r,4s,5r)-5-[2-methyl-6-(2-thienyl)-4-pyrimidinyl]-1-azabicyclo[2.2.2]oct-2-yl}methyl)cyclobutanecarboxamide	NA	NA	NA	NA	3.57125e+07	3.27966e+07	1.10823e+07	2.57278e+07	2.59793e+07	1.85333e+07	3.79981e+07	2.01164e+07	1.78454e+07	2.12817e+07	2.11394e+07	2.22347e+07
M0436_NEG	C15 H22 O4	1,9b-dihydroxy-6,6,9a-trimethyl-5,5a,6,7,8,9,9a,9b-octahydronaphtho[1,2-c]furan-3(1h)-one	NA	NA	NA	NA	7.41483e+06	8.49952e+06	2.4322e+06	4.33788e+06	4.2774e+06	4.0322e+06	5.15953e+06	5.34926e+06	3.96904e+06	4.41301e+06	3.023e+06	3.67821e+06
M0457_NEG	C22 H34 N4 O2	2-[(1s,4s,5s)-5-isopropyl-4-[(isopropylcarbamoylamino)methyl]-2-methyl-cyclohex-2-en-1-yl]-n-(2-pyridyl)acetamide	NA	NA	NA	NA	827841	1.55211e+06	3.21917e+06	5.46201e+06	4.42537e+06	6.52314e+06	2.4112e+06	1.47401e+06	2.50995e+06	3.79153e+06	2.61656e+06	7.40819e+06
M0468_NEG	C20 H36 O6	13,14-dihydro-19(r)-hydroxy prostaglandin e1	NA	NA	NA	NA	37285.2	291157	160780	110146	1.16401e+06	17474.4	180394	3.4755e+06	172504	72304.7	271896	71685.3
M0493_NEG	C18 H34 O4	(+/-)12(13)-dihome	NA	C14829	Fatty acyls[FA]	map00591 Linoleic acid metabolism	1.356e+08	1.19095e+08	4.64073e+08	1.54677e+08	1.12336e+08	1.08327e+08	1.32252e+08	2.65597e+08	1.47803e+08	1.43502e+08	1.21823e+08	1.47802e+08
M0506_NEG	C20 H36 O5	Prostaglandin f1α	NA	C06475	Fatty acyls[FA]	NULL	266903	1.2206e+06	853916	398312	4.47562e+06	286257	1.06695e+06	1.88922e+07	986336	352022	1.06824e+06	416002
M0532_NEG	C18 H28 O3	12-oxo phytodienoic acid	NA	C01226	Fatty acyls[FA]	map00592 alpha-Linolenic acid metabolism; map01100 Metabolic pathways; map01110 Biosynthesis of secondary metabolites	2.91494e+07	3.38475e+07	1.81931e+07	2.6504e+07	2.22939e+07	2.17412e+07	3.81173e+07	3.87703e+07	2.43804e+07	2.21479e+07	1.90883e+07	2.5531e+07
M0546_NEG	C20 H30 O4	6,18,19-trihydroxytrachyloban-2-one	NA	NA	NA	NA	4.60234e+06	5.1265e+06	5.53924e+06	4.70473e+06	4.19678e+06	3.99227e+06	3.96534e+06	4.67891e+06	3.24052e+06	4.10573e+06	4.7596e+06	3.579e+06
M0555_NEG	C23 H24 O5	8-Desoxygartanin 1,3,5-三羟基-2,4-双(3-甲基-2-丁烯基)氧杂蒽酮	HMDB0030701	NA	1-benzopyrans	NA	4.9996e+06	6.57342e+06	5.50656e+06	5.32448e+06	6.93729e+06	5.44412e+06	3.65064e+06	3.29028e+06	2.18879e+06	1.00949e+07	8.07598e+06	5.56146e+06
M0563_NEG	C23 H37 N5 O2	4-Morpholinecarboxamide	NA	NA	NA	NA	2.53261e+07	1.78649e+07	7.63938e+07	2.21944e+08	2.72579e+08	316970886	9.25662e+07	3.39556e+07	6.74901e+07	2.20387e+08	3.13427e+08	3.24642e+08
M0596_NEG	C26 H40 N4 O4	N-[(1s,2s,8s,8as)-8-hydroxy-7-{(2s)-1-[(2r)-2-(methoxymethyl)-1-pyrrolidinyl]-1-oxo-2-propanyl}-1,4a-dimethyldecahydro-2-naphthalenyl]-5-pyrimidinecarboxamide	NA	NA	NA	NA	2.00716e+07	1.92808e+07	4.29791e+07	2.86197e+07	7.43089e+07	6.93051e+07	2.25791e+07	2.02335e+07	2.55895e+07	6.04127e+07	2.83568e+07	3.28673e+07
M0597_NEG	C20 H28 O3	15-Deoxy-delta12,14-prostaglandin J2	NA	NA	NA	NA	2.11768e+06	1.73704e+06	5.80319e+06	1.08328e+07	1.14684e+07	9.30092e+06	1.97034e+06	1.81966e+06	1.98416e+06	9.99993e+06	1.45344e+07	9.26757e+06
M0608_NEG	C21 H28 N4 O	1-[(1s,4s)-4-(1-benzyl-3,5-dimethyl-1h-pyrazol-4-yl)-2-cyclopenten-1-yl]-3-isopropylurea	NA	NA	NA	NA	1.07791e+07	1.75488e+07	3.05392e+06	1.20267e+06	1.64375e+06	2.11603e+06	4.9751e+06	7.02459e+06	3.33953e+06	1.81914e+06	1.48197e+06	1.15871e+06
M0615_NEG	C18 H30 O4	13(S)-HpOTrE	NA	NA	NA	NA	1.08447e+07	1.03238e+07	1.93938e+07	5.76466e+07	5.54384e+07	5.21903e+07	1.18107e+07	1.60537e+07	1.92547e+07	4.64488e+07	2.74325e+07	3.78932e+07
M0618_NEG	C19 H32 O4	Tofa	NA	NA	NA	NA	2.98667e+06	2.90354e+06	3.27295e+06	4.84786e+06	4.10446e+06	3.55928e+06	1.14937e+06	2.81033e+06	1.91092e+06	4.81644e+06	3.05765e+06	3.89671e+06
M0627_NEG	C18 H30 O3 S	4-dodecylbenzenesulfonic acid	HMDB0059915	NA	Benzene and derivatives	NA	5.66907e+08	5.60565e+08	8.33197e+08	1004582383	1627655704	9.83118e+08	3.01842e+08	372833799	3.75782e+08	1209407319	2337767906	6.61354e+08
M0635_NEG	C18 H34 O4	(+/-)9,10-dihydroxy-12z-octadecenoic acid	NA	NA	NA	NA	7.12153e+08	6.70224e+08	1963740102	7.61569e+08	5.70689e+08	5.16335e+08	5.24727e+08	8.15179e+08	3.71062e+08	5.46186e+08	4.81968e+08	5.67678e+08
M0636_NEG	C21 H27 N5 O2	(3r,4r,6r)-n-allyl-6-{[4-(3-hydroxyphenyl)-1h-1,2,3-triazol-1-yl]methyl}-n-methylquinuclidine-3-carboxamide	NA	NA	NA	NA	3.91145e+06	4.16474e+06	5.99241e+06	3.36299e+06	2.15229e+06	2.19132e+06	2.99868e+06	3.73046e+06	1.93654e+06	2.72819e+06	1.95713e+06	2.132e+06
M0637_NEG	C18 H32 O3	(+/-)13-hode	NA	NA	NA	NA	718367588	6.7643e+08	2013258122	7.70429e+08	5.74379e+08	5.20588e+08	5.28942e+08	8.25104e+08	3.72115e+08	5.50044e+08	4.84243e+08	5.70037e+08
M0650_NEG	C20 H34 O4	11-deoxy prostaglandin f2β	NA	NA	NA	NA	2.0924e+06	2.69496e+06	1.05568e+06	3.37583e+06	5.05899e+06	3.69938e+06	2.08464e+06	1.24774e+06	584250	3.2386e+06	3.03781e+06	4.68277e+06
M0662_NEG	C28 H42 N4 O6	Kukoamine B	NA	NA	NA	NA	2.3751e+06	2.32372e+06	9.36632e+06	8.35234e+06	1.3513e+07	1.19321e+07	7.79972e+06	2.33457e+06	3.03456e+06	1.32176e+07	1.86188e+07	2.71838e+07
M0665_NEG	C14 H28 O3	(r)-3-hydroxy myristic acid	NA	NA	NA	NA	1.91224e+06	1.53937e+06	1.55598e+06	1.64773e+06	2.34016e+06	2.2303e+06	2.04526e+06	2.18377e+06	2.03797e+06	2.47055e+06	1.64083e+06	1.77826e+06
M0680_NEG	C22 H38 O5	1a,1b-dihomo prostaglandin f2α	NA	NA	NA	NA	7.17435e+06	7.66547e+06	1.93399e+06	3.12766e+06	4.54441e+06	3.89651e+06	6.81624e+06	677455	533593	3.09846e+06	2.30842e+06	2.67477e+06
M0685_NEG	C15 H16 O9	Esculin	NA	NA	NA	NA	6.43863e+08	9.69669e+08	6.01199e+08	9.37599e+08	1511099124	8.30503e+08	3.18296e+08	4.29763e+08	5.82311e+08	1260871373	2142254938	7.26053e+08
M0701_NEG	C21 H44 N O7 P	Glycerophospho-n-palmitoyl ethanolamine	NA	NA	NA	NA	1.5574e+08	6.61514e+07	5.72192e+07	5.36244e+07	2.73624e+07	4.69345e+07	1.80245e+07	2.80222e+07	7.14006e+07	3.61632e+07	4.39689e+07	2.10777e+07
M0703_NEG	C20 H30 O3	(5ξ,9ξ)-17-hydroxykaur-15-en-19-oic acid	NA	NA	NA	NA	5.77648e+07	4.80236e+07	1.28363e+07	1.6476e+07	7.9684e+07	26373715	7.29795e+06	7.85444e+06	8.92706e+06	4.4334e+07	7.76347e+07	1.36012e+07
M0728_NEG	C20 H36 O3	Labdanolic acid	NA	NA	NA	NA	8.5096e+06	6.9736e+06	5.0953e+06	9.0726e+06	4.44533e+06	5.24433e+06	6.28415e+06	6.87259e+06	4.25871e+06	5.11481e+06	4.94018e+06	5.27478e+06
M0747_NEG	C22 H30 F N5 O	(3r,4s,6r)-n-(4-fluorobenzyl)-6-{[4-(2-methyl-2-propanyl)-1h-1,2,3-triazol-1-yl]methyl}quinuclidine-3-carboxamide	NA	NA	NA	NA	2.29221e+06	1.49908e+06	907976	330350	22447.8	3.85392e+07	69919.6	114205	438781	153757	22023.3	8.57809e+07
M0756_NEG	C22 H34 O5	(2e)-3-(acetoxymethyl)-5-[(1s,4ar,8ar)-2-(hydroxymethyl)-5,5,8a-trimethyl-1,4,4a,5,6,7,8,8a-octahydro-1-naphthalenyl]-2-pentenoic acid	NA	NA	NA	NA	2.48577e+08	2.17615e+08	4.32166e+07	3.41878e+07	1.57258e+08	5.49294e+07	5.92776e+07	3.48931e+07	5.55809e+07	6.78e+07	1.28784e+08	3.36556e+07
M0766_NEG	C30 H42 O8	Ganoderic acid C6 灵芝酸C6	NA	NA	NA	NA	3.85201e+06	4.70578e+06	824196	1.58986e+06	1.95976e+06	1.19115e+06	5.18256e+06	2.43216e+06	2.08078e+06	4.73205e+06	1.62924e+06	2.51276e+06
M0780_NEG	C18 H30 O2	Oleic acid alkyne	NA	NA	NA	NA	8.16601e+07	7.39917e+07	4.24072e+07	8.80646e+07	6.16763e+07	5.48746e+07	3.7298e+07	6.08562e+07	6.93888e+07	6.51755e+07	6.40843e+07	5.6773e+07
M0789_NEG	C16 H32 O3	16-Hydroxyhexadecanoic acid	NA	C18218	Fatty acyls[FA]	map00073 Cutin, suberine and wax biosynthesis; map01100 Metabolic pathways	8.09291e+08	7.95776e+08	2.46111e+08	1.89276e+08	1.91857e+08	1.70345e+08	4.52379e+08	2.9863e+08	2.71355e+08	1.8479e+08	1.65455e+08	1.40363e+08
M0798_NEG	C18 H30 O2	alpha-Eleostearic acid	NA	C08315	Fatty acyls[FA]	NULL	6.73836e+07	5.78889e+07	2.41509e+07	2.27131e+07	1.81224e+07	2.28698e+07	3.15094e+07	3.70218e+07	4.60032e+07	2.61207e+07	2.05984e+07	1.81259e+07
M0799_NEG	C16 H30 O2	Δ2-trans-hexadecenoic acid	NA	C08362	Fatty acyls[FA]	map00061 Fatty acid biosynthesis	4.72195e+06	2.79208e+06	5.24256e+06	1.20207e+07	6.59259e+06	7.48491e+06	1.3986e+07	4.20101e+06	6.20879e+06	8.96329e+06	9.84577e+06	1.15178e+07
M0803_NEG	C50 H66 O8	Hostanox o3	NA	NA	NA	NA	345713	7.01059e+06	836629	376811	512671	771964	749391	58960.6	792325	3.4875e+06	541454	122385
M0816_NEG	C21 H32 O4	(1s,4ar,5s)-5-[(3e)-5-methoxy-3-methyl-5-oxo-3-penten-1-yl]-1,4a-dimethyl-6-methylenedecahydro-1-naphthalenecarboxylic acid	NA	NA	NA	NA	4.64309e+06	3.81848e+06	3.2395e+06	3.7765e+06	3.27321e+06	3.36466e+06	3.73381e+06	2.71694e+06	3.56674e+06	4.1947e+06	3.50794e+06	3.29693e+06
M0842_NEG	C7 H6 O5	Gallic acid 没食子酸	NA	NA	NA	NA	431328	4.57757e+06	7.90895e+06	1.31942e+06	1.47976e+07	1.02616e+07	1.42206e+06	1.78258e+06	680111	2.39487e+07	1.27885e+06	492156
M0857_NEG	C8 H16 N2 O3	Glycyl-l-leucine	NA	C02155	Amino acids, peptides, and analogues	NULL	2.39369e+07	2.54802e+07	8.30679e+06	1.52722e+07	1.11906e+07	1.04788e+07	2.05063e+07	1.60233e+07	1.52344e+07	1.33605e+07	1.04205e+07	1.13209e+07
M0860_NEG	C7 H6 O4	Protocatechuic acid 原儿茶酸	NA	NA	NA	NA	161144	87450.6	801332	2.45344e+06	4.25968e+06	6.85895e+06	284494	1.44629e+06	1.99732e+06	4.59312e+06	4.90598e+06	4.69372e+06
M0862_NEG	C7 H13 N O3	N-acetylvaline	HMDB0011757	NA	Amino acids, peptides, and analogues	NA	8.60502e+06	1.28482e+07	1.42785e+07	1.1569e+07	1.30283e+07	9.94427e+06	2.32507e+07	1.86527e+07	1.61749e+07	9.38868e+06	1.11689e+07	1.23839e+07
M0866_NEG	C14 H17 N O9	2H-1,4-Benzoxazin-3(4H)-one	NA	NA	NA	NA	3.84514e+07	3.38973e+07	2.94518e+07	1.74311e+07	2.5189e+07	1.49665e+07	4.14579e+07	5.82167e+07	7.03514e+07	3.12454e+07	2.6676e+07	4.25211e+07
M0877_NEG	C32 H52 O6	Alisol A 24-acetate	NA	NA	NA	NA	4.78893e+07	2.56428e+07	1.40175e+07	1.00049e+07	1.32737e+07	1.12241e+07	3.49799e+07	1.58137e+07	31905985	9.99077e+06	9.99481e+06	8.65736e+06
M0881_NEG	C21 H23 F N4 O2	Adb-fubinaca	NA	NA	NA	NA	4.66863e+06	4.17324e+06	9.70477e+06	7.14104e+06	6.18073e+06	5.52155e+06	5.84996e+06	5.00744e+06	4.93942e+06	5.61103e+06	8.58844e+06	6.99476e+06
M0891_NEG	C16 H20 F3 N3 O4	Diethyl 2-{[(2-{[3-(trifluoromethyl)-2-pyridyl]amino}ethyl)amino]methylidene}malonate	NA	NA	NA	NA	8.98496e+06	8.55196e+06	6.30066e+06	5.48917e+06	6.33008e+06	6.0059e+06	7.7375e+06	4.47614e+06	5.77723e+06	6.93277e+06	7.77854e+06	4.93925e+06
M0892_NEG	C16 H32 O2	Ethyl myristate	NA	NA	NA	NA	66922677	7.12935e+07	7.9986e+07	6.13472e+07	4.52558e+07	5.03045e+07	5.85179e+07	4.00651e+07	5.07945e+07	5.60792e+07	5.48378e+07	5.3742e+07
M0897_NEG	C20 H36 O2	11(z),14(z)-eicosadienoic acid	NA	C16525	Fatty acyls[FA]	map01040 Biosynthesis of unsaturated fatty acids	8.59993e+06	6.75141e+06	2.89534e+06	3.86462e+06	2.70146e+06	3.62677e+06	3.19514e+06	1.67692e+06	3.77517e+06	4.05376e+06	2.83952e+06	3.71354e+06
M0930_NEG	C25 H38 O3	Hu-210	NA	NA	NA	NA	2.48537e+06	3.56137e+06	558321	436044	838157	898243	1.27703e+07	319935	788688	632080	1.26323e+06	817546
M0947_NEG	C18 H25 N3 O4	5-fluoro amb metabolite 5	NA	NA	NA	NA	1.20515e+07	1.11621e+07	2.93894e+06	4.75765e+06	3.80648e+06	5.58551e+06	7.5897e+06	922041	5.06177e+06	5.84149e+06	6.67088e+06	3.45415e+06
M0952_NEG	C24 H38 O3	Ginkgolic acid C17-1 银杏酸C17-1	HMDB0038522	NA	Benzene and derivatives	NA	1.2587e+07	2.02288e+07	4.46161e+06	4.11137e+06	7.11156e+06	6.31231e+06	5.14729e+07	3.70055e+06	7.24307e+06	5.24051e+06	8.32167e+06	5.59107e+06
M1010_NEG	C27 H44 O3	Calcitriol	HMDB0001903	C01673	Vitamins and derivatives	map00100 Steroid biosynthesis; map01100 Metabolic pathways; map04928 Parathyroid hormone synthesis, secretion and action; map04961 Endocrine and other factor-regulated calcium reabsorption; map04978 Mineral absorption; map05152 Tuberculosis	2.59105e+07	1.84026e+07	9.27005e+06	3.94921e+06	1.05685e+07	1.24942e+07	2.43164e+07	2.0586e+06	5.10519e+06	9.51839e+06	6.85881e+06	3.55022e+06
M1028_NEG	C12 H16 N2 O4	Tyrosylalanine	NA	NA	NA	NA	1.17173e+07	9.28528e+06	4.59619e+06	4.29079e+06	4.14445e+06	4.39018e+06	9.38056e+06	9.4935e+06	6.04591e+06	5.19769e+06	4.22669e+06	4.3793e+06
M1035_NEG	C11 H12 N2 O2	L-Tryptophan L-色氨酸	HMDB0000929	C00078	Amino acids	map00260 Glycine, serine and threonine metabolism; map00380 Tryptophan metabolism; map00400 Phenylalanine, tyrosine and tryptophan biosynthesis; map00404 Staurosporine biosynthesis; map00901 Indole alkaloid biosynthesis; map00966 Glucosinolate biosynthesis; map00970 Aminoacyl-tRNA biosynthesis; map01060 Biosynthesis of plant secondary metabolites; map01061 Biosynthesis of phenylpropanoids; map010…	4.39409e+07	5.34586e+07	1.12939e+08	6.39496e+07	5.8187e+07	110536188	8.90684e+07	4.51974e+07	3.32815e+07	1.0541e+08	7.11381e+07	9.21246e+07
M1040_NEG	C12 H16 O7	Arbutin 熊果苷	NA	NA	NA	NA	744953	2.03228e+06	3.29873e+06	4.01723e+06	2.81669e+06	2.22606e+06	2.75844e+06	3.6788e+06	3.43244e+06	3.33167e+06	3.33163e+06	3.51832e+06
M1041_NEG	C7 H7 N O3	5-Aminosalicylic acid	HMDB0014389	C07138	Benzene and derivatives	NULL	1.689e+07	3.05017e+07	6.04241e+06	3.30426e+06	3.50194e+06	2.2458e+06	6.82929e+06	3.81476e+07	3.2705e+07	3.8097e+06	4.03311e+06	5.56786e+06
M1045_NEG	C13 H18 N2 O4	2-{2-oxo-2-[4-(1h-pyrrol-1-yl)piperidino]ethoxy}acetic acid	NA	NA	NA	NA	1.19603e+07	1.0235e+07	4.37986e+06	5.16021e+06	4.17545e+06	4.66002e+06	9.29551e+06	9.57484e+06	8.16659e+06	5.83453e+06	5.41761e+06	4.77953e+06
M1055_NEG	C10 H9 N O3	5-hydroxyindole-3-acetic acid	NA	C05635	Indole and derivatives	map00380 Tryptophan metabolism; map01100 Metabolic pathways; map04726 Serotonergic synapse	2.79549e+06	260683	1.63602e+06	5.57362e+06	586668	2.14658e+06	222809	4.87131e+06	4.4356e+06	3.6956e+06	1.77539e+06	1.54215e+06
M1057_NEG	C7 H6 O3	Salicylic acid	HMDB0001895	C00805	Benzene and derivatives	map00360 Phenylalanine metabolism; map00621 Dioxin degradation; map00624 Polycyclic aromatic hydrocarbon degradation; map00626 Naphthalene degradation; map01053 Biosynthesis of siderophore group nonribosomal peptides; map01061 Biosynthesis of phenylpropanoids; map01070 Biosynthesis of plant hormones; map01100 Metabolic pathways; map01110 Biosynthesis of secondary metabolites; map01120 Microbial m…	8.76692e+06	6.12841e+06	4.18219e+06	3.90373e+06	3.62632e+06	5.00375e+06	6.68315e+06	9.38289e+06	5.61246e+06	6.43279e+06	4.03815e+06	4.8173e+06
M1065_NEG	C11 H13 N O4	3-[3-(dimethylamino)acryloyl]-4-hydroxy-6-methyl-2h-pyran-2-one	NA	NA	NA	NA	2.23451e+06	3.74414e+06	1.14618e+06	1.5557e+06	1.33974e+06	823881	889659	3.95473e+06	2.37129e+06	1.14901e+06	1.24706e+06	1.51995e+06
M1067_NEG	C19 H20 N2 O3	Oxyphenbutazone	NA	C19494	NA	NULL	5.35173e+06	5.51521e+06	5.0808e+06	5.66087e+06	3.87671e+06	3.9548e+06	1.01083e+07	796868	6.60528e+06	4.18955e+06	4.39719e+06	4.5785e+06
M1068_NEG	C8 H6 O4	Isophthalic acid	NA	NA	NA	NA	770032	867710	638963	1.12004e+06	347804	425726	1.91441e+07	4.449e+06	6.40538e+06	564940	287088	1.21262e+06
M1069_NEG	C18 H18 N2 O2	2-(1,3-benzodioxol-5-yl)-4,5,6,7-tetramethyl-1h-benzimidazole	NA	NA	NA	NA	4.60579e+07	4.46661e+07	2.26079e+07	3.29632e+07	1.37113e+07	1.23445e+07	1.34605e+08	2.55268e+07	2.0385e+07	1.16797e+07	4.34804e+07	5.68014e+07
M1082_NEG	C6 H4 F3 N O	5-(trifluoromethyl)-1,2-dihydropyridin-2-one	NA	NA	NA	NA	1.17129e+06	6.05643e+06	5.48101e+06	1.80019e+07	4.5586e+06	2.67318e+06	7.28941e+06	7.68493e+06	9.79912e+06	4.1538e+06	6.68233e+06	1.08483e+07
M1088_NEG	C14 H17 N O8	Acetaminophen glucuronide	HMDB0010316	NA	Carbohydrates	NA	5.80432e+06	1.64032e+07	4.12883e+07	4.92801e+07	2.497e+07	1.57202e+07	8.01878e+06	3.34822e+07	2.56112e+07	2.00652e+07	3.68227e+07	2.92001e+07
M1092_NEG	C9 H11 N O4	L-dopa	HMDB0000181	C00355	Amino acids, peptides, and analogues	map00350 Tyrosine metabolism; map00950 Isoquinoline alkaloid biosynthesis; map00965 Betalain biosynthesis; map01060 Biosynthesis of plant secondary metabolites; map01063 Biosynthesis of alkaloids derived from shikimate pathway; map01100 Metabolic pathways; map01110 Biosynthesis of secondary metabolites; map04728 Dopaminergic synapse; map04917 Prolactin signaling pathway; map05012 Parkinson diseas…	102263	149155	2.49621e+06	4.82228e+06	1.76732e+06	1.9997e+06	98501.2	1.03888e+06	1.54798e+06	1.26733e+06	2.08761e+06	2.87942e+06
M1094_NEG	C11 H12 O6	(3r,4s)-4,6,8-trihydroxy-7-methoxy-3-methyl-3,4-dihydro-1h-isochromen-1-one	NA	NA	NA	NA	1.08076e+07	1.89406e+07	4.62526e+07	7.00439e+07	6.02322e+07	4.6743e+07	6.12987e+07	1.11917e+08	5.03778e+07	5.46593e+07	5.79444e+07	4.07027e+07
M1095_NEG	C16 H24 O11	Shanzhiside 山栀苷	NA	NA	NA	NA	759710	629250	1.53005e+06	1.89901e+06	2.00341e+06	2.13415e+06	1.41285e+06	2.92105e+06	3.14721e+06	1.57499e+06	4.25726e+06	3.86031e+06
M1096_NEG	C7 H12 O4	Pimelic acid	HMDB0000857	C02656	Fatty acyls[FA]	map00780 Biotin metabolism; map01100 Metabolic pathways	1.96166e+06	1.71718e+06	3.88003e+06	9.36571e+06	1.50402e+07	1.50564e+07	2.85755e+06	1.95803e+06	2.32509e+06	9.17253e+06	1.03962e+07	1.18154e+07
M1105_NEG	C17 H20 O9	(3r,5r)-1,3,5-trihydroxy-4-{[(2e)-3-(4-hydroxy-3-methoxyphenyl)-2-propenoyl]oxy}cyclohexanecarboxylic acid	NA	NA	NA	NA	4.59313e+06	4.60873e+06	1.04103e+08	8.86784e+06	2.34983e+07	3.74487e+07	1.55831e+07	1.95439e+07	3.1584e+07	1.24236e+07	1.1483e+07	5.8092e+07
M1106_NEG	C19 H22 N4 O3 S2	5-isoxazol-5-yl-n-[4-(4-methylpiperazin-1-yl)benzyl]thiophene-2-sulfonamide	NA	NA	NA	NA	1.88111e+06	2.77418e+06	3.99019e+06	3.33345e+06	4.71467e+06	5.10444e+06	9.65382e+06	9.9549e+06	6.25862e+06	3.25124e+06	4.55262e+06	5.18642e+06
M1110_NEG	C7 H6 O2	p-Hydroxybenzaldehyde 对羟基安息香醛	NA	NA	NA	NA	3.04289e+06	3.99927e+06	2.66191e+06	2.38863e+06	2.7642e+06	2.23769e+06	5.65888e+06	4.22839e+06	3.77901e+06	1.9072e+06	2.86905e+06	3.22832e+06
M1121_NEG	C19 H28 O12	Orcinol gentiobioside 苔黑酚龙胆二糖苷	NA	NA	NA	NA	3.68286e+06	4.06082e+06	1.32787e+06	1.76257e+06	1.5892e+06	1.59975e+06	4.55147e+06	3.08738e+06	2.74669e+06	1.22621e+06	1.8663e+06	2.00049e+06
M1122_NEG	C8 H15 N O3	N-acetyl-d-alloisoleucine	NA	NA	NA	NA	6.36086e+07	6.91073e+07	6.63308e+07	4.6432e+07	5.80521e+07	3.47784e+07	9.25596e+07	7.05003e+07	9.67682e+07	3.54386e+07	4.89437e+07	6.3159e+07
M1123_NEG	C9 H8 O4	Caffeic acid 咖啡酸	HMDB0001964	C01481	Polyketides[PK]	NA	189738	82486	491765	2.85299e+06	2.90831e+06	6.6753e+06	298218	217358	369882	4.29792e+06	2.1147e+06	1.78614e+06
M1124_NEG	C6 H13 N O2	L-Isoleucine	HMDB0000172	C00407	Amino acids	map00280 Valine, leucine and isoleucine degradation; map00290 Valine, leucine and isoleucine biosynthesis; map00460 Cyanoamino acid metabolism; map00960 Tropane, piperidine and pyridine alkaloid biosynthesis; map00966 Glucosinolate biosynthesis; map00970 Aminoacyl-tRNA biosynthesis; map01060 Biosynthesis of plant secondary metabolites; map01064 Biosynthesis of alkaloids derived from ornithine, ly…	5.56437e+06	8.83492e+06	8.23264e+06	4.85412e+06	7.25847e+06	4.07342e+06	1.24953e+07	6.43972e+06	1.10094e+07	3.75723e+06	5.884e+06	6.83539e+06
M1133_NEG	C19 H27 N O3	Nateglinide	HMDB0014869	D01111	Amino acids, peptides, and analogues	NA	9.63262e+06	7.89015e+06	2.72246e+06	3.55922e+06	3.0212e+06	3.22598e+06	5.86514e+06	6.59992e+06	4.46489e+06	3.64215e+06	4.09662e+06	2.75346e+06
M1138_NEG	C16 H20 O9	Gentiopicrin 龙胆苦苷	NA	C09782	Terpenoids	map01066 Biosynthesis of alkaloids derived from terpenoid and polyketide; map01110 Biosynthesis of secondary metabolites	7.06251e+06	8.45584e+06	6.96544e+06	6.44072e+06	1.07305e+07	8.85942e+06	1.66817e+07	2.17502e+07	1.1605e+07	8.17563e+06	4.5543e+06	9.93316e+06
M1139_NEG	C19 H30 O8	3-hydroxy-3,5,5-trimethyl-4-(3-oxo-1-buten-1-ylidene)cyclohexyl β-d-glucopyranoside	NA	NA	NA	NA	419476	1.06751e+06	1.28903e+06	2.63647e+06	1.50304e+06	1.39767e+06	2.91588e+06	3.20712e+06	2.33707e+06	1.38941e+06	1.87086e+06	2.52983e+06
M1154_NEG	C19 H24 O13	Parishin E 巴利森苷E	NA	NA	NA	NA	1.82092e+06	123422	1.65535e+06	205830	1.15181e+06	2.14251e+06	2.25839e+06	1.66232e+06	2.75912e+06	428308	2.26744e+06	4.31804e+06
M1156_NEG	C15 H19 N O9	(2r)-7-methoxy-3-oxo-3,4-dihydro-2h-1,4-benzoxazin-2-yl β-d-glucopyranoside	NA	NA	NA	NA	3.01028e+06	3.15041e+06	1.45909e+07	1.51486e+07	5.45639e+06	4.56256e+06	4.3026e+06	1.49613e+07	2.00963e+07	5.42563e+06	1.38753e+07	1.63814e+07
M1160_NEG	C25 H26 O6	Mulberrin 桑黄酮	HMDB0029507	NA	Flavonoids	NA	9.70728e+06	8.02016e+06	2.40602e+06	1.04067e+06	1.07333e+06	1.74398e+06	2.13739e+06	4.10597e+06	1.19752e+06	2.64761e+06	1.36907e+06	1.2937e+06
M1164_NEG	C16 H18 O2	Bisphenol b	NA	C14225	NA	NULL	2.82642e+07	1.92049e+07	8.82727e+06	6.19137e+06	4.96049e+06	4.68297e+06	1.17004e+07	1.50187e+07	1.25681e+07	6.54321e+06	3.92726e+06	4.7769e+06
M1171_NEG	C16 H28 N2 O5	N-({(2r,3s,4r,5s)-3,4-dihydroxy-5-[2-(isopropylamino)-2-oxoethyl]tetrahydro-2-furanyl}methyl)cyclopentanecarboxamide	NA	NA	NA	NA	604987	285847	884492	2.04259e+06	1.61927e+06	2.96785e+06	2.64549e+06	3.49335e+06	2.77001e+06	1.35451e+06	2.0059e+06	2.26767e+06
M1173_NEG	C22 H26 N2 O4	N-(4-{(r)-hydroxy[(3r)-5-oxo-4-(3-phenylpropyl)-3-morpholinyl]methyl}phenyl)acetamide	NA	NA	NA	NA	4.18687e+06	1.35723e+06	858745	470267	329986	573910	1.84429e+06	1.80087e+06	987286	411624	475220	728951
M1178_NEG	C24 H31 F O6	Paramethasone acetate	NA	C12656	Sterol lipids[ST]	NULL	999163	1.65782e+06	2.26825e+06	2.78993e+06	2.31147e+06	2.49046e+06	4.47037e+06	2.63185e+06	2.11777e+06	2.41666e+06	2.09349e+06	2.14943e+06
M1182_NEG	C15 H24 N2 O4 S	Tiapride	HMDB0042039	D08590	Benzene and derivatives	NA	1.65973e+06	1.32151e+06	935782	971080	857048	1.50164e+06	1.5437e+06	2.60415e+06	1.90146e+06	1.10289e+06	1.31034e+06	845284
M1190_NEG	C16 H24 O10	Mussaenosidic acid	NA	NA	NA	NA	4.59031e+06	4.99819e+06	2.26686e+06	2.40265e+06	2.79644e+06	2.7395e+06	3.42267e+06	3.55027e+06	2.98015e+06	3.48007e+06	3.50422e+06	2.17755e+06
M1195_NEG	C6 H8 O7	Citric acid 柠檬酸	NA	NA	NA	NA	612366	1.23382e+06	4.71785e+06	2.36886e+07	5.41189e+06	5.73485e+06	58691.8	1.54188e+07	5.68759e+06	7.94187e+06	2.44632e+07	1.21268e+07
M1198_NEG	C4 H6 O6	L-(+)-tartaric acid	NA	D00679	NA	NA	5.1841e+07	1.02666e+08	2.42704e+08	8.39542e+08	2.38088e+08	3.34444e+08	1.95292e+07	4.73772e+08	3.24945e+08	3.58959e+08	7.39296e+08	5.70817e+08
M1199_NEG	C8 H7 N O3	Coixol 薏苡素	HMDB0036582	NA	Benzoxazolones	NA	6.14916e+07	1.09351e+08	2.46429e+08	8.40369e+08	246334057	3.34575e+08	2.00111e+07	4.88919e+08	3.24017e+08	3.6588e+08	7.36503e+08	566563310
M1208_NEG	C9 H10 O5	Syringic acid	HMDB0002085	C10833	Benzene and derivatives	map00627 Aminobenzoate degradation; map01120 Microbial metabolism in diverse environments	9.31999e+06	1.3211e+07	2.32702e+06	4.599e+06	5.20522e+06	4.85004e+06	9.01322e+06	1.43154e+07	6.40697e+06	4.56392e+06	4.66867e+06	3.84227e+06
M1216_NEG	C10 H12 O3	Propylparaben 尼泊金丙	HMDB0032574	NA	Benzene and derivatives	NA	1.96524e+06	2.54918e+06	6.56444e+06	1.69543e+06	9.36385e+06	2.18382e+06	814651	1.01533e+07	4.92773e+06	1.50879e+06	954848	1.15697e+06
M1220_NEG	C14 H15 N O4	Pb-22 n-pentanoic acid-3-carboxyindole metabolite	NA	NA	NA	NA	1.63804e+06	2.71749e+06	756144	738584	388763	563100	3.11527e+06	4.52291e+06	2.81525e+06	1.01784e+06	1.23879e+06	1.56037e+06
M1221_NEG	C11 H13 N O3	N-Acetyl-L-phenylalanine	HMDB0000512	C03519	Amino acids, peptides, and analogues	map00360 Phenylalanine metabolism	4.22633e+07	2.8673e+07	2.53273e+07	1.62756e+07	1.72483e+07	1.83879e+07	2.25901e+07	3.00461e+07	2.90772e+07	1.58116e+07	1.967e+07	18580175
M1225_NEG	C10 H10 O4	Ferulic acid 阿魏酸	NA	NA	NA	NA	3.09259e+06	3.28317e+06	1.50592e+06	960208	2.29023e+06	1.64144e+06	4.91498e+06	1.65999e+06	1.31591e+06	1.41837e+06	1.30976e+06	1.06244e+06
M1242_NEG	C26 H28 O14	Isoschaftoside 异夏佛塔苷	NA	NA	NA	NA	5.94008e+07	5.85005e+07	3.71368e+07	2.26032e+07	4.73312e+07	3.57854e+07	5.0333e+07	5.17276e+07	3.50666e+07	3.94031e+07	2.57705e+07	3.03346e+07
M1260_NEG	C12 H14 O5	3,4,5-Trimethoxycinnamic acid	HMDB0002511	NA	Polyketides[PK]	NA	1.0366e+07	1.35244e+07	5.64888e+06	2.4262e+06	4.28126e+06	4.00053e+06	1.12852e+07	8.22206e+06	7.40258e+06	3.83567e+06	2.44059e+06	3.83669e+06
M1261_NEG	C8 H8 O	Phenylacetaldehyde	HMDB0006236	C00601	Benzene and derivatives	map00360 Phenylalanine metabolism; map00643 Styrene degradation; map01100 Metabolic pathways; map01120 Microbial metabolism in diverse environments	3.88074e+07	3.2605e+07	3.10381e+07	1.60996e+07	2.25918e+07	1.67916e+07	1.69579e+07	2.39726e+07	2.43307e+07	2.00197e+07	2.12867e+07	2.26759e+07
M1267_NEG	C21 H30 N2 O3	Ethyl {(1s,4s,5s)-4-[(isonicotinoylamino)methyl]-5-isopropyl-2-methyl-2-cyclohexen-1-yl}acetate	NA	NA	NA	NA	5.51611e+06	4.6e+06	2.28798e+06	2.71616e+06	2.28259e+06	2.16837e+06	4.15859e+06	4.06569e+06	3.54668e+06	2.28834e+06	3.046e+06	2.03457e+06
M1268_NEG	C18 H22 O3	16α-hydroxyestrone	NA	C05300	Hormones and transmitters	map00140 Steroid hormone biosynthesis; map01100 Metabolic pathways	929373	673949	493479	2.02529e+06	576145	856573	1.11217e+07	1.6079e+06	1.52654e+06	927104	406030	277453
M1270_NEG	C19 H20 N2 O2	Phenylbutazone	HMDB0014950	C07440	Benzene and derivatives	NULL	4.86478e+06	3.19488e+06	3.91127e+06	7.05064e+06	4.08455e+06	5.88151e+06	4.86185e+06	4.96281e+06	6.05427e+06	4.74315e+06	6.53098e+06	8.31999e+06
M1272_NEG	C26 H28 O14	Schaftoside 夏佛塔苷	NA	C10181	Flavonoids	NULL	1.42719e+08	119984785	8.41409e+07	7.61498e+07	107577123	1.17663e+08	1.43242e+08	1.29389e+08	8.49462e+07	1.21549e+08	5.97329e+07	8.13639e+07
M1283_NEG	C24 H27 N O5 S	Troglitazone	NA	D00395	NA	NA	118225	178391	574581	351873	433550	231173	158599	1.82098e+06	1.35857e+06	351713	220650	668733
M1292_NEG	C10 H9 N O2	Indole-3-acetic acid	NA	C00954	Alkaloids	map00380 Tryptophan metabolism; map01070 Biosynthesis of plant hormones; map01100 Metabolic pathways; map04075 Plant hormone signal transduction	1.62957e+06	339593	4.207e+06	1.47356e+06	54415.8	287956	327362	2.84304e+06	2.18335e+06	360881	685646	292599
M1300_NEG	C11 H12 O5	Trinexapac	NA	NA	NA	NA	197801	138695	2.65783e+06	3.08822e+06	1.51063e+06	1.90651e+06	381598	3.1439e+06	1.24664e+06	2.24865e+06	3.20007e+06	719550
M1306_NEG	C21 H28 F N3 O2	Azidoindolene 1	NA	NA	NA	NA	1.80126e+07	1.56424e+07	3.57985e+06	4.53627e+06	3.34069e+06	4.2304e+06	1.24849e+07	9.4112e+06	9.65806e+06	5.70373e+06	4.88058e+06	3.24399e+06
M1310_NEG	C27 H34 O14	Naringin dihydrochalcone 柚皮苷二氢查尔酮	NA	NA	NA	NA	1.87489e+06	2.42607e+06	907653	2.45579e+06	1.74678e+06	2.98627e+06	1.72267e+07	3.62336e+06	4.28191e+06	2.63972e+06	4.21501e+06	3.68381e+06
M1317_NEG	C11 H12 O5	Sinapic acid	HMDB0032616	NA	Polyketides[PK]	map00940 Phenylpropanoid biosynthesis; map01061 Biosynthesis of phenylpropanoids; map01100 Metabolic pathways; map01110 Biosynthesis of secondary metabolites	2.14486e+06	2.74075e+06	829801	1.02576e+06	1.84698e+06	734742	8.16334e+06	2.30159e+06	2.1018e+06	1.41771e+06	1.48335e+06	1.94862e+06
M1323_NEG	C21 H28 F2 N4 O2	5-fluoro-3,5-adb-pfuppyca	NA	NA	NA	NA	1.6102e+06	1.42417e+06	1.53884e+06	1.63058e+06	1.48385e+06	1.40395e+06	1.15749e+06	1.90095e+06	1.72621e+06	1.5628e+06	3.08173e+06	1.52966e+06
M1324_NEG	C13 H14 N2 O3	N-Acetyl-DL-Tryptophan	NA	NA	NA	NA	4.07532e+08	3.55048e+08	1.18233e+08	7.06451e+07	1.83717e+08	1.73903e+08	3.60341e+08	1.45176e+08	115394374	1.87197e+08	9.12263e+07	7.793e+07
M1325_NEG	C11 H12 N2 O2	D-(+)-tryptophan	NA	C00525	Amino acids	NULL	1.16271e+07	1.08134e+07	3.73469e+06	2.15243e+06	6.10677e+06	5.52399e+06	1.17634e+07	4.92809e+06	3.55341e+06	5.4901e+06	2.9098e+06	2.88936e+06
M1330_NEG	C10 H8 O4	Isoscopoletin 异莨菪亭	NA	C18079	Coumarins and derivatives	NULL	271105	61633.8	139391	76905.4	1.05365e+07	239977	1.79097e+07	5.53649e+06	2.94028e+06	224049	3.83668e+06	4.66559e+06
M1341_NEG	C10 H10 O4	Ferulic acid	NA	C01494	Phenylpropanoids	map00940 Phenylpropanoid biosynthesis; map01061 Biosynthesis of phenylpropanoids; map01100 Metabolic pathways; map01110 Biosynthesis of secondary metabolites	2.58284e+06	5.21952e+06	1.25587e+07	2.61672e+07	3.24709e+07	3.60592e+07	4.71812e+06	6.10155e+06	7.19481e+06	2.92003e+07	2.85751e+07	2.53168e+07
M1342_NEG	C26 H32 O12	4-[(1s,3as,4r,6ar)-3a-hydroxy-4-(4-hydroxy-3-methoxyphenyl)tetrahydro-1h,3h-furo[3,4-c]furan-1-yl]-2-methoxyphenyl β-d-glucopyranoside	NA	NA	NA	NA	2.02757e+07	2.76288e+07	1.93312e+07	8.44594e+06	2.03805e+07	1.83255e+07	3.14957e+07	2.42337e+07	1.64679e+07	1.74306e+07	1.56238e+07	2.31982e+07
M1345_NEG	C15 H13 Cl N2 O	1-(4-chlorobenzyl)-4,6-dimethyl-2-oxo-1,2-dihydropyridine-3-carbonitrile	NA	NA	NA	NA	1.13205e+06	1.37894e+06	4.213e+06	4.13954e+06	4.85207e+06	4.43021e+06	1.48166e+07	2.96154e+06	1.7732e+06	7.93229e+06	8.05662e+06	9.75812e+06
M1348_NEG	C30 H22 Cl F3 N2 O2	Fr 145237	NA	NA	NA	NA	5.15785e+06	3.70695e+06	3.44707e+06	5.11053e+06	5.0718e+06	7.99902e+06	8.88331e+06	7.93046e+06	6.45265e+06	6.02111e+06	2.94571e+06	4.21527e+06
M1367_NEG	C20 H22 O8	Polydatin 虎杖苷	HMDB0030564	C10275	Polyketides[PK]	NULL	8.20899e+06	9.47978e+06	2.14484e+06	1.98737e+06	4.44702e+06	3.75754e+06	1.25226e+07	3.44212e+06	3.08748e+06	3.26114e+06	3.39133e+06	2.07448e+06
M1370_NEG	C9 H8 O2	Trans-cinnamic acid	HMDB0000930	C00423	Polyketides[PK]	NULL	913691	1.05863e+06	5.39809e+06	1.86368e+06	3.75874e+06	3.40665e+06	475166	1.69885e+06	1.31076e+06	3.25865e+06	3.06136e+06	3.20919e+06
M1375_NEG	C9 H7 N O2	Indole-2-carboxylic acid	NA	NA	NA	NA	2.92313e+06	670840	1.68861e+06	4.40307e+06	738841	1.57192e+06	957932	4.77512e+06	4.24554e+06	2.06863e+06	1.48254e+06	1.45848e+06
M1378_NEG	C19 H15 F3 N4 O3	N1-[3-(trifluoromethyl)phenyl]-2-[(5-methyl-4-phenyl-1,3-oxazol-2-yl)carbonyl]hydrazine-1-carboxamide	NA	NA	NA	NA	1.63083e+06	3.00105e+06	3.70432e+06	3.62883e+06	5.41044e+06	4.22089e+06	3.0434e+06	4.90604e+06	4.39854e+06	3.74254e+06	3.51733e+06	4.38896e+06
M1382_NEG	C23 H26 O11	Calceolarioside B 木通苯乙醇苷B	NA	NA	NA	NA	1.168e+06	1.80928e+06	1.64895e+06	1.42883e+06	2.19449e+06	2.03418e+06	1.69853e+06	1.54109e+06	2.03029e+06	2.01003e+06	2.01508e+06	2.23526e+06
M1384_NEG	C12 H20 O6	1-(1-hydroxybutyl)-1,3,4,5,6,7-hexahydro-2-benzofuran-4,5,6,7-tetrol	NA	NA	NA	NA	820698	1.17407e+06	1.75727e+06	5.63445e+06	7.68517e+06	7.296e+06	1.18223e+06	975154	866691	3.62247e+06	2.09755e+06	4.19896e+06
M1389_NEG	C6 H12 O3	2-hydroxycaproic acid	HMDB0001624	NA	Fatty acyls[FA]	NA	2.14581e+07	2.7431e+07	4.13627e+06	4.56081e+06	3.05938e+06	2.32908e+06	2.61658e+07	3.35662e+06	3.48787e+06	2.69208e+06	3.44257e+06	3.7015e+06
M1391_NEG	C9 H7 N O	4-indolecarbaldehyde	NA	NA	NA	NA	7.99819e+06	1.23118e+06	1.36424e+07	3.30775e+07	2.21162e+06	1.06588e+07	1.50325e+06	3.23749e+07	2.69525e+07	1.77588e+07	7.28044e+06	6.56971e+06
M1394_NEG	C19 H24 O3	2-methoxyestrone	HMDB0000010	C05299	Steroids and derivatives	map00140 Steroid hormone biosynthesis	1.19225e+06	878835	588679	2.23248e+06	472320	614364	1.03915e+07	1.73047e+06	1.70959e+06	884244	317547	346381
M1396_NEG	C6 H5 N O3	4-nitrophenol	HMDB0001232	C00870	Phenols and derivatives	map00627 Aminobenzoate degradation; map01120 Microbial metabolism in diverse environments	1.64028e+06	1.53216e+06	1.24952e+06	1.53952e+06	2.33636e+06	1.52004e+06	1.21665e+06	2.82901e+06	2.30627e+06	1.39543e+06	1.10521e+06	2.09483e+06
M1400_NEG	C26 H32 O11	Pinoresinol 4-O-glucoside (+)-松脂素-β-D-吡喃葡萄糖苷	NA	NA	NA	NA	4.59562e+06	1.58418e+06	3.07172e+06	310112	525278	1.29231e+06	7.77433e+06	6.65168e+06	6.41922e+06	1.18458e+06	1.3223e+06	1.01337e+06
M1409_NEG	C10 H19 N O3	Capryloylglycine	HMDB0000832	NA	Amino acids, peptides, and analogues	NA	2.24475e+06	5.41737e+06	284356	8.06411e+06	992398	1.94053e+06	3.16165e+06	607205	3.89828e+06	3.02444e+06	1.92578e+06	4.67508e+06
M1415_NEG	C6 H5 N O4	4-nitrocatechol	HMDB0002916	C02235	Phenols and derivatives	map00627 Aminobenzoate degradation; map01120 Microbial metabolism in diverse environments	1.07959e+06	972569	6.40786e+06	8.46027e+06	8.38007e+06	9.08834e+06	2.916e+06	1.63603e+07	2.59775e+07	1.46496e+07	7.60067e+06	9.59671e+06
M1424_NEG	C25 H30 N4 O3 S	N-({(2r,4s,5r)-5-[3-(3,4-dimethoxyphenyl)-1-methyl-1h-pyrazol-5-yl]-1-azabicyclo[2.2.2]oct-2-yl}methyl)-2-thiophenecarboxamide	NA	NA	NA	NA	88480.4	411796	2.1889e+06	3.00793e+06	453431	1.80172e+06	1.36086e+06	2.59175e+06	3.73078e+06	1.02216e+06	2.01738e+06	2.07383e+06
M1425_NEG	C17 H10 N4 O	4-(2-((4-cyanophenyl)amino)oxazol-5-yl)benzonitrile	NA	NA	NA	NA	1.97351e+06	2.04384e+06	3.58718e+06	915422	3.40865e+06	2.21428e+06	3.48119e+06	2.23041e+06	1.50583e+06	5.31541e+06	5.57006e+06	2.16481e+06
M1434_NEG	C21 H24 N2 O2	N1-[1-(2-phenylacetyl)-4-piperidyl]-2-phenylacetamide	NA	NA	NA	NA	2.62032e+06	2.69352e+06	2.16079e+06	4.62969e+06	3.29496e+06	3.54482e+06	2.54813e+06	3.01437e+06	4.77899e+06	3.88178e+06	7.7365e+06	9.42923e+06
M1443_NEG	C9 H16 O4	Azelaic acid	HMDB0000784	C08261	Fatty acyls[FA]	NULL	2658294343	2929256688	1175739698	1252341668	1428423969	1201137727	1829068789	1421076454	1562162974	1440609318	1068982777	9.91096e+08
M1444_NEG	C21 H20 O7	5-[(benzoyloxy)methyl]-4,5,6-trihydroxy-2-cyclohexen-1-yl benzoate	NA	NA	NA	NA	1.1098e+07	1.20268e+07	3.84996e+06	4.18681e+06	3.2387e+06	4.67643e+06	5.94792e+06	4.57663e+06	5.58272e+06	5.36023e+06	3.66981e+06	3.31143e+06
M1454_NEG	C12 H22 O4	Dodecanedioic acid	HMDB0000623	C02678	Fatty acyls[FA]	NULL	2.99076e+06	5.92482e+06	4.02405e+06	4.94026e+06	4.39018e+06	1.0516e+07	4.50495e+06	7.01067e+06	3.47446e+06	3.96443e+06	877527	2.7887e+06
M1458_NEG	C21 H26 N4 O6	N-{[(2r,3s,4r,5s)-3,4-dihydroxy-5-{2-oxo-2-[4-(2-pyridinyl)-1-piperazinyl]ethyl}tetrahydro-2-furanyl]methyl}-2-furamide	NA	NA	NA	NA	262613	2.87432e+06	969424	2.44328e+06	4.21207e+06	2.3951e+06	5.08245e+06	1.0312e+06	1.92282e+06	3.09339e+06	3.07042e+06	1.89755e+06
M1462_NEG	C21 H24 O9	Rhaponticin 土大黄苷	NA	C10288	Polyketides[PK]	NULL	3.52508e+06	4.50412e+06	635036	1.91443e+06	1.14863e+06	1.12695e+06	1.32151e+07	2.87098e+06	2.44064e+06	1.57258e+06	2.42072e+06	2.37567e+06
M1472_NEG	C16 H14 O5	5,7-dihydroxy-4-(4-methoxyphenyl)-2-chromanone	NA	NA	NA	NA	2.00846e+06	1.94856e+06	7.19995e+06	9.54724e+06	7.13965e+06	6.41449e+06	2.58391e+07	5.24322e+06	2.97064e+06	1.23786e+07	1.28403e+07	1.90608e+07
M1482_NEG	C21 H29 F3 N4 O2	1-{[(2r,4s,5s)-5-{[allyl(methyl)amino]methyl}-1-azabicyclo[2.2.2]oct-2-yl]methyl}-3-[4-(trifluoromethoxy)phenyl]urea	NA	NA	NA	NA	7.08292e+06	1.5385e+06	127445	95766.4	693934	400897	440811	14319.7	15394.1	301866	75045	44182.8
M1492_NEG	C11 H12 O5	Sinapinic acid	NA	C00482	Phenylpropanoids	map00940 Phenylpropanoid biosynthesis; map01061 Biosynthesis of phenylpropanoids; map01100 Metabolic pathways; map01110 Biosynthesis of secondary metabolites	3.72399e+06	3.69224e+06	725422	502544	1.50535e+06	870920	5.53013e+06	833752	924526	597436	663120	727852
M1497_NEG	C16 H14 Cl N3 O	Chlordiazepoxide	HMDB0014618	D00267	1,4-benzodiazepines	NA	909984	2.63507e+06	6.07634e+06	5.52161e+06	8.77809e+06	5.94628e+06	2.64439e+06	7.90467e+06	8.3611e+06	6.3455e+06	5.74203e+06	1.40534e+07
M1500_NEG	C18 H17 F3 N4 O3	2-[({1-[4-(trifluoromethyl)pyrimidin-2-yl]piperidin-4-yl}amino)carbonyl]benzoic acid	NA	NA	NA	NA	1.65822e+06	5.26386e+06	805576	2.38926e+06	1.02837e+06	3.31572e+06	4.47853e+06	4.43297e+06	3.03912e+06	3.41759e+06	1.87664e+06	674479
M1504_NEG	C23 H26 N2 O3	Cumyl-pica n-pentanoic acid metabolite	NA	NA	NA	NA	992676	713577	1.05275e+06	1.89865e+06	1.82593e+06	1.14591e+06	321241	1.06117e+06	1.02634e+06	1.03673e+06	2.47786e+06	2.22779e+06
M1506_NEG	C21 H26 O5	7-(3,4-dihydroxyphenyl)-1-(4-hydroxyphenyl)-3-heptanyl acetate	NA	NA	NA	NA	1.51249e+07	9.30637e+06	7.08794e+06	3.83589e+06	4.67665e+06	7.85067e+06	1.06936e+07	4.42123e+06	6.66079e+06	9.14891e+06	7.13518e+06	3.99317e+06
M1508_NEG	C11 H18 O5	2-(6-hydroxyhexyl)-3-methylenesuccinic acid	NA	NA	NA	NA	5.73497e+06	6.06384e+06	5.60512e+06	1.25956e+07	1.05999e+07	1.29666e+07	4.37649e+06	6.76129e+06	5.02464e+06	9.75964e+06	7.81545e+06	9.47103e+06
M1516_NEG	C20 H24 O8	2,4-dihydroxy-2,3-bis[(4-hydroxy-3-methoxyphenyl)methyl]butanoic acid	NA	NA	NA	NA	2.00924e+06	5.21469e+06	4.40702e+06	1.6967e+06	3.13477e+06	2.44757e+06	4.92926e+06	2.54942e+06	2.07301e+06	1.82222e+06	3.4618e+06	4.39507e+06
M1521_NEG	C14 H20 O5 S	8-(4-sulfophenyl) octanoic acid	NA	NA	NA	NA	2.56479e+06	3.03845e+06	4.16019e+06	3.01324e+06	5.55787e+06	4.71422e+06	1.05561e+07	3.19776e+06	2.39295e+06	8.8941e+06	9.34643e+06	7.68516e+06
M1526_NEG	C19 H26 O6	(10z)-6,10-bis(hydroxymethyl)-3-methylene-2-oxo-2,3,3a,4,5,6,7,8,9,11a-decahydrocyclodeca[b]furan-4-yl methacrylate	NA	NA	NA	NA	4.28157e+07	1.34214e+07	2.51289e+06	2.06141e+06	7.95388e+06	4.56343e+06	1.27301e+07	148358	214549	6.19831e+06	1.00136e+06	68207.3
M1536_NEG	C20 H26 O8	(2e,8s,10r)-10,11-dihydroxy-6-(methoxymethyl)-1,10-dimethyl-5-oxo-4,14-dioxatricyclo[9.2.1.03,7]tetradeca-2,6-dien-8-yl methacrylate	NA	NA	NA	NA	8.78811e+06	2.3493e+06	797459	485178	1.94949e+06	1.32488e+06	4395850	123549	172074	2.27206e+06	344001	14269.7
M1542_NEG	C19 H18 O6	Methylophiopogonanone A 甲基麦冬二氢高异黄酮A	NA	NA	NA	NA	6.59018e+06	2.75638e+06	1.06896e+06	707976	499933	668427	7.72239e+06	1.00532e+06	1.32729e+06	648900	449156	482779
M1543_NEG	C15 H30 N4 O5	2-[(2s,3r,4s,5r)-3,4-dihydroxy-5-{[(isopropylcarbamoyl)amino]methyl}tetrahydro-2-furanyl]-n-[2-(dimethylamino)ethyl]acetamide	NA	NA	NA	NA	1.3396e+08	8.03639e+07	8.2083e+06	5.21627e+06	3.10934e+07	1.79662e+07	1.65493e+07	1.43578e+06	1.91986e+06	2.41497e+07	1.50712e+07	1.17821e+06
M1551_NEG	C10 H18 O4	3-tert-butyladipic acid	NA	NA	NA	NA	8.19043e+06	8.23078e+06	8.88105e+06	9.30711e+06	6.94518e+06	7.46182e+06	7.98835e+06	7.66442e+06	6.83212e+06	6.45654e+06	8.34333e+06	9.16623e+06
M1557_NEG	C26 H38 N4 O3	N-({(2r,4s,5r)-5-[3-(3,4-dimethoxyphenyl)-1-methyl-1h-pyrazol-5-yl]-1-azabicyclo[2.2.2]oct-2-yl}methyl)-2-ethylbutanamide	NA	NA	NA	NA	2.43287e+06	1.47896e+06	2.35508e+06	1.9487e+06	1.44776e+06	1.25613e+06	752821	1.52384e+06	1.26724e+06	823090	1.26206e+06	1.52225e+06
M1563_NEG	C12 H22 O11	Sucrose	HMDB0000258	C00089	Carbohydrates	map00052 Galactose metabolism; map00500 Starch and sucrose metabolism; map01100 Metabolic pathways; map02010 ABC transporters; map02060 Phosphotransferase system (PTS); map04742 Taste transduction; map04973 Carbohydrate digestion and absorption	5.03017e+06	6.53103e+06	3.14281e+06	2.01322e+06	3.97851e+06	3.65005e+06	1.08661e+07	3.93662e+06	4.63584e+06	2.89975e+06	3.1896e+06	4.5104e+06
M1566_NEG	C19 H26 N4 O4	Adb-pinaca pentanoic acid metabolite	NA	NA	NA	NA	5.14735e+06	4.78818e+06	5.48067e+06	5.70185e+06	4.99898e+06	3.3892e+06	5.0617e+06	4.14982e+06	3.96205e+06	2.21933e+06	3.85922e+06	4.08165e+06
M1571_NEG	C10 H10 O3	Methyl 4-hydroxycinnamate 4-羟基肉桂酸甲酯	NA	NA	NA	NA	3.11762e+06	6.24205e+06	8.71622e+06	8.00836e+06	1.83933e+07	1.02759e+07	5.92973e+06	3.40639e+06	5.67127e+06	1.25289e+07	8.96305e+06	1.30104e+07
M1574_NEG	C26 H37 F N2 O3	3-fluoro-n-{(1s,2s,4as,7s,8s,8as)-8-hydroxy-1,4a-dimethyl-7-[(2s)-1-oxo-1-(1-pyrrolidinyl)-2-propanyl]decahydro-2-naphthalenyl}benzamide	NA	NA	NA	NA	5.90557e+06	4.36396e+06	3.25532e+06	3.15659e+06	2.60385e+06	2.21405e+06	3.15931e+06	2.61283e+06	1.85447e+06	1.62756e+06	2.01585e+06	1.89142e+06
M1575_NEG	C11 H15 N O4 S	Propachlor esa	NA	NA	NA	NA	901086	1.07826e+06	2.33314e+06	68744	813726	1.55487e+06	99246.7	1.44191e+06	569326	890704	753595	810494
M1578_NEG	C23 H28 N4 O2 S	N-({(2r,4s,5r)-5-[1-methyl-3-(2-naphthyl)-1h-pyrazol-5-yl]-1-azabicyclo[2.2.2]oct-2-yl}methyl)methanesulfonamide	NA	NA	NA	NA	19278.5	20631.9	1.08776e+06	1.32723e+06	1.67433e+06	811807	15501.3	23015.5	26529.4	394139	1.77439e+06	2.61184e+06
M1579_NEG	C14 H8 N2 O3	4,6-bis(2-furyl)-2-oxo-1,2-dihydro-3-pyridinecarbonitrile	NA	NA	NA	NA	3.3911e+06	5.13078e+06	3.00288e+06	2.83895e+06	3.74537e+06	2.77878e+06	1.54076e+06	3.1266e+06	3.08945e+06	3.0549e+06	2.69909e+06	3.75458e+06
M1591_NEG	C20 H18 O5	Demethoxycurcumin 去甲氧基姜黄素	HMDB0033801	C17742	Polyketides[PK]	NA	2.7475e+06	1.34726e+06	1.37414e+06	362634	638317	846781	4.69332e+06	1.37027e+06	1.03902e+06	559112	370252	481252
M1612_NEG	C8 H16 O2	Caprylic acid	HMDB0000482	C06423	Fatty acyls[FA]	map00061 Fatty acid biosynthesis; map01060 Biosynthesis of plant secondary metabolites; map01066 Biosynthesis of alkaloids derived from terpenoid and polyketide; map01100 Metabolic pathways	3.60224e+06	798103	445063	12618.8	12776.8	10078.9	115001	8.93125e+06	174363	11219.1	16985.8	8861.45
M1613_NEG	C10 H18 O3	10-hda	NA	NA	NA	NA	753860	84841.8	55493.5	136472	125282	149647	214012	2.33137e+06	39715.3	171362	160882	111108
M1621_NEG	C17 H16 N2 O2	N-benzyl-5-methoxy-1h-indole-2-carboxamide	NA	NA	NA	NA	21890	21251.6	10468.6	971435	62824.4	111986	22673	73045.1	341387	16337.2	4.6914e+06	2.79856e+06
M1626_NEG	C12 H18 O3	Jasmonic acid	HMDB0032797	C08491	Fatty acyls[FA]	map00592 alpha-Linolenic acid metabolism; map01060 Biosynthesis of plant secondary metabolites; map01070 Biosynthesis of plant hormones; map01100 Metabolic pathways; map01110 Biosynthesis of secondary metabolites; map04075 Plant hormone signal transduction	518766	1.32611e+06	1.78066e+06	3.13266e+06	1.71522e+06	878596	2.32069e+06	1.11418e+06	1.12046e+06	829738	2.86115e+06	2.88484e+06
M1661_NEG	C16 H32 O5	Aleuritic acid 紫胶桐酸	NA	NA	NA	NA	658192	317932	3.23532e+06	1.15708e+07	1.45598e+07	9.05682e+06	1.96758e+06	200939	386204	1.28535e+07	9.79736e+06	7469323
M1663_NEG	C25 H29 F3 N4 O	N-{[(2r,4s,5r)-5-{2-methyl-6-[4-(trifluoromethyl)phenyl]-4-pyrimidinyl}-1-azabicyclo[2.2.2]oct-2-yl]methyl}cyclobutanecarboxamide	NA	NA	NA	NA	1.66011e+07	8.70936e+06	8.11412e+06	2.65657e+06	4.1883e+06	8.18191e+06	1.31117e+07	3.2043e+06	5.745e+06	9.14756e+06	6.75599e+06	854358
M1685_NEG	C17 H14 O7	Jaceosidin 棕矢车菊素	NA	NA	NA	NA	4.58172e+06	1.67965e+06	1.32561e+06	4.91465e+06	3.75684e+06	8.46342e+06	5.69928e+06	3.15579e+06	2.55538e+06	4.57332e+06	4.91958e+06	7.89222e+06
M1688_NEG	C29 H36 O10	Methyl (2e)-3-[5-acetoxy-9-(3-furyl)-4-hydroxy-3,3,5a,9a-tetramethyl-7-oxododecahydro[2]benzofuro[5,4-f]oxireno[d]isochromen-11b(1h)-yl]acrylate	NA	NA	NA	NA	2.62874e+07	7.12874e+06	7.02944e+06	551009	781040	7.82854e+06	2.98821e+06	1.07612e+06	1.15427e+06	1.971e+06	2.75458e+06	642722
