# Supplementary material for: Integrated Analysis of Metabolome and Transcriptome Reveals Insights for Low Phosphorus Tolerance in Wheat Seedling
Source: Int J Mol Sci. 2023 Oct 2;24(19):14840. doi: 10.3390/ijms241914840 (PMC10573437; doi:10.3390/ijms241914840)
Supplement: Supplementary file 1 [file ijms-24-14840-s001.zip › Table S2.xlsx]

## Sheet: Sheet1
Table S2: Information of DAMs analysis. The screening criteria were P value<0.05, and VIP>1.
meta_ID	L143CK_vs_L143LP_log2FC	L143CK_vs_L143LP_Pvalue	L143CK_vs_L143LP_VIP	L143CK_vs_L143LP_regulated	G28CK_vs_G28LP_log2FC	G28CK_vs_G28LP_Pvalue	G28CK_vs_G28LP_VIP	G28CK_vs_G28LP_regulated
M0001_POS	-1.80335	0.169823	0.391268	nosig	-1.43026	0.222739	0.390674	nosig
M0002_POS	-1.50058	0.188151	0.480544	nosig	-0.994683	0.341219	0.419399	nosig
M0003_POS	-1.09421	0.258603	0.949136	nosig	-0.370269	0.639907	0.46145	nosig
M0004_POS	0.228188	0.696602	0.105332	nosig	0.772983	0.329631	0.259922	nosig
M0005_POS	-1.1773	0.24213	1.32709	nosig	-0.392741	0.631682	0.61418	nosig
M0006_POS	-1.28436	0.214486	0.555761	nosig	-0.217685	0.793536	0.130546	nosig
M0007_POS	0.693454	0.219834	0.352588	nosig	1.58636	0.0588828	0.637343	nosig
M0008_POS	-0.987193	0.194831	0.394951	nosig	0.172511	0.794178	0.0796444	nosig
M0009_POS	-0.704281	0.292032	0.787531	nosig	0.0301334	0.960937	0.0273742	nosig
M0010_POS	-1.17735	0.248298	0.898939	nosig	-0.154756	0.863489	0.18022	nosig
M0011_POS	-0.707027	0.295566	0.766622	nosig	0.0277277	0.963784	0.0237717	nosig
M0012_POS	0.552408	0.299205	0.361381	nosig	1.28568	0.140909	0.632417	nosig
M0013_POS	-0.605148	0.376261	0.246688	nosig	-0.171359	0.80015	0.0835568	nosig
M0014_POS	0.632425	0.259563	0.594202	nosig	1.21247	0.144551	0.929176	nosig
M0015_POS	-1.23947	0.23494	0.235927	nosig	-0.288743	0.769377	0.0717435	nosig
M0016_POS	0.88957	0.0665668	0.51645	nosig	1.67573	0.0183257	0.806699	nosig
M0017_POS	2.1315	0.0478979	0.512354	nosig	2.96242	0.0643603	0.681878	nosig
M0018_POS	-0.683005	0.355604	0.167911	nosig	-0.140961	0.851656	0.0473608	nosig
M0019_POS	-0.673632	0.302588	0.318615	nosig	0.273188	0.298179	0.203767	nosig
M0020_POS	-0.570134	0.206051	0.275669	nosig	-0.125146	0.381367	0.133693	nosig
M0021_POS	-0.791325	0.615318	0.172355	nosig	0.284076	0.691324	0.09366	nosig
M0022_POS	-0.236617	0.514143	0.148022	nosig	0.163645	0.399044	0.16174	nosig
M0023_POS	-0.681256	0.0133943	0.460528	nosig	0.0277144	0.947834	0.00618917	nosig
M0024_POS	-0.419486	0.244134	0.203514	nosig	-0.21234	0.235129	0.157993	nosig
M0025_POS	-0.504348	0.294802	0.229876	nosig	-0.243056	0.11066	0.193903	nosig
M0026_POS	0.114012	0.804756	0.0269339	nosig	-0.296902	0.303378	0.106056	nosig
M0027_POS	-1.21738	0.0605771	0.664053	nosig	-0.321748	0.431421	0.235929	nosig
M0028_POS	-0.67598	0.210516	0.411774	nosig	-0.0682219	0.877685	0.0525672	nosig
M0029_POS	-0.582945	0.331608	0.286915	nosig	0.89955	0.137492	0.474362	nosig
M0030_POS	-0.287557	0.0618759	0.299342	nosig	0.312601	0.269903	0.258272	nosig
M0031_POS	-0.69213	0.395509	0.265532	nosig	-0.147308	0.795449	0.0934579	nosig
M0032_POS	-1.85832	0.376652	0.222908	nosig	0.564449	0.181536	0.128524	nosig
M0033_POS	-0.733201	0.146885	0.948564	nosig	-0.886133	0.0901095	1.16709	nosig
M0034_POS	-2.39214	0.170353	1.2782	nosig	-2.4868	0.191785	1.38059	nosig
M0035_POS	-0.987884	0.347323	0.289514	nosig	-1.43413	0.279927	0.423904	nosig
M0036_POS	-2.97266	0.147089	0.5627	nosig	-3.36277	0.237068	0.544	nosig
M0037_POS	-0.344001	0.238945	0.288324	nosig	-1.08427	0.112276	0.393156	nosig
M0038_POS	-2.88479	0.135918	0.575302	nosig	-3.18766	0.0758142	0.695848	nosig
M0039_POS	-2.0616	0.178431	1.59909	nosig	-2.35852	0.15259	1.84339	nosig
M0040_POS	-0.614989	0.396507	0.265356	nosig	-0.94679	0.34204	0.541557	nosig
M0041_POS	-2.86536	0.143638	0.743369	nosig	-2.27166	0.288019	0.636382	nosig
M0042_POS	-1.69268	0.168329	0.358501	nosig	-1.98855	0.122687	0.451642	nosig
M0043_POS	-1.67787	0.239442	0.573826	nosig	-2.24016	0.296584	0.730126	nosig
M0044_POS	-0.862927	0.200249	0.552784	nosig	-1.31091	0.144625	0.913408	nosig
M0045_POS	-0.83973	0.166615	0.761941	nosig	-1.06655	0.142341	1.09549	nosig
M0046_POS	-0.0941516	0.820048	0.338588	nosig	-0.361927	0.0861211	1.28071	nosig
M0047_POS	-2.43879	0.170357	2.11175	nosig	-2.93592	0.277326	2.06825	nosig
M0048_POS	-0.0598629	0.660609	0.0964561	nosig	-0.569114	0.237675	0.33466	nosig
M0049_POS	-0.904161	0.375355	0.337631	nosig	-1.05588	0.363362	0.499832	nosig
M0050_POS	-0.902232	0.191384	0.402563	nosig	-0.135581	0.755754	0.111291	nosig
M0051_POS	-2.03877	0.178397	2.67978	nosig	-2.61386	0.252533	2.83887	nosig
M0052_POS	3.18457	0.0154943	0.65761	nosig	2.40868	0.0371932	0.706864	nosig
M0053_POS	2.12171	0.00317319	1.69773	up	1.5362	0.0651275	1.53368	nosig
M0054_POS	0.13253	0.638099	0.176377	nosig	0.0389485	0.934161	0.0427411	nosig
M0055_POS	2.06716	0.027532	0.455174	nosig	-0.140844	0.883157	0.0398845	nosig
M0056_POS	0.0325114	0.901672	0.112446	nosig	-0.540951	0.618196	1.72623	nosig
M0057_POS	2.14398	0.00185391	1.47056	up	1.54302	0.0713734	1.31087	nosig
M0058_POS	0.348276	0.589711	0.637229	nosig	0.167488	0.820875	0.217201	nosig
M0059_POS	0.867265	0.0536381	0.768165	nosig	-1.31327	0.197186	1.12068	nosig
M0060_POS	-0.473814	0.507275	0.223414	nosig	-1.45563	0.0704232	0.730803	nosig
M0061_POS	-2.96174	0.122162	3.57891	nosig	-1.10941	0.0195983	1.88128	down
M0062_POS	1.59099	0.16779	0.74361	nosig	0.712913	0.361609	0.426875	nosig
M0063_POS	-0.65161	0.472448	0.198493	nosig	-1.24473	0.122661	0.439289	nosig
M0064_POS	2.56727	0.00300724	0.830702	nosig	2.11943	0.266901	0.569968	nosig
M0065_POS	-0.527687	0.134028	0.36219	nosig	-0.465343	0.0196	0.442984	nosig
M0066_POS	1.41889	0.138042	2.49204	nosig	1.11969	0.23085	3.20301	nosig
M0067_POS	0.557491	0.660178	0.330691	nosig	1.81434	0.31236	1.83088	nosig
M0068_POS	0.435947	0.135007	2.22555	nosig	0.33955	0.439648	1.72305	nosig
M0069_POS	-3.5189	0.107527	0.301166	nosig	-1.99385	0.40424	0.171523	nosig
M0070_POS	0.0154976	0.977646	0.00539241	nosig	-0.17948	0.758673	0.117071	nosig
M0071_POS	3.25221	0.00103592	0.562975	nosig	1.94961	0.0852037	0.469183	nosig
M0072_POS	-0.0632107	0.96182	0.0317893	nosig	0.267086	0.770716	0.0403963	nosig
M0073_POS	-2.1546	0.186998	0.475465	nosig	-1.5274	0.436267	0.334816	nosig
M0074_POS	-1.24746	0.204249	0.471853	nosig	-0.748322	0.116856	0.413184	nosig
M0075_POS	0.245237	0.554734	0.096622	nosig	-1.50124	0.253655	0.387852	nosig
M0076_POS	-0.98884	0.431386	0.490944	nosig	-1.19509	0.177968	0.661469	nosig
M0077_POS	0.0174109	0.960305	0.0294878	nosig	-0.73459	0.226489	0.702452	nosig
M0078_POS	3.30199	0.00209778	0.67307	nosig	2.26917	0.0108292	0.459704	nosig
M0079_POS	0.5474	0.0645009	0.354181	nosig	-0.255707	0.183035	0.291243	nosig
M0080_POS	1.60404	0.106201	0.449303	nosig	0.733081	0.533905	0.203285	nosig
M0081_POS	-0.115138	0.788889	0.0322808	nosig	-1.14054	0.083857	0.932975	nosig
M0082_POS	0.958226	0.27679	1.87628	nosig	0.935844	0.191684	2.54171	nosig
M0083_POS	-1.95087	0.234094	0.277215	nosig	-2.0024	0.277216	0.291267	nosig
M0084_POS	0.506635	0.544258	0.894625	nosig	0.945096	0.078553	2.98474	nosig
M0085_POS	0.134072	0.466865	0.286308	nosig	-0.295897	0.560198	0.477186	nosig
M0086_POS	0.438994	0.521264	1.416	nosig	1.23279	0.0530431	4.94324	nosig
M0087_POS	-0.552529	0.472702	0.506514	nosig	-1.27206	0.0484436	1.40502	down
M0088_POS	0.309945	0.759017	0.0697501	nosig	-0.515346	0.49727	0.163993	nosig
M0089_POS	0.799371	0.0933201	0.481377	nosig	-0.628153	0.240729	0.392141	nosig
M0090_POS	1.24791	0.26198	0.788018	nosig	2.45236	0.125306	2.01911	nosig
M0091_POS	-0.541126	0.200865	0.332948	nosig	-0.697088	0.388353	0.456564	nosig
M0092_POS	-0.574717	0.287821	0.462132	nosig	-0.598076	0.0389814	0.634279	nosig
M0093_POS	-0.624656	0.542565	0.219969	nosig	-0.795498	0.320618	0.275353	nosig
M0094_POS	-0.684957	0.112114	0.6897	nosig	-1.44115	0.037618	1.2791	down
M0095_POS	-0.0992768	0.836713	0.0266687	nosig	-0.803291	0.164905	0.289402	nosig
M0096_POS	1.12534	0.103489	1.34444	nosig	-0.868534	0.415498	1.00627	nosig
M0097_POS	0.31184	0.432448	0.300193	nosig	-0.114378	0.873755	0.0719707	nosig
M0098_POS	-0.237999	0.547427	0.329083	nosig	-0.334958	0.358205	0.600858	nosig
M0099_POS	0.628253	0.446381	0.636129	nosig	1.47473	0.134817	1.53674	nosig
M0100_POS	1.5207	0.0361748	0.531238	nosig	-0.417695	0.500349	0.226833	nosig
M0101_POS	0.508244	0.476322	0.773288	nosig	0.389902	0.36681	0.787155	nosig
M0102_POS	-0.478602	0.432073	0.637756	nosig	-0.220673	0.439454	0.558966	nosig
M0103_POS	1.30608	0.0707845	0.639117	nosig	0.383678	0.299923	0.327205	nosig
M0104_POS	0.294821	0.598294	0.442838	nosig	0.389902	0.36681	0.787155	nosig
M0105_POS	0.39205	0.512506	0.2953	nosig	0.989372	0.122568	0.795317	nosig
M0106_POS	0.687716	0.213182	2.27882	nosig	0.568904	0.352442	1.73251	nosig
M0107_POS	-1.6667	0.402474	1.18519	nosig	0.297964	0.663584	0.290387	nosig
M0108_POS	0.348861	0.246676	0.291198	nosig	-0.289429	0.191778	0.389469	nosig
M0109_POS	-1.51237	0.205713	0.516705	nosig	-1.80964	0.100639	0.670986	nosig
M0110_POS	-0.617893	0.360353	0.391685	nosig	-1.19058	0.0455229	0.843211	nosig
M0111_POS	-0.335124	0.414693	0.576426	nosig	-0.462399	0.211129	0.939384	nosig
M0112_POS	0.343826	0.192043	0.256419	nosig	-0.298543	0.190051	0.377492	nosig
M0113_POS	1.53756	0.0867437	2.71069	nosig	1.58401	0.16746	4.66829	nosig
M0114_POS	0.21092	0.875315	0.032445	nosig	2.102	0.113606	2.88577	nosig
M0115_POS	0.597482	0.0392426	0.49749	nosig	0.0584008	0.833191	0.0781335	nosig
M0116_POS	2.9157	0.0707093	1.11996	nosig	1.01109	0.34141	0.654043	nosig
M0117_POS	0.461481	0.391886	0.266854	nosig	1.01012	0.214748	0.646711	nosig
M0118_POS	1.8418	0.0126343	0.71116	nosig	-0.975775	0.163944	0.573303	nosig
M0119_POS	0.617182	0.366709	0.527579	nosig	1.43612	0.0225357	1.30097	up
M0120_POS	0.598171	0.295622	0.833607	nosig	0.329242	0.566266	0.493906	nosig
M0121_POS	1.39921	0.0431026	1.84479	up	1.04377	0.082072	1.71415	nosig
M0122_POS	0.929528	0.285815	0.523862	nosig	0.275796	0.794322	0.187597	nosig
M0123_POS	0.208277	0.879549	0.0710913	nosig	1.55698	0.128408	1.2812	nosig
M0124_POS	-0.849778	0.256738	0.423513	nosig	-1.22317	0.201542	0.559081	nosig
M0125_POS	0.7967	0.0174506	0.830597	nosig	-0.0522152	0.908948	0.0848121	nosig
M0126_POS	0.142552	0.835495	0.0606038	nosig	0.861076	0.275285	0.4487	nosig
M0127_POS	-1.79532	0.195577	0.843288	nosig	-1.09608	0.0745766	0.69371	nosig
M0128_POS	0.288706	0.634462	0.0900478	nosig	-0.0287961	0.875906	0.0469811	nosig
M0129_POS	-0.737961	0.340153	0.418357	nosig	-0.881363	0.579688	0.701077	nosig
M0130_POS	0.0716881	0.848912	0.0779855	nosig	-0.0396004	0.821288	0.0862948	nosig
M0131_POS	-2.15125	0.183525	1.73381	nosig	-1.17374	0.27906	1.01114	nosig
M0132_POS	-0.119848	0.666527	0.0454055	nosig	-0.95645	0.0288329	0.526653	nosig
M0133_POS	0.908414	0.370186	0.239804	nosig	2.01388	0.1307	0.662319	nosig
M0134_POS	-0.567257	0.387846	0.544729	nosig	-0.511282	0.0112735	0.795742	nosig
M0135_POS	0.00718134	0.992316	0.096847	nosig	0.197559	0.322096	0.624902	nosig
M0136_POS	0.616638	0.502251	0.335288	nosig	0.453115	0.579492	0.414738	nosig
M0137_POS	-0.354909	0.13997	0.351165	nosig	0.363907	0.315352	0.308562	nosig
M0138_POS	-0.0454649	0.915482	0.0159804	nosig	-1.04918	0.0352507	0.573208	nosig
M0139_POS	1.42216	0.162551	0.551766	nosig	2.83409	0.136172	1.54112	nosig
M0140_POS	0.393799	0.280638	0.472825	nosig	-0.295897	0.560198	0.477186	nosig
M0141_POS	-0.691827	0.248863	0.737038	nosig	0.606796	0.357338	0.607737	nosig
M0142_POS	0.545421	0.0831612	0.529993	nosig	0.0342264	0.915406	0.0121587	nosig
M0143_POS	-0.453213	0.446875	0.407762	nosig	-0.509382	0.00138859	0.761772	nosig
M0144_POS	-1.72805	0.147021	2.35071	nosig	-0.790038	0.342738	1.34807	nosig
M0145_POS	-1.86038	0.189434	1.58288	nosig	-0.397555	0.586411	0.374754	nosig
M0146_POS	0.583143	0.458446	0.195089	nosig	-0.628418	0.268092	0.310551	nosig
M0147_POS	-1.74185	0.155433	0.453051	nosig	-1.34884	0.0721389	0.45032	nosig
M0148_POS	-0.00770044	0.991449	0.0658058	nosig	0.527034	0.232063	0.779734	nosig
M0149_POS	0.218096	0.653838	0.279444	nosig	-0.946275	0.0334125	1.31557	down
M0150_POS	-0.51902	0.463273	0.341736	nosig	-0.521679	0.553513	0.41107	nosig
M0151_POS	-1.52735	0.218739	0.261078	nosig	-2.20746	0.187147	0.313177	nosig
M0152_POS	0.143099	0.592279	0.198472	nosig	0.0537173	0.817166	0.105606	nosig
M0153_POS	-0.361744	0.533627	0.616234	nosig	0.197559	0.322096	0.624902	nosig
M0154_POS	-0.591605	0.0603695	0.720016	nosig	-0.454643	0.157647	0.64141	nosig
M0155_POS	-0.539639	0.00109953	0.917046	nosig	-0.463252	0.121676	0.814327	nosig
M0156_POS	-1.76689	0.113974	0.70606	nosig	-1.54116	0.00563392	0.777367	nosig
M0157_POS	-0.760862	0.211016	0.316277	nosig	-1.19643	0.00157144	0.669053	nosig
M0158_POS	-1.9205	0.00331312	0.684773	nosig	-0.860488	0.362942	0.347946	nosig
M0159_POS	2.11526	0.0347647	0.761192	nosig	1.60601	0.221033	0.642262	nosig
M0160_POS	-0.658181	0.277145	0.256519	nosig	-0.88993	0.0273555	0.478784	nosig
M0161_POS	0.094377	0.776342	0.0584282	nosig	0.448622	0.115249	0.740475	nosig
M0162_POS	0.204128	0.612597	0.106664	nosig	-0.621924	0.0440963	0.399773	nosig
M0163_POS	-1.77925	0.229125	1.08451	nosig	-1.04313	0.184182	0.786757	nosig
M0164_POS	-0.938646	0.184025	0.413894	nosig	-0.97794	0.335631	0.417029	nosig
M0165_POS	-0.588622	0.371819	0.455317	nosig	-0.744326	0.133196	0.690562	nosig
M0166_POS	-1.12772	0.278741	0.29842	nosig	-1.60448	0.0278915	0.4654	nosig
M0167_POS	0.00364029	0.993348	0.0202393	nosig	-0.171201	0.442435	0.190357	nosig
M0168_POS	-0.0985745	0.753751	0.294609	nosig	0.144462	0.517065	0.404615	nosig
M0169_POS	-0.107427	0.845343	0.0649167	nosig	-0.62792	0.02297	1.16042	down
M0170_POS	0.186004	0.565597	0.0519013	nosig	-0.948769	0.0119832	0.428371	nosig
M0171_POS	1.22966	0.0133801	0.753749	nosig	0.0612443	0.773608	0.0822656	nosig
M0172_POS	-0.50277	0.00105248	0.65244	nosig	-0.838254	0.171869	0.795593	nosig
M0173_POS	1.59196	0.00121988	1.51368	up	-0.97543	0.352456	1.24267	nosig
M0174_POS	0.743998	0.156992	0.97059	nosig	-0.259003	0.0831996	0.811653	nosig
M0175_POS	0.0694229	0.759609	0.131648	nosig	-0.569161	0.185589	1.38113	nosig
M0176_POS	0.182391	0.734756	0.0378406	nosig	0.203651	0.246926	0.237678	nosig
M0177_POS	-0.157642	0.746715	0.137523	nosig	-0.561116	0.093567	0.764645	nosig
M0178_POS	-1.00279	0.195123	0.626927	nosig	-1.11172	0.000497423	0.862936	nosig
M0179_POS	-0.133893	0.909432	0.133553	nosig	-0.828765	0.432293	0.468568	nosig
M0180_POS	0.105229	0.223518	0.238641	nosig	-0.670628	0.129695	0.928451	nosig
M0181_POS	0.561026	0.407831	0.324835	nosig	-0.249429	0.542305	0.35457	nosig
M0182_POS	-1.16045	0.254003	0.518644	nosig	-1.18952	0.224793	0.391894	nosig
M0183_POS	0.728773	0.0449539	0.705572	nosig	0.200592	0.345112	0.318245	nosig
M0184_POS	-1.93599	0.129963	0.667941	nosig	-1.5009	0.00702897	0.655021	nosig
M0185_POS	-0.635438	0.372514	0.254932	nosig	-1.2919	0.00315349	0.551485	nosig
M0186_POS	-0.831433	0.166904	0.417405	nosig	-0.62072	0.105067	0.457677	nosig
M0187_POS	3.44615	0.00763382	0.976279	nosig	2.25243	0.200589	0.577485	nosig
M0188_POS	1.61679	0.262796	1.32919	nosig	0.598016	0.480095	0.82484	nosig
M0189_POS	0.04746	0.847513	0.119846	nosig	-0.418822	0.242299	1.03989	nosig
M0190_POS	-0.0216355	0.906572	0.132462	nosig	0.0596861	0.774925	0.100489	nosig
M0191_POS	1.40797	0.0388142	1.51067	up	1.28851	0.0959032	1.51066	nosig
M0192_POS	-1.05116	0.255365	0.472858	nosig	-1.25675	0.0789847	0.743133	nosig
M0193_POS	-1.82127	0.280632	1.0364	nosig	-1.03283	0.0408738	1.03981	down
M0194_POS	-1.31162	0.0945456	0.416	nosig	-1.57908	0.103413	0.573389	nosig
M0195_POS	-0.621087	0.292062	0.320055	nosig	-0.635481	0.0431081	0.579799	nosig
M0196_POS	1.59995	0.0459348	1.83165	up	1.46537	0.0905764	1.87948	nosig
M0197_POS	0.0788649	0.807603	0.071786	nosig	-0.836714	0.194382	0.598144	nosig
M0198_POS	2.51327	0.0654931	1.01028	nosig	2.06275	0.0858841	1.07134	nosig
M0199_POS	-2.05126	0.215653	0.804264	nosig	-0.867984	0.111133	0.528173	nosig
M0200_POS	0.444877	0.617185	0.0507307	nosig	-2.00223	0.110486	0.372522	nosig
M0201_POS	-0.823216	0.373137	0.219377	nosig	-0.856167	0.318216	0.26022	nosig
M0202_POS	-0.267799	0.655549	0.13721	nosig	-0.883659	0.0357626	0.475401	nosig
M0203_POS	0.772601	0.294112	0.204673	nosig	-1.37898	0.0768096	0.410254	nosig
M0204_POS	0.0172716	0.933385	0.0177868	nosig	-0.646422	0.0660391	0.498872	nosig
M0205_POS	0.0488642	0.910417	0.0120386	nosig	-0.144679	0.555973	0.280833	nosig
M0206_POS	0.410146	0.35949	0.567793	nosig	-0.572086	0.153758	0.841418	nosig
M0207_POS	-0.587798	0.113976	0.686648	nosig	-0.285225	0.412438	0.468457	nosig
M0208_POS	-0.0920135	0.832681	0.146612	nosig	-0.705495	0.109744	1.32913	nosig
M0209_POS	-0.688303	0.174778	0.256727	nosig	-1.08698	0.0596735	0.465473	nosig
M0210_POS	-0.371676	0.212654	0.230034	nosig	-0.368137	0.300712	0.192946	nosig
M0211_POS	-0.0837701	0.945946	0.0738729	nosig	1.30396	0.160425	0.586115	nosig
M0212_POS	-0.382094	0.129709	2.43335	nosig	-0.383092	0.116144	2.39367	nosig
M0213_POS	-0.264375	0.536839	0.186039	nosig	0.100066	0.76082	0.128256	nosig
M0214_POS	0.187657	0.14016	0.528673	nosig	-0.8477	0.359384	0.995741	nosig
M0215_POS	-0.6753	0.229072	0.468237	nosig	-0.515728	0.187979	0.482007	nosig
M0216_POS	0.386479	0.104067	0.223631	nosig	0.18298	0.716994	0.0755598	nosig
M0217_POS	-1.01431	0.200049	0.476292	nosig	-1.06287	0.0519644	0.67089	nosig
M0218_POS	-0.533157	0.149534	0.358874	nosig	-0.708407	0.0344784	0.595907	nosig
M0219_POS	1.48393	0.00635144	0.645576	nosig	-0.409877	0.381444	0.325523	nosig
M0220_POS	1.01885	0.253049	0.382324	nosig	0.0129561	0.988364	0.0219427	nosig
M0221_POS	0.141075	0.757528	0.04289	nosig	-0.760527	0.0364612	0.912062	nosig
M0222_POS	0.292895	0.305835	0.817843	nosig	-0.496927	0.181213	1.35426	nosig
M0223_POS	0.304691	0.158619	0.784699	nosig	-0.269013	0.537415	0.555081	nosig
M0224_POS	-1.49351	0.162856	1.14209	nosig	-0.862519	0.262177	0.80157	nosig
M0225_POS	-0.400386	0.207484	0.32959	nosig	-0.0138574	0.973605	0.0410162	nosig
M0226_POS	-0.259434	0.505316	0.170857	nosig	-0.35196	0.351283	0.303167	nosig
M0227_POS	0.979888	0.0857706	0.32136	nosig	-0.374482	0.397187	0.171726	nosig
M0228_POS	-0.898563	0.310252	0.160456	nosig	-0.961951	0.534209	0.203682	nosig
M0229_POS	1.52554	0.0490943	0.547936	nosig	-0.937788	0.0136767	0.675979	nosig
M0230_POS	-0.965794	0.123051	2.39201	nosig	-1.07118	0.0632391	3.3689	nosig
M0231_POS	0.0752034	0.872196	0.190535	nosig	-0.954776	0.0363954	1.28156	down
M0232_POS	-1.24472	0.47857	0.299812	nosig	0.978857	0.315535	0.310714	nosig
M0233_POS	-0.68469	0.235395	0.75203	nosig	-0.588735	0.119337	0.915645	nosig
M0234_POS	-0.590172	0.330418	0.436349	nosig	-0.409549	0.122787	0.490659	nosig
M0235_POS	-0.970952	0.151061	0.409313	nosig	-0.523567	0.0196762	0.348846	nosig
M0236_POS	-0.675629	0.269472	0.450182	nosig	-0.64494	0.0741588	0.657128	nosig
M0237_POS	0.760809	0.14667	0.411707	nosig	-0.220301	0.514056	0.161298	nosig
M0238_POS	-0.694858	0.246239	0.385374	nosig	-0.298649	0.198475	0.31199	nosig
M0239_POS	-1.09319	0.112708	0.509197	nosig	-0.926963	0.0379926	0.666815	nosig
M0240_POS	1.22698	0.308792	0.346791	nosig	1.35774	0.229781	0.627651	nosig
M0241_POS	-0.334431	0.470425	0.446303	nosig	-0.383011	0.143	0.557462	nosig
M0242_POS	-0.37056	0.13609	0.396182	nosig	-0.0109675	0.950193	0.0301763	nosig
M0243_POS	-2.9568	0.161499	1.22191	nosig	-0.779031	0.631815	0.36414	nosig
M0244_POS	0.359784	0.0155298	0.638125	nosig	0.199878	0.182727	0.370832	nosig
M0245_POS	0.0779892	0.884889	0.0103656	nosig	-0.63478	0.124146	0.865318	nosig
M0246_POS	-0.697083	0.190643	0.531347	nosig	-0.761668	0.0522947	0.769881	nosig
M0247_POS	0.841643	0.0368621	0.361534	nosig	0.53859	0.36055	0.237917	nosig
M0248_POS	-1.60778	0.2275	0.4741	nosig	-0.307444	0.759424	0.0679116	nosig
M0249_POS	0.369832	0.233391	0.580349	nosig	-0.599715	0.137106	1.02547	nosig
M0250_POS	0.465139	0.181624	0.31206	nosig	-0.114276	0.841624	0.0633187	nosig
M0251_POS	-0.447499	0.351609	0.419395	nosig	-0.253273	0.351788	0.418144	nosig
M0252_POS	-3.32241	0.361973	1.23936	nosig	1.17635	0.429777	0.550006	nosig
M0253_POS	0.0716835	0.932649	0.0130072	nosig	-0.699696	0.350998	0.248119	nosig
M0254_POS	0.40245	0.275667	0.618309	nosig	-1.10096	0.00910784	1.39377	down
M0255_POS	0.832875	0.0148689	0.942348	nosig	-0.254102	0.286565	0.469138	nosig
M0256_POS	-0.484279	0.60028	0.199738	nosig	-0.376479	0.0959896	0.262332	nosig
M0257_POS	-0.963761	0.213621	1.18208	nosig	0.065765	0.939287	0.0922449	nosig
M0258_POS	0.126588	0.574231	0.143888	nosig	-0.124205	0.446899	0.302217	nosig
M0259_POS	-0.896311	0.23797	0.554607	nosig	-0.704121	0.0743207	0.717759	nosig
M0260_POS	1.22722	0.181034	0.495987	nosig	1.19884	0.160179	0.718174	nosig
M0261_POS	-0.580899	0.336003	0.310484	nosig	-0.416408	0.401953	0.264637	nosig
M0262_POS	0.155777	0.51659	0.375069	nosig	-0.367725	0.371976	0.656752	nosig
M0263_POS	-0.0408332	0.919839	0.0907305	nosig	-0.0690279	0.920622	0.0499182	nosig
M0264_POS	0.543105	0.141689	0.476458	nosig	-0.0650711	0.891087	0.0710153	nosig
M0265_POS	-0.559656	0.0179718	0.405402	nosig	-0.131195	0.675922	0.129601	nosig
M0266_POS	-2.16555	0.0746524	8.6245	nosig	-0.150029	0.677659	1.16868	nosig
M0267_POS	-0.374938	0.254755	0.702445	nosig	-0.0747844	0.636005	0.254301	nosig
M0268_POS	-1.34438	0.213952	0.546432	nosig	0.821943	0.636062	0.137098	nosig
M0269_POS	-0.174469	0.820551	0.0407242	nosig	1.23757	0.28539	0.432798	nosig
M0270_POS	-0.533955	0.421906	0.232733	nosig	-1.11869	0.338684	0.414172	nosig
M0271_POS	-0.600112	0.259902	0.378219	nosig	-0.432735	0.175558	0.37068	nosig
M0272_POS	-1.59047	0.501494	0.389803	nosig	0.516947	0.661086	0.152407	nosig
M0273_POS	-0.66913	0.454901	0.96331	nosig	-0.645387	0.0910612	1.18272	nosig
M0274_POS	0.154389	0.589424	0.217861	nosig	-0.163325	0.607022	0.235834	nosig
M0275_POS	0.287121	0.511571	0.642639	nosig	-0.136499	0.711616	0.343781	nosig
M0276_POS	0.0788168	0.730977	0.144322	nosig	-0.552708	0.0697111	0.988364	nosig
M0277_POS	0.421987	0.607934	0.108082	nosig	1.38981	0.296605	0.311569	nosig
M0278_POS	-0.444135	0.465886	0.197457	nosig	-0.737675	0.436832	0.330345	nosig
M0279_POS	0.49817	0.416868	0.212795	nosig	-1.03456	0.106521	0.425203	nosig
M0280_POS	2.83945	0.0193193	1.17792	up	2.72587	0.00265803	1.22568	up
M0281_POS	1.56557	0.00116058	0.589104	nosig	-0.3243	0.297356	0.290538	nosig
M0282_POS	-1.39126	0.160728	0.361846	nosig	0.0857028	0.813341	0.0471783	nosig
M0283_POS	-1.21421	0.142625	0.515522	nosig	-0.782388	0.0333736	0.579194	nosig
M0284_POS	-1.15446	0.223554	0.437735	nosig	-1.23664	0.158108	0.642803	nosig
M0285_POS	-0.507226	0.368992	0.266694	nosig	-0.805118	0.0507546	0.651786	nosig
M0286_POS	-0.239283	0.0898682	0.332619	nosig	-0.172484	0.118855	0.347148	nosig
M0287_POS	-0.405428	0.494035	0.230836	nosig	-0.931776	0.211504	0.529383	nosig
M0288_POS	0.345947	0.732629	0.0720008	nosig	0.593972	0.498716	0.344908	nosig
M0289_POS	0.741982	0.0941152	1.03382	nosig	0.697523	0.135289	1.13631	nosig
M0290_POS	1.40365	0.182334	0.476338	nosig	1.13264	0.290883	0.669834	nosig
M0291_POS	0.756383	0.128138	0.395177	nosig	1.63725	0.0107208	0.752997	nosig
M0292_POS	-0.544991	0.161997	0.315745	nosig	-0.62109	0.0452417	0.506076	nosig
M0293_POS	-0.692998	0.276997	1.36499	nosig	-0.629041	0.141084	1.54747	nosig
M0294_POS	-0.629844	0.293719	0.246935	nosig	-0.599579	0.279476	0.295257	nosig
M0295_POS	0.800954	0.434739	0.492262	nosig	0.355128	0.65569	0.245494	nosig
M0296_POS	-0.485934	0.467859	0.344455	nosig	-0.232138	0.757438	0.235353	nosig
M0297_POS	-2.22595	0.0765903	7.86416	nosig	-0.246263	0.447903	1.72657	nosig
M0298_POS	0.246274	0.51041	0.0539641	nosig	0.124484	0.852995	0.0412788	nosig
M0299_POS	-0.112313	0.880982	0.0207282	nosig	-0.721038	0.430499	0.182407	nosig
M0300_POS	-0.648861	0.00196798	2.83446	down	0.0112739	0.932898	0.0804475	nosig
M0301_POS	-1.62845	0.500325	0.733607	nosig	0.84074	0.308864	0.475274	nosig
M0302_POS	-2.03682	0.44841	0.489732	nosig	1.0249	0.318371	0.30933	nosig
M0303_POS	-2.64588	0.171166	0.469132	nosig	0.416175	0.504552	0.115217	nosig
M0304_POS	-0.762045	0.1473	0.665608	nosig	0.450214	0.411556	0.44135	nosig
M0305_POS	-0.436788	0.59328	0.291041	nosig	-0.125051	0.692144	0.174158	nosig
M0306_POS	-0.783926	0.24491	0.538542	nosig	0.320678	0.207545	0.384858	nosig
M0307_POS	-0.407498	0.626842	0.413924	nosig	0.451112	0.588489	0.493583	nosig
M0308_POS	0.0278757	0.889069	0.154635	nosig	-0.628118	0.538083	0.525127	nosig
M0309_POS	-1.60218	0.348905	0.411411	nosig	0.363966	0.464435	0.143138	nosig
M0310_POS	-0.0371208	0.973049	0.0497786	nosig	1.83749	0.100711	0.759552	nosig
M0311_POS	-1.75272	0.198945	1.199	nosig	-1.99471	0.260341	1.18882	nosig
M0312_POS	-3.54387	0.126723	2.13882	nosig	-0.66229	0.2574	0.526011	nosig
M0313_POS	-0.528933	0.301642	0.393053	nosig	-0.0820329	0.907565	0.0602793	nosig
M0314_POS	-1.36833	0.228775	1.38567	nosig	-2.33437	0.206234	1.80811	nosig
M0315_POS	-2.8479	0.139899	0.542129	nosig	-0.163531	0.704307	0.0512153	nosig
M0316_POS	0.702081	0.356397	0.26019	nosig	0.815918	0.138899	0.532938	nosig
M0317_POS	-1.48933	0.150277	4.29995	nosig	-1.92888	0.176549	4.36326	nosig
M0318_POS	-1.03146	0.241991	0.252738	nosig	-1.7613	0.21143	0.512932	nosig
M0319_POS	-2.42159	0.154512	0.54635	nosig	-0.162352	0.75724	0.0563602	nosig
M0320_POS	-1.52067	0.013917	0.572919	nosig	-0.912273	0.528513	0.237441	nosig
M0321_POS	-2.8792	0.0982808	0.615823	nosig	-0.024553	0.975748	0.0245614	nosig
M0322_POS	-1.05927	0.224062	1.98663	nosig	-0.468028	0.00118926	1.60195	down
M0323_POS	-1.04788	0.140672	1.36295	nosig	-1.57708	0.273963	1.79831	nosig
M0324_POS	-1.3512	0.341194	0.294913	nosig	0.361533	0.52494	0.10984	nosig
M0325_POS	-1.0807	0.0157923	0.925374	nosig	-0.910628	0.348341	0.892294	nosig
M0326_POS	-0.88869	0.000849787	0.634991	nosig	-0.820114	0.359279	0.568635	nosig
M0327_POS	-1.31054	0.00247304	0.523146	nosig	2.68959	0.271915	1.14352	nosig
M0328_POS	-1.27774	0.427259	0.355606	nosig	0.530009	0.489725	0.180105	nosig
M0329_POS	-1.14881	0.000647851	0.796334	nosig	-0.805351	0.281929	0.647248	nosig
M0330_POS	-0.433612	0.758335	0.270622	nosig	1.16391	0.404191	0.525627	nosig
M0331_POS	0.163359	0.88268	0.00338022	nosig	0.45381	0.217132	0.3125	nosig
M0332_POS	-0.997721	0.440552	0.722708	nosig	-0.0850168	0.891357	0.0627272	nosig
M0333_POS	-2.68392	0.127056	0.418887	nosig	-2.37116	0.336372	0.354832	nosig
M0334_POS	-0.404079	0.706146	0.157176	nosig	0.0528002	0.912191	0.0102094	nosig
M0335_POS	-0.982315	0.401745	0.88139	nosig	0.00046937	0.999545	0.0181837	nosig
M0336_POS	-0.354955	0.571972	0.294948	nosig	0.406102	0.286587	0.562276	nosig
M0337_POS	-0.357944	0.567891	0.298109	nosig	0.394825	0.251123	0.573889	nosig
M0338_POS	-0.741343	0.599823	0.403646	nosig	0.0456259	0.895396	0.0319533	nosig
M0339_POS	-0.449987	0.697497	0.149059	nosig	0.787345	0.358694	0.301479	nosig
M0340_POS	0.44615	0.322021	0.494661	nosig	0.340938	0.452145	0.619107	nosig
M0341_POS	-1.16992	0.523883	0.851167	nosig	0.776769	0.303383	0.814215	nosig
M0342_POS	-1.12277	0.173692	1.95368	nosig	-0.755235	0.23546	1.73061	nosig
M0343_POS	-0.624228	0.31293	0.677377	nosig	0.528738	0.221567	0.676937	nosig
M0344_POS	1.3738	0.0771776	0.508065	nosig	-0.269392	0.551008	0.140787	nosig
M0345_POS	-0.995545	0.280115	0.421548	nosig	-0.160392	0.75002	0.0806148	nosig
M0346_POS	-0.0355219	0.964515	0.0336395	nosig	1.88874	0.148775	0.553313	nosig
M0347_POS	0.498402	0.41506	0.467901	nosig	0.118706	0.862277	0.181447	nosig
M0348_POS	-1.92521	0.316489	0.37632	nosig	0.77753	0.23022	0.209127	nosig
M0349_POS	0.242078	0.848132	0.0219851	nosig	2.00349	0.144972	1.29411	nosig
M0350_POS	-0.0317279	0.978438	0.0649166	nosig	2.21781	0.131311	0.94393	nosig
M0351_POS	1.58895	0.13146	1.01522	nosig	1.12484	0.310453	0.956578	nosig
M0352_POS	0.456558	0.642674	0.0976512	nosig	1.14927	0.0996507	0.390301	nosig
M0353_POS	-0.488456	0.76705	0.25707	nosig	0.964529	0.171126	0.629619	nosig
M0354_POS	-0.14215	0.88101	0.47192	nosig	0.80835	0.168578	2.04236	nosig
M0355_POS	0.786492	0.0802948	0.392812	nosig	0.316937	0.671365	0.194842	nosig
M0356_POS	-0.387846	0.779684	0.389028	nosig	0.660552	0.24085	0.731047	nosig
M0357_POS	-0.907432	0.552198	0.959717	nosig	0.647191	0.157445	0.976265	nosig
M0358_POS	-1.07011	0.13048	0.48627	nosig	-3.15482	0.0546767	0.864868	nosig
M0359_POS	-1.36115	0.457269	0.452245	nosig	0.442215	0.336004	0.238835	nosig
M0360_POS	0.841732	0.381698	0.196797	nosig	2.23945	0.114426	0.759369	nosig
M0361_POS	-0.293035	0.53953	0.660276	nosig	-0.121044	0.740255	0.405625	nosig
M0362_POS	2.04646	0.00452305	0.596401	nosig	1.18692	0.161251	0.352931	nosig
M0363_POS	2.95681	0.012695	0.697499	nosig	1.71148	0.101269	0.491465	nosig
M0364_POS	0.206977	0.846164	0.0190496	nosig	1.99201	0.168221	0.408197	nosig
M0365_POS	-1.32687	0.134722	1.95383	nosig	-0.440805	0.336149	0.756858	nosig
M0366_POS	1.36269	0.028945	0.400828	nosig	0.911366	0.130768	0.395284	nosig
M0367_POS	1.58051	0.0466374	0.729067	nosig	1.92988	0.087836	0.827513	nosig
M0368_POS	1.07532	0.139568	0.577004	nosig	0.691413	0.205344	0.602577	nosig
M0369_POS	0.358246	0.499448	0.415377	nosig	0.566194	0.389804	0.948049	nosig
M0370_POS	0.906287	0.10574	0.927756	nosig	0.955925	0.0884559	1.47525	nosig
M0371_POS	0.303762	0.315645	0.397427	nosig	0.650853	0.0448097	0.879259	nosig
M0372_POS	-0.714909	0.391512	0.373462	nosig	-0.808895	0.336001	0.405343	nosig
M0373_POS	0.368237	0.446259	0.564787	nosig	0.457308	0.458941	0.987122	nosig
M0374_POS	0.653815	0.12827	1.08739	nosig	0.92017	0.105822	1.36689	nosig
M0375_POS	0.65246	0.154871	1.28686	nosig	0.888506	0.107212	1.58859	nosig
M0376_POS	0.338174	0.550701	0.319844	nosig	0.126414	0.790687	0.101557	nosig
M0377_POS	-0.725158	0.0852423	1.41499	nosig	-0.412927	0.397466	0.853357	nosig
M0378_POS	2.34625	0.00177711	0.45346	nosig	1.7128	0.0552528	0.47587	nosig
M0379_POS	1.64562	0.00204226	0.182142	nosig	2.24636	0.172115	0.290162	nosig
M0380_POS	-1.41183	0.271881	0.613475	nosig	-0.0851755	0.937062	0.0551687	nosig
M0381_POS	0.702792	0.102087	0.175062	nosig	0.999547	0.0029299	0.238097	nosig
M0382_POS	-0.530698	0.690376	0.115136	nosig	2.28113	0.15024	0.447216	nosig
M0383_POS	0.256798	0.189192	0.0866362	nosig	0.0863	0.745657	0.0327296	nosig
M0384_POS	-1.39021	0.282912	0.315037	nosig	-1.07506	0.0181082	0.65406	nosig
M0385_POS	-0.0723144	0.912999	0.0329492	nosig	0.713268	0.041732	0.444986	nosig
M0386_POS	-1.78547	0.19584	0.349823	nosig	-0.135262	0.908341	0.0373664	nosig
M0387_POS	-0.0285549	0.931331	0.0206751	nosig	0.268258	0.625683	0.19541	nosig
M0388_POS	-0.586152	0.13658	0.205632	nosig	-0.452125	0.637808	0.106711	nosig
M0389_POS	0.196327	0.703496	0.0443877	nosig	-0.0162085	0.974923	0.000627551	nosig
M0390_POS	0.831839	0.0873896	0.338592	nosig	0.273044	0.659262	0.124416	nosig
M0391_POS	0.963872	0.321205	0.311586	nosig	2.80007	0.000515621	1.03774	up
M0392_POS	-0.248336	0.324337	0.629609	nosig	-0.0377005	0.882437	0.121221	nosig
M0393_POS	-1.59444	0.115556	2.73699	nosig	-0.202416	0.329369	0.763987	nosig
M0394_POS	-1.41058	0.125235	0.466371	nosig	-0.366737	0.430579	0.189446	nosig
M0395_POS	-1.7337	0.223101	0.958863	nosig	-0.152526	0.894752	0.114681	nosig
M0396_POS	-1.82	0.130497	0.338437	nosig	-0.538236	0.133471	0.164426	nosig
M0397_POS	0.416109	0.37658	0.0899322	nosig	0.532934	0.459888	0.117127	nosig
M0398_POS	-0.232959	0.575852	0.125846	nosig	-2.88105	0.0112799	1.13877	down
M0399_POS	0.169282	0.572943	0.210586	nosig	-0.470644	0.00686442	0.690943	nosig
M0400_POS	1.34609	0.00241251	0.720633	nosig	0.407693	0.446297	0.308169	nosig
M0401_POS	-0.926615	0.251199	0.513559	nosig	0.697023	0.0777139	0.491931	nosig
M0402_POS	-0.381411	0.574869	0.163018	nosig	-0.0900832	0.858013	0.049578	nosig
M0403_POS	-0.110349	0.745284	0.0883044	nosig	0.214769	0.701743	0.136575	nosig
M0404_POS	-0.743061	0.164361	0.180226	nosig	2.32536	0.00469038	0.53746	nosig
M0405_POS	-0.258605	0.65237	0.141131	nosig	-0.297099	0.728284	0.111951	nosig
M0406_POS	0.00936887	0.988008	0.0244344	nosig	-0.266109	0.725143	0.158724	nosig
M0407_POS	-0.330307	0.785775	0.0753982	nosig	-0.0931857	0.908977	0.00933558	nosig
M0408_POS	0.638006	0.0340328	1.64028	up	0.55806	0.109729	1.70581	nosig
M0409_POS	0.0530398	0.919793	0.0877292	nosig	0.553748	0.449775	0.701789	nosig
M0410_POS	0.884222	0.452755	0.79156	nosig	0.176464	0.778273	0.236217	nosig
M0411_POS	0.419555	0.0790634	0.561368	nosig	0.796255	0.265482	0.635909	nosig
M0412_POS	-0.382618	0.536442	0.115839	nosig	-0.239872	0.47004	0.192143	nosig
M0413_POS	0.400196	0.249992	0.152018	nosig	-0.00621389	0.990537	0.000911747	nosig
M0414_POS	-1.61674	0.188642	0.573028	nosig	-0.213673	0.797799	0.0836876	nosig
M0415_POS	-0.880853	0.172797	0.327722	nosig	-0.615792	0.244873	0.244384	nosig
M0416_POS	-0.780081	0.375822	0.267029	nosig	-0.895601	0.0276698	0.414971	nosig
M0417_POS	-1.71303	0.113576	0.433062	nosig	-0.880882	0.0246393	0.337429	nosig
M0418_POS	-0.0870085	0.906173	0.0013224	nosig	0.760303	0.126759	0.296977	nosig
M0419_POS	-1.64163	0.224287	0.705417	nosig	-0.507078	0.637879	0.168563	nosig
M0420_POS	-0.69748	0.0139159	0.318754	nosig	-0.268945	0.702664	0.0865169	nosig
M0421_POS	-0.445336	0.370837	0.172724	nosig	0.109521	0.443697	0.0813494	nosig
M0422_POS	-0.22368	0.545173	0.0706629	nosig	-0.52283	0.515151	0.108887	nosig
M0423_POS	1.35908	0.00150191	0.804212	nosig	0.141006	0.688593	0.163423	nosig
M0424_POS	1.09572	0.00414384	0.869831	nosig	1.3254	0.0439898	0.969851	nosig
M0425_POS	1.09397	0.0126762	0.853758	nosig	1.29075	0.0507741	0.985839	nosig
M0426_POS	1.57493	0.00224176	1.05058	up	1.60745	0.0317817	1.10802	up
M0427_POS	-0.549495	0.117355	0.201687	nosig	-0.542194	0.480123	0.149683	nosig
M0428_POS	-0.319283	0.437353	0.117643	nosig	0.395732	0.596023	0.116796	nosig
M0429_POS	-0.248305	0.513686	0.212897	nosig	0.631872	0.253652	0.560602	nosig
M0430_POS	0.760538	0.125476	0.37456	nosig	0.683012	0.276443	0.306632	nosig
M0431_POS	0.0832402	0.821059	0.0570105	nosig	0.325359	0.637359	0.0955633	nosig
M0432_POS	-0.626682	0.342418	0.291691	nosig	-0.0706077	0.920965	0.036051	nosig
M0433_POS	0.87767	0.0747388	0.270662	nosig	1.40789	0.10206	0.494739	nosig
M0434_POS	-1.43062	0.17018	0.843895	nosig	0.0470011	0.960444	0.00466911	nosig
M0435_POS	-1.45568	0.16023	0.912111	nosig	-0.0043216	0.99618	0.0228119	nosig
M0436_POS	-0.533805	0.242998	0.249373	nosig	-0.251068	0.738994	0.103879	nosig
M0437_POS	1.96725	0.153807	0.27816	nosig	0.439886	0.622185	0.116481	nosig
M0438_POS	-0.597347	0.252391	0.348266	nosig	-0.0163281	0.979794	0.0142169	nosig
M0439_POS	-0.126322	0.687282	0.0298224	nosig	0.0988928	0.893017	0.0255802	nosig
M0440_POS	-1.99526	0.00857922	0.404132	nosig	-0.153839	0.878731	0.0418827	nosig
M0441_POS	-0.306021	0.366715	0.110596	nosig	0.461934	0.501197	0.131911	nosig
M0442_POS	1.56315	0.100349	0.608853	nosig	1.07309	0.194004	0.42835	nosig
M0443_POS	-0.774003	0.465882	0.222589	nosig	0.321038	0.67436	0.0644328	nosig
M0444_POS	-2.2282	0.258535	0.195331	nosig	-2.79298	0.118412	0.28503	nosig
M0445_POS	0.687506	0.166889	0.262448	nosig	0.546491	0.407835	0.248171	nosig
M0446_POS	-0.542792	0.272691	0.29049	nosig	0.0365507	0.954882	0.013813	nosig
M0447_POS	-0.358549	0.359393	0.34923	nosig	-0.082866	0.919716	0.0476083	nosig
M0448_POS	-1.95594	0.298059	0.200878	nosig	-4.36011	0.0190044	1.0872	down
M0449_POS	0.893373	0.378795	0.265882	nosig	-0.291045	0.687996	0.126382	nosig
M0450_POS	0.421271	0.28895	0.157989	nosig	-0.00596721	0.99271	0.00487369	nosig
M0451_POS	1.8571	0.00987644	0.378249	nosig	1.56749	0.0207908	0.432345	nosig
M0452_POS	-1.25843	0.435586	0.151254	nosig	1.88789	0.231765	0.209883	nosig
M0453_POS	-0.884282	0.17592	0.403924	nosig	0.208259	0.697985	0.0997181	nosig
M0454_POS	-0.848604	0.253281	0.37432	nosig	0.220601	0.579132	0.138514	nosig
M0455_POS	0.768794	0.115784	0.509461	nosig	0.811363	0.201101	0.49532	nosig
M0456_POS	-0.805977	0.206831	0.500154	nosig	-0.236994	0.700217	0.166445	nosig
M0457_POS	-1.30631	0.262458	2.39782	nosig	-0.434376	0.39187	0.988894	nosig
M0458_POS	-1.09192	0.148303	0.374458	nosig	0.12539	0.857327	0.0438444	nosig
M0459_POS	-0.0091391	0.981374	0.108646	nosig	0.0988513	0.88349	0.106561	nosig
M0460_POS	-0.137115	0.880006	0.0351756	nosig	-0.394613	0.674222	0.0984241	nosig
M0461_POS	-0.667986	0.015898	1.27449	down	0.2316	0.743317	0.307708	nosig
M0462_POS	-0.640554	0.0379803	3.05206	down	0.255694	0.715648	0.881628	nosig
M0463_POS	0.0923686	0.798331	0.371305	nosig	0.302642	0.562433	0.698749	nosig
M0464_POS	-0.00904987	0.975326	0.0243893	nosig	0.292558	0.646736	0.125077	nosig
M0465_POS	-1.75007	0.451177	0.305228	nosig	0.578548	0.528971	0.137776	nosig
M0466_POS	0.937906	0.00617611	1.0072	up	0.538956	0.441486	0.556337	nosig
M0467_POS	-0.708731	0.299227	0.405881	nosig	0.636355	0.318113	0.338135	nosig
M0468_POS	-0.0440013	0.960348	0.0247078	nosig	1.07738	0.0159669	0.283543	nosig
M0469_POS	0.417863	0.597228	0.224764	nosig	1.56685	0.079823	0.764646	nosig
M0470_POS	-1.36871	0.522743	0.423076	nosig	0.353461	0.68911	0.142582	nosig
M0471_POS	0.0136575	0.989802	0.0181841	nosig	1.76602	0.238325	0.259921	nosig
M0472_POS	-0.932885	0.110457	0.771314	nosig	0.023988	0.973208	0.0181017	nosig
M0473_POS	0.144727	0.635236	0.317253	nosig	0.0421442	0.955578	0.0350707	nosig
M0474_POS	0.367209	0.486755	0.343054	nosig	0.173177	0.823791	0.119703	nosig
M0475_POS	-1.08024	0.0811666	0.496264	nosig	0.0425626	0.954829	0.00730453	nosig
M0476_POS	-0.992007	0.228115	0.419372	nosig	-0.268537	0.723417	0.1357	nosig
M0477_POS	-0.794186	0.18177	0.443396	nosig	0.168697	0.753253	0.0941147	nosig
M0478_POS	-0.0264481	0.951216	0.0245537	nosig	0.223295	0.670456	0.245443	nosig
M0479_POS	1.64808	0.214105	0.236808	nosig	0.558182	0.620255	0.1627	nosig
M0480_POS	-0.281475	0.65973	0.049774	nosig	0.210867	0.750711	0.0755895	nosig
M0481_POS	-2.78498	0.269928	0.550032	nosig	2.37747	0.18186	0.464061	nosig
M0482_POS	-0.615564	0.221627	0.370809	nosig	0.256269	0.702734	0.14396	nosig
M0483_POS	-0.693308	0.206375	0.633578	nosig	0.218923	0.720843	0.174484	nosig
M0484_POS	-0.823101	0.163137	1.17511	nosig	0.253612	0.718492	0.336423	nosig
M0485_POS	-0.912394	0.0495592	0.57619	nosig	-0.0445302	0.939781	0.035406	nosig
M0486_POS	-3.27732	0.360182	1.30253	nosig	2.86552	0.196952	0.994119	nosig
M0487_POS	-3.95583	0.356444	0.593922	nosig	2.80505	0.240908	0.318819	nosig
M0488_POS	-2.81019	0.110424	2.17591	nosig	0.109704	0.878462	0.0939901	nosig
M0489_POS	-2.37588	0.121786	0.411938	nosig	2.78706	0.178626	0.455093	nosig
M0490_POS	-3.7928	0.112464	0.425564	nosig	0.0313376	0.956936	0.000473357	nosig
M0491_POS	-2.85742	0.300674	1.3761	nosig	2.42326	0.169705	1.1394	nosig
M0492_POS	-1.4299	0.0654636	0.456117	nosig	-0.59717	0.529706	0.178716	nosig
M0493_POS	-0.842016	0.257298	0.452934	nosig	0.0176916	0.981583	0.00169563	nosig
M0494_POS	-0.379187	0.188363	0.339696	nosig	0.0333321	0.96163	0.012976	nosig
M0495_POS	0.292322	0.276133	0.327449	nosig	0.817612	0.178482	0.526387	nosig
M0496_POS	0.466225	0.210684	0.323762	nosig	0.201227	0.617513	0.140446	nosig
M0497_POS	-1.49257	0.124488	1.30005	nosig	-0.678734	0.490832	0.606057	nosig
M0498_POS	1.68247	0.290077	0.275392	nosig	0.12734	0.804831	0.0420408	nosig
M0499_POS	-1.48569	0.533527	0.477632	nosig	1.28323	0.165774	0.477251	nosig
M0500_POS	-0.83425	0.653378	0.205726	nosig	1.88482	0.165851	0.465437	nosig
M0501_POS	-3.70377	0.336492	0.314464	nosig	-3.47088	0.122972	0.440883	nosig
M0502_POS	-0.477573	0.107894	0.857651	nosig	-0.0811475	0.922817	0.152272	nosig
M0503_POS	-1.59462	0.476359	0.836586	nosig	1.15928	0.14725	0.690968	nosig
M0504_POS	-0.641384	0.207468	0.765398	nosig	0.365539	0.562428	0.436284	nosig
M0505_POS	-0.171189	0.705884	0.106864	nosig	0.77222	0.261242	0.803364	nosig
M0506_POS	-0.623692	0.00377916	7.19634	down	0.650858	0.296352	4.98039	nosig
M0507_POS	-1.15947	0.192061	0.661441	nosig	1.13634	0.225886	0.469588	nosig
M0508_POS	-0.651986	0.402769	0.192503	nosig	0.132027	0.844629	0.0364991	nosig
M0509_POS	-0.403368	0.191783	0.0760821	nosig	-3.45277	0.384182	0.452645	nosig
M0510_POS	-0.247499	0.444691	0.0429732	nosig	-3.73655	0.38295	0.543819	nosig
M0511_POS	-0.291878	0.478008	0.0271799	nosig	-3.98872	0.386157	0.332697	nosig
M0512_POS	-1.03638	0.145687	0.689796	nosig	0.108464	0.872221	0.0731793	nosig
M0513_POS	-1.76629	0.181943	0.827659	nosig	0.607361	0.568943	0.192387	nosig
M0514_POS	-1.70737	0.209067	0.971974	nosig	0.608332	0.641041	0.194717	nosig
M0515_POS	-0.688362	0.244708	1.35	nosig	0.883718	0.170397	1.64821	nosig
M0516_POS	-1.5804	0.26636	0.137148	nosig	-5.2808	0.362208	0.515917	nosig
M0517_POS	-1.11503	0.219636	0.689434	nosig	-0.0489332	0.906939	0.0424011	nosig
M0518_POS	0.0505132	0.83314	0.0476163	nosig	0.521401	0.417163	0.2836	nosig
M0519_POS	1.6653	0.318221	0.202002	nosig	-0.206824	0.838676	0.0702244	nosig
M0520_POS	0.247943	0.539289	0.0933852	nosig	-1.13442	0.201659	0.43997	nosig
M0521_POS	0.062944	0.903681	0.372716	nosig	0.772554	0.287513	1.15176	nosig
M0522_POS	0.0577942	0.943171	0.0121648	nosig	0.770519	0.21041	0.253999	nosig
M0523_POS	-0.0528422	0.909863	0.0778983	nosig	0.48446	0.404668	0.2317	nosig
M0524_POS	-0.705218	0.235919	0.10983	nosig	-3.46268	0.356046	0.423885	nosig
M0525_POS	0.062475	0.544753	0.0937463	nosig	-4.01425	0.371687	1.34552	nosig
M0526_POS	-3.16666	0.0823507	0.587967	nosig	0.850123	0.23547	0.172911	nosig
M0527_POS	-0.0668934	0.8747	0.00483543	nosig	-3.85568	0.383608	0.644311	nosig
M0528_POS	-0.40333	0.407173	0.0736268	nosig	-4.24196	0.371888	0.860795	nosig
M0529_POS	-0.530465	0.297485	0.17718	nosig	-1.99811	0.378599	0.520593	nosig
M0530_POS	1.27911	0.136762	0.38286	nosig	-0.38655	0.185594	0.180899	nosig
M0531_POS	-0.810935	0.291043	0.115798	nosig	-6.06973	0.376542	1.59308	nosig
M0532_POS	-1.76644	0.131992	1.35395	nosig	-0.136877	0.548673	0.228081	nosig
M0533_POS	-0.829008	0.208217	0.130374	nosig	-3.74888	0.370238	0.605886	nosig
M0534_POS	-0.182536	0.337108	0.0542259	nosig	-4.07035	0.365681	0.512785	nosig
M0535_POS	0.8512	0.0219349	0.773692	nosig	0.282634	0.277194	0.465044	nosig
M0536_POS	-0.262554	0.521643	0.107596	nosig	1.22512	0.146309	0.437642	nosig
M0537_POS	1.23284	0.114645	0.601156	nosig	0.0570125	0.944655	0.0421472	nosig
M0538_POS	0.734024	0.0524652	0.216646	nosig	-1.0142	0.439652	0.268147	nosig
M0539_POS	-1.53059	0.0144264	0.534249	nosig	-0.176997	0.660217	0.0831147	nosig
M0540_POS	-1.72645	0.233874	0.068299	nosig	-6.08144	0.372986	0.343539	nosig
M0541_POS	0.302747	0.535973	0.320878	nosig	-0.71923	0.263629	0.633683	nosig
M0542_POS	0.616653	0.105328	0.372352	nosig	-0.539171	0.342834	0.29141	nosig
M0543_POS	-0.597304	0.483826	0.0488846	nosig	-2.98152	0.391928	0.348548	nosig
M0544_POS	0.684091	0.0194259	0.389003	nosig	0.498041	0.0999154	0.391385	nosig
M0545_POS	-2.48996	0.0659343	1.26529	nosig	-0.832613	0.191879	0.575681	nosig
M0546_POS	2.5853	0.397101	0.319911	nosig	0.801663	0.0117643	0.144209	nosig
M0547_POS	0.496653	0.0720504	0.540743	nosig	-0.355707	0.531266	0.34943	nosig
M0548_POS	-1.4323	0.195009	1.59924	nosig	1.27818	0.551801	0.483227	nosig
M0549_POS	-0.702564	0.19105	0.181803	nosig	-1.01645	0.098664	0.361574	nosig
M0550_POS	0.06081	0.902161	0.0219258	nosig	-0.192314	0.798079	0.225772	nosig
M0551_POS	2.78144	0.00619851	0.341525	nosig	-1.66773	0.203061	0.57472	nosig
M0552_POS	-2.90205	0.121724	1.07762	nosig	-1.61195	0.00180649	0.942295	nosig
M0553_POS	-1.25471	0.136928	0.31859	nosig	0.706975	0.164516	0.213907	nosig
M0554_POS	-1.52924	0.0921723	0.372526	nosig	-0.935762	0.155355	0.3535	nosig
M0555_POS	-0.541476	0.192001	0.352966	nosig	-0.690446	0.0146814	0.555066	nosig
M0556_POS	0.848677	0.402228	0.366136	nosig	-0.289232	0.611643	0.227167	nosig
M0557_POS	-0.498883	0.147386	0.526145	nosig	-0.418767	0.230353	0.6091	nosig
M0558_POS	-0.077072	0.912372	0.093826	nosig	0.536643	0.481868	0.208639	nosig
M0559_POS	-0.369832	0.546836	0.132145	nosig	0.882127	0.224359	0.269543	nosig
M0560_POS	-1.05766	0.0784275	0.463229	nosig	-0.947923	0.0472414	0.483152	nosig
M0561_POS	-1.21423	0.191623	0.879387	nosig	-0.792597	0.0641363	0.940169	nosig
M0562_POS	-0.724885	0.0804462	0.448198	nosig	-0.414581	0.319212	0.280944	nosig
M0563_POS	0.311935	0.117163	0.303856	nosig	-0.139319	0.617203	0.161982	nosig
M0564_POS	-1.83354	0.176258	1.58712	nosig	0.745915	0.24046	0.711362	nosig
M0565_POS	-0.749059	0.12884	0.543299	nosig	-0.585524	0.0582574	0.558168	nosig
M0566_POS	2.20229	0.147157	0.576561	nosig	0.138661	0.770767	0.146805	nosig
M0567_POS	-1.13278	0.00685885	1.13506	down	-0.357631	0.502798	0.345306	nosig
M0568_POS	-1.24041	0.21489	0.399918	nosig	-1.09044	0.0722898	0.486413	nosig
M0569_POS	-0.341653	0.307609	0.699167	nosig	-0.708072	0.137019	1.68271	nosig
M0570_POS	-0.926716	0.0379403	0.47937	nosig	-0.554501	0.0254244	0.400707	nosig
M0571_POS	-0.299755	0.372199	0.179573	nosig	-0.80156	0.00390357	0.571307	nosig
M0572_POS	-1.80022	0.0900305	0.730897	nosig	-1.10096	0.155049	0.548682	nosig
M0573_POS	-0.368253	0.164088	0.41211	nosig	-0.370712	0.36137	0.299442	nosig
M0574_POS	-1.4351	0.12559	0.641303	nosig	-0.461131	0.400168	0.309384	nosig
M0575_POS	-1.22154	0.0714009	5.50793	nosig	-0.226312	0.329932	1.88304	nosig
M0576_POS	-0.897149	0.223031	0.686021	nosig	-0.79431	0.0158359	0.894115	nosig
M0577_POS	1.53959	0.0114283	0.629065	nosig	0.667208	0.192894	0.469495	nosig
M0578_POS	-1.31093	0.122733	0.492795	nosig	-1.17525	0.203876	0.455278	nosig
M0579_POS	-1.27696	0.160613	0.782496	nosig	-0.983047	0.294086	0.662583	nosig
M0580_POS	-4.6709	0.0957886	0.580504	nosig	-2.31664	0.13866	0.340561	nosig
M0581_POS	0.74684	0.0368441	0.30123	nosig	0.640808	0.0415644	0.342821	nosig
M0582_POS	5.52177	0.0150601	0.936871	nosig	5.29876	0.00267236	0.785391	nosig
M0583_POS	-3.8592	0.0836355	1.58474	nosig	-1.09176	0.21515	0.611023	nosig
M0584_POS	-0.242657	0.584768	0.185538	nosig	0.23126	0.634927	0.155779	nosig
M0585_POS	-1.46038	0.0440684	0.733154	nosig	-1.09181	0.0518813	0.679864	nosig
M0586_POS	-0.518666	0.464678	4.4032	nosig	-0.313666	0.271649	3.87192	nosig
M0587_POS	-0.995639	0.110059	0.66194	nosig	-0.839089	0.0833906	0.735964	nosig
M0588_POS	-0.521148	0.24393	0.409599	nosig	-0.0731902	0.835752	0.0519914	nosig
M0589_POS	-1.53807	0.0216661	0.689396	nosig	-0.719946	0.247	0.453167	nosig
M0590_POS	-0.557962	0.30321	1.17231	nosig	0.0798063	0.809955	0.301528	nosig
M0591_POS	-0.936571	0.119951	0.567464	nosig	-0.560674	0.087693	0.499553	nosig
M0592_POS	-0.189366	0.635207	0.129937	nosig	-0.519979	0.135467	0.320993	nosig
M0593_POS	0.402404	0.62551	0.185389	nosig	1.89664	0.380526	0.397089	nosig
M0594_POS	1.15599	0.2679	0.355496	nosig	2.27607	0.00922667	0.584233	nosig
M0595_POS	0.204967	0.751404	0.0654204	nosig	-0.409093	0.599533	0.261628	nosig
M0596_POS	-0.819564	0.209188	0.484135	nosig	-0.662061	0.0424703	0.642214	nosig
M0597_POS	-0.642389	0.180926	0.799888	nosig	-0.309524	0.480268	0.443057	nosig
M0598_POS	-1.61496	0.0992486	0.725037	nosig	-1.01223	0.274214	0.648463	nosig
M0599_POS	-0.919228	0.0635858	0.528215	nosig	-0.593594	0.100497	0.520618	nosig
M0600_POS	-0.312418	0.147228	0.36362	nosig	-0.48952	0.168405	0.536652	nosig
M0601_POS	1.56437	0.237514	0.320881	nosig	3.00937	0.0356206	0.49917	nosig
M0602_POS	1.56361	0.235901	0.718036	nosig	3.19906	0.0180377	1.13989	up
M0603_POS	0.584427	0.423619	1.17145	nosig	-0.989724	0.426251	1.30571	nosig
M0604_POS	-1.78486	0.122027	0.858102	nosig	-0.94555	0.113162	0.567818	nosig
M0605_POS	-2.5793	0.0612337	1.59334	nosig	-1.10629	0.00686497	0.906146	nosig
M0606_POS	-0.701724	0.0961583	1.05712	nosig	0.0220773	0.956876	0.0223007	nosig
M0607_POS	-0.320179	0.407444	0.35233	nosig	0.481125	0.368519	0.296011	nosig
M0608_POS	-1.87453	0.126319	0.409549	nosig	-1.02459	0.312651	0.29614	nosig
M0609_POS	-0.517797	0.253693	1.09463	nosig	-0.574208	0.168977	1.30075	nosig
M0610_POS	-1.09837	0.0558212	1.09484	nosig	-0.475876	0.30268	0.65036	nosig
M0611_POS	0.734359	0.650581	0.142442	nosig	-0.0311531	0.974622	0.00956846	nosig
M0612_POS	3.03147	0.00310866	0.575157	nosig	0.739635	0.183573	0.213895	nosig
M0613_POS	-0.746172	0.134966	0.460049	nosig	-0.754506	0.0937504	0.483296	nosig
M0614_POS	1.16364	0.0626034	0.203205	nosig	1.07846	0.34548	0.205916	nosig
M0615_POS	-0.104477	0.565426	0.221448	nosig	-0.28503	0.498142	0.254581	nosig
M0616_POS	3.05978	0.109087	0.394212	nosig	3.9914	0.0611893	0.253444	nosig
M0617_POS	0.117332	0.806408	0.0538906	nosig	0.612596	0.111159	0.180076	nosig
M0618_POS	0.110292	0.803873	0.168606	nosig	0.680818	0.0857411	0.579588	nosig
M0619_POS	-0.279257	0.507498	0.128765	nosig	0.324684	0.508141	0.19434	nosig
M0620_POS	-5.4906	0.369386	0.227012	nosig	-8.48933	0.132389	0.775623	nosig
M0621_POS	-1.62455	0.462739	0.470549	nosig	3.29806	0.130616	0.401513	nosig
M0622_POS	-0.213392	0.898952	0.0816921	nosig	2.23528	0.137057	0.359982	nosig
M0623_POS	5.74718	0.375975	0.191435	nosig	-0.617567	0.311847	0.0225422	nosig
M0624_POS	-3.3533	0.389089	0.653358	nosig	0.418607	0.648447	0.044232	nosig
M0625_POS	-1.17207	0.0160457	0.427688	nosig	-0.962793	0.0518999	0.410433	nosig
M0626_POS	0.161562	0.73574	0.0392127	nosig	0.424389	0.513378	0.177237	nosig
M0627_POS	-0.493475	0.534898	0.260134	nosig	-0.995613	0.263973	0.514368	nosig
M0628_POS	0.224096	0.844412	0.220607	nosig	0.084644	0.90643	0.100577	nosig
M0629_POS	-0.96822	0.25233	0.612677	nosig	-0.778704	0.0385342	0.676506	nosig
M0630_POS	0.651823	0.269005	0.922069	nosig	1.9843	0.00235356	1.81737	up
M0631_POS	1.42616	0.0215992	1.19335	up	2.69666	0.0194291	1.62183	up
M0632_POS	1.51999	0.0141989	0.934626	nosig	2.73997	0.0240874	1.22663	up
M0633_POS	1.42094	0.012229	2.82797	up	2.67381	0.0141421	3.77419	up
M0634_POS	0.0480797	0.941946	0.0122735	nosig	0.446188	0.35991	0.181287	nosig
M0635_POS	2.11494	0.0231474	0.791736	nosig	3.95969	0.0207809	1.09266	up
M0636_POS	2.20107	0.0143787	0.247893	nosig	4.92728	0.117789	0.33761	nosig
M0637_POS	1.81278	0.0232051	0.311735	nosig	2.83702	0.019309	0.39736	nosig
M0638_POS	0.447248	0.679948	0.794683	nosig	0.14529	0.835592	0.355316	nosig
M0639_POS	-1.98548	0.302996	0.13896	nosig	-4.55164	0.120742	0.419973	nosig
M0640_POS	-3.96436	0.363641	0.338015	nosig	-6.80798	0.170318	0.964293	nosig
M0641_POS	-0.295567	0.530913	0.0822768	nosig	-0.445018	0.141297	0.216938	nosig
M0642_POS	-1.15523	0.36302	0.416258	nosig	0.451185	0.421445	0.188387	nosig
M0643_POS	0.459071	0.669232	0.850703	nosig	0.140244	0.840238	0.363979	nosig
M0644_POS	-0.360229	0.380188	0.21211	nosig	-0.0320079	0.91943	0.0266209	nosig
M0645_POS	0.0660497	0.93225	0.00849693	nosig	0.989082	0.0882179	0.292424	nosig
M0646_POS	1.02256	0.0139427	0.491819	nosig	1.66723	0.00172268	0.628408	nosig
M0647_POS	-1.80937	0.127576	0.374157	nosig	-1.71986	0.00296931	0.42607	nosig
M0648_POS	-1.31149	0.353348	0.302355	nosig	-0.391022	0.536117	0.0974974	nosig
M0649_POS	-2.21453	0.437075	0.875751	nosig	-1.0253	0.401254	0.276627	nosig
M0650_POS	-2.50231	0.419998	0.429242	nosig	-0.993666	0.408736	0.120969	nosig
M0651_POS	-1.03349	0.410062	0.223083	nosig	-0.434125	0.436285	0.100709	nosig
M0652_POS	-0.972006	0.388091	0.363972	nosig	-0.47043	0.322777	0.193333	nosig
M0653_POS	-1.19106	0.343459	1.41697	nosig	-0.208835	0.610167	0.331803	nosig
M0654_POS	-1.05778	0.378139	0.669359	nosig	-0.246411	0.616617	0.1923	nosig
M0655_POS	-0.954682	0.395778	0.55165	nosig	-0.43552	0.345402	0.271948	nosig
M0656_POS	-0.369154	0.425106	0.445202	nosig	0.0625882	0.812711	0.126896	nosig
M0657_POS	-0.979079	0.380856	0.512685	nosig	-0.239971	0.521151	0.156877	nosig
M0658_POS	-1.37195	0.362333	0.378247	nosig	-0.592081	0.485906	0.159068	nosig
M0659_POS	-1.12241	0.40027	0.547792	nosig	-0.389229	0.582501	0.189838	nosig
M0660_POS	-1.00613	0.399311	0.453136	nosig	-0.271663	0.47549	0.156211	nosig
M0661_POS	-2.63336	0.0763481	0.701513	nosig	-2.22539	0.11285	0.905902	nosig
M0662_POS	-1.0748	0.369038	2.23017	nosig	-0.512829	0.377217	1.07186	nosig
M0663_POS	-1.03757	0.392691	3.57501	nosig	-0.242382	0.558276	1.13007	nosig
M0664_POS	-1.17552	0.312272	0.72842	nosig	-0.824101	0.322668	0.455398	nosig
M0665_POS	-1.34523	0.0836831	0.651887	nosig	-0.527223	0.490473	0.25907	nosig
M0666_POS	-0.0995928	0.301742	0.116574	nosig	-0.464232	0.353493	0.323568	nosig
M0667_POS	-1.15806	0.156007	2.31453	nosig	-0.479941	0.378563	1.06819	nosig
M0668_POS	-3.85467	0.363987	0.397546	nosig	1.11003	0.435067	0.0805223	nosig
M0669_POS	-0.828505	0.42981	2.87758	nosig	-0.0930251	0.708917	0.572377	nosig
M0670_POS	2.04314	0.000787374	1.0022	up	1.82136	0.0242244	0.739722	nosig
M0671_POS	-0.890479	0.0784299	2.54081	nosig	-0.341851	0.374181	1.14474	nosig
M0672_POS	-0.787663	0.017033	0.477431	nosig	-0.526017	0.150215	0.29916	nosig
M0673_POS	1.61005	0.0236638	0.777027	nosig	4.25264	0.0460248	1.44813	up
M0674_POS	-1.01706	0.586567	0.127899	nosig	2.96489	0.0974973	0.223109	nosig
M0675_POS	-0.798947	0.0149718	1.27851	down	-0.360209	0.406939	0.579167	nosig
M0676_POS	-0.357797	0.625363	0.221525	nosig	0.00306501	0.994516	0.0327322	nosig
M0677_POS	-0.847689	0.327759	0.881916	nosig	-0.405547	0.321167	0.483514	nosig
M0678_POS	0.982882	0.0528766	0.758561	nosig	0.893968	0.0993843	0.605009	nosig
M0679_POS	-3.63932	0.369992	0.239346	nosig	-4.97358	0.114459	0.399101	nosig
M0680_POS	2.47846	0.401027	0.226439	nosig	-2.14584	0.330861	0.245192	nosig
M0681_POS	-1.03208	0.0953647	0.718835	nosig	0.0611784	0.872122	0.0560534	nosig
M0682_POS	-1.34326	0.145453	0.29998	nosig	-0.747318	0.237515	0.181408	nosig
M0683_POS	-0.732239	0.171449	0.198194	nosig	-1.37008	4.48e-05	0.447117	nosig
M0684_POS	0.976878	0.109483	0.191861	nosig	-0.206401	0.610962	0.0737111	nosig
M0685_POS	0.908867	0.508623	0.163323	nosig	-2.10413	0.253673	0.592745	nosig
M0686_POS	-3.03141	0.412623	0.262562	nosig	0.81117	0.404176	0.0440563	nosig
M0687_POS	-3.25495	0.373677	0.152095	nosig	-3.63864	0.344579	0.216247	nosig
M0688_POS	-2.31976	0.433424	0.773082	nosig	3.9013	0.166977	0.39611	nosig
M0689_POS	2.94895	0.00394179	0.53494	nosig	1.85009	0.0205722	0.531975	nosig
M0690_POS	-3.1995	0.392923	0.351089	nosig	1.62371	0.322447	0.10313	nosig
M0691_POS	-0.560004	0.423159	0.39106	nosig	-1.15797	0.350689	0.569507	nosig
M0692_POS	-0.681839	0.229185	0.718327	nosig	-0.321473	0.500792	0.370195	nosig
M0693_POS	0.0153864	0.940049	0.00368408	nosig	-0.377133	0.209536	0.868459	nosig
M0694_POS	0.0516552	0.838535	0.126848	nosig	-0.354825	0.324332	0.936313	nosig
M0695_POS	-3.5417	0.366061	0.229252	nosig	-2.71244	0.362025	0.149187	nosig
M0696_POS	-0.727783	0.104504	0.85794	nosig	-0.406432	0.138978	0.638626	nosig
M0697_POS	-0.670921	0.316254	1.03311	nosig	-0.110869	0.841627	0.251209	nosig
M0698_POS	-8.66784	0.373214	1.18527	nosig	-10.521	0.165922	2.60512	nosig
M0699_POS	0.711175	0.121504	0.6506	nosig	0.236637	0.495468	0.263798	nosig
M0700_POS	-4.85223	0.366726	0.239428	nosig	-5.49993	0.0354806	0.417814	nosig
M0701_POS	-3.21499	0.406705	0.280799	nosig	1.36106	0.41234	0.0966526	nosig
M0702_POS	-0.203034	0.524988	0.048992	nosig	3.1703	0.0783256	0.250527	nosig
M0703_POS	-0.269618	0.373659	0.346983	nosig	0.21082	0.403638	0.319231	nosig
M0704_POS	1.11065	0.0852814	0.293664	nosig	1.36345	0.0493907	0.442225	nosig
M0705_POS	-0.29755	0.737672	0.36316	nosig	-0.295533	0.582115	0.382632	nosig
M0706_POS	-1.21216	0.588618	0.335932	nosig	0.901634	0.288707	0.272003	nosig
M0707_POS	-1.28001	0.540011	0.586244	nosig	0.842831	0.342839	0.425385	nosig
M0708_POS	-1.24622	0.551525	0.627682	nosig	0.829259	0.345286	0.46364	nosig
M0709_POS	-1.40735	0.544857	0.155282	nosig	0.731321	0.374372	0.0976429	nosig
M0710_POS	-1.30646	0.56868	0.174078	nosig	0.862263	0.31782	0.132977	nosig
M0711_POS	-5.80863	0.370722	0.337119	nosig	-8.30313	0.167402	0.924329	nosig
M0712_POS	-3.80967	0.395301	0.398447	nosig	-0.263299	0.633191	0.0150265	nosig
M0713_POS	0.736422	0.66558	0.224344	nosig	-1.92526	0.347524	0.557264	nosig
M0714_POS	-3.51544	0.4005	0.390387	nosig	0.852268	0.292469	0.0479001	nosig
M0715_POS	1.65936	0.0589596	0.30093	nosig	0.632685	0.45588	0.155588	nosig
M0716_POS	0.297483	0.698733	0.0763033	nosig	-0.634857	0.411306	0.230274	nosig
M0717_POS	-7.15555	0.372227	0.49102	nosig	-10.5569	0.194729	1.80459	nosig
M0718_POS	-7.74897	0.373095	1.02391	nosig	-10.5496	0.169447	3.08304	nosig
M0719_POS	-0.277531	0.563185	0.131473	nosig	-0.37851	0.651691	0.104101	nosig
M0720_POS	-0.998655	0.342665	0.255151	nosig	3.10645	0.0335457	0.492136	nosig
M0721_POS	-2.37013	0.392837	0.362887	nosig	0.478173	0.515877	0.0514271	nosig
M0722_POS	-0.641293	0.17781	0.855878	nosig	0.0252978	0.928619	0.00977168	nosig
M0723_POS	-3.3491	0.143196	0.44244	nosig	-0.720943	0.0264345	0.117595	nosig
M0724_POS	-0.506247	0.206878	1.29282	nosig	0.10543	0.758705	0.314386	nosig
M0725_POS	-0.270399	0.503099	0.285918	nosig	-0.112615	0.860069	0.151238	nosig
M0726_POS	-1.61079	0.000613798	0.463061	nosig	-0.98997	0.196921	0.324557	nosig
M0727_POS	-0.598325	0.304557	0.673668	nosig	-0.238622	0.649853	0.360442	nosig
M0728_POS	-3.5927	0.0866201	0.482535	nosig	-1.45922	0.16699	0.30012	nosig
M0729_POS	-8.29804	0.372934	0.708945	nosig	-10.4071	0.170984	1.75618	nosig
M0730_POS	-2.87357	0.206711	0.568309	nosig	-1.62769	0.116753	0.339565	nosig
M0731_POS	-0.45402	0.300531	0.204169	nosig	0.109052	0.827046	0.0500298	nosig
M0732_POS	-0.543102	0.473974	0.127543	nosig	-0.420942	0.234768	0.149007	nosig
M0733_POS	-0.190138	0.80133	0.0601928	nosig	0.203366	0.79656	0.0812396	nosig
M0734_POS	-1.59575	0.257657	0.268316	nosig	3.30869	0.0535214	0.195495	nosig
M0735_POS	0.0470762	0.935777	0.0652706	nosig	0.00391924	0.992166	0.00354731	nosig
M0736_POS	-4.02696	0.393097	0.299031	nosig	-0.269176	0.34553	0.0163202	nosig
M0737_POS	-0.896811	0.0734965	0.304124	nosig	0.11309	0.836019	0.0363965	nosig
M0738_POS	-5.98883	0.375569	0.442706	nosig	-0.129736	0.729191	0.00940961	nosig
M0739_POS	4.60788	0.292389	0.184234	nosig	1.236	0.430313	0.258583	nosig
M0740_POS	-0.559277	0.323742	0.253225	nosig	-0.172563	0.695327	0.121305	nosig
M0741_POS	0.980105	0.0384998	0.354653	nosig	0.398761	0.476596	0.174174	nosig
M0742_POS	-0.660061	0.386028	0.225118	nosig	0.913667	0.593158	0.127121	nosig
M0743_POS	-4.03674	0.363103	0.171781	nosig	-5.24042	0.119722	0.475885	nosig
M0744_POS	-0.871126	0.560329	0.172225	nosig	-0.615177	0.351725	0.168559	nosig
M0745_POS	-2.65876	0.405333	0.398065	nosig	-1.68328	0.445035	0.22993	nosig
M0746_POS	0.823509	0.1109	0.282215	nosig	1.2835	0.170226	0.344969	nosig
M0747_POS	-1.77164	0.0152075	0.883567	nosig	-1.41805	0.0732924	1.01866	nosig
M0748_POS	-8.39409	0.373392	1.33629	nosig	-10.5428	0.148806	3.35112	nosig
M0749_POS	-8.08497	0.373918	1.15251	nosig	-9.08598	0.115385	4.24567	nosig
M0750_POS	1.06519	0.0199652	1.76658	up	1.25437	0.10356	1.37002	nosig
M0751_POS	-0.676758	0.029477	1.01949	down	-0.819423	0.0675135	1.12462	nosig
M0752_POS	-0.35026	0.747471	0.13802	nosig	0.060948	0.912186	0.0183253	nosig
M0753_POS	-0.678717	0.0529257	0.874452	nosig	-0.762052	0.1193	0.889668	nosig
M0754_POS	-1.33058	0.513368	0.66274	nosig	2.05539	0.165269	0.391643	nosig
M0755_POS	-0.0877137	0.818406	0.0529868	nosig	-0.674488	0.0260612	0.256781	nosig
M0756_POS	-3.37919	0.400321	0.512844	nosig	-0.145443	0.856015	0.0099973	nosig
M0757_POS	1.91586	0.433192	0.0671867	nosig	5.35214	0.179162	0.296448	nosig
M0758_POS	2.34325	0.369684	0.0860381	nosig	5.15838	0.187287	0.347379	nosig
M0759_POS	1.07589	0.0129611	0.325052	nosig	0.893127	0.168252	0.220538	nosig
M0760_POS	2.29957	0.375146	0.070118	nosig	5.33387	0.15797	0.310573	nosig
M0761_POS	-0.323155	0.163557	0.184857	nosig	-0.615686	0.0901899	0.312693	nosig
M0762_POS	-0.560811	0.117494	0.541709	nosig	-0.523278	0.107771	0.674137	nosig
M0763_POS	-0.748401	0.27598	0.522308	nosig	-0.871901	0.0213766	0.922747	nosig
M0764_POS	1.93772	0.36858	0.0666807	nosig	5.22299	0.202309	0.31119	nosig
M0765_POS	1.39995	0.411315	0.0783366	nosig	5.75103	0.163048	0.363782	nosig
M0766_POS	0.349556	0.684925	0.442561	nosig	0.356632	0.705798	0.266661	nosig
M0767_POS	0.985599	0.350081	0.819042	nosig	0.611691	0.429589	0.466486	nosig
M0768_POS	0.924562	0.491201	0.0518095	nosig	5.20156	0.205501	0.312036	nosig
M0769_POS	-2.97703	0.164071	0.347117	nosig	-2.45854	0.0471384	0.295521	nosig
M0770_POS	1.0691	0.316684	1.11484	nosig	0.625577	0.445713	0.582554	nosig
M0771_POS	0.60587	0.480923	0.486227	nosig	0.312967	0.682643	0.205244	nosig
M0772_POS	2.36013	0.284014	0.109251	nosig	4.96074	0.15652	0.377972	nosig
M0773_POS	1.57424	0.363882	0.125584	nosig	5.7647	0.137458	0.517852	nosig
M0774_POS	2.27845	0.286648	0.238444	nosig	5.93566	0.161484	0.827113	nosig
M0775_POS	1.62577	0.368928	0.185564	nosig	5.41205	0.150085	0.762182	nosig
M0776_POS	2.66843	0.294537	0.188013	nosig	6.11857	0.166554	0.589947	nosig
M0777_POS	-0.47037	0.749201	0.46367	nosig	-0.617665	0.37429	0.577577	nosig
M0778_POS	-0.949853	0.435537	0.589549	nosig	-1.30529	0.0375494	0.707938	nosig
M0779_POS	1.76725	0.432585	0.0657144	nosig	4.98936	0.193094	0.319091	nosig
M0780_POS	-1.98734	0.411524	0.254873	nosig	0.131704	0.856789	0.0160888	nosig
M0781_POS	1.7557	0.386389	0.0493092	nosig	4.80155	0.204163	0.240967	nosig
M0782_POS	2.71426	0.339653	0.0849452	nosig	5.64917	0.14773	0.314871	nosig
M0783_POS	1.99962	0.413911	0.0651314	nosig	5.40566	0.145903	0.318335	nosig
M0784_POS	-3.4333	0.125133	0.927737	nosig	-2.41135	0.131374	0.677785	nosig
M0785_POS	-6.99947	0.373564	0.707625	nosig	-9.41482	0.142153	2.58037	nosig
M0786_POS	2.506	0.410202	0.0645832	nosig	5.42491	0.138206	0.253669	nosig
M0787_POS	2.48746	0.250052	0.0804185	nosig	4.0361	0.13128	0.255336	nosig
M0788_POS	2.59655	0.371894	0.126314	nosig	6.45702	0.174709	0.489721	nosig
M0789_POS	3.56809	0.318798	0.0983407	nosig	6.01656	0.163175	0.329183	nosig
M0790_POS	-2.19721	0.361035	0.720729	nosig	0.626244	0.412118	0.123761	nosig
M0791_POS	3.47178	0.336621	0.099416	nosig	5.60746	0.197668	0.281895	nosig
M0792_POS	1.26043	0.488911	0.0424702	nosig	5.0706	0.171634	0.275355	nosig
M0793_POS	0.0470214	0.944624	0.00211346	nosig	0.0576026	0.900374	0.0281143	nosig
M0794_POS	2.14418	0.434374	0.065255	nosig	5.72223	0.202102	0.307818	nosig
M0795_POS	1.19318	0.451831	0.0544503	nosig	5.39861	0.158586	0.307861	nosig
M0796_POS	2.28644	0.383579	0.14261	nosig	5.49448	0.165644	0.550721	nosig
M0797_POS	2.77629	0.317236	0.0802452	nosig	5.80353	0.11121	0.329304	nosig
M0798_POS	3.50417	0.376164	0.0688271	nosig	6.19739	0.175662	0.257436	nosig
M0799_POS	1.69802	0.402381	0.0768197	nosig	5.01522	0.171184	0.33988	nosig
M0800_POS	2.47246	0.30992	0.0834804	nosig	5.43367	0.126825	0.322864	nosig
M0801_POS	-0.424311	0.273694	0.181618	nosig	-0.928781	0.0105705	0.434131	nosig
M0802_POS	1.60115	0.403265	0.0620122	nosig	5.49383	0.190548	0.287607	nosig
M0803_POS	1.64704	0.382562	0.0580677	nosig	4.94291	0.201221	0.261761	nosig
M0804_POS	-2.07821	0.434394	0.384653	nosig	1.53778	0.241954	0.121044	nosig
M0805_POS	-3.32318	0.122714	0.372539	nosig	-0.176922	0.86017	0.0170222	nosig
M0806_POS	2.22654	0.314204	0.172423	nosig	5.18307	0.101184	0.583184	nosig
M0807_POS	1.92334	0.36823	0.0798221	nosig	4.89432	0.138757	0.28487	nosig
M0808_POS	1.65283	0.435351	0.0674615	nosig	5.31106	0.119106	0.332408	nosig
M0809_POS	-1.42	0.499441	0.168368	nosig	1.28863	0.179611	0.077533	nosig
M0810_POS	1.78204	0.425474	0.0590694	nosig	5.13556	0.185036	0.293752	nosig
M0811_POS	-2.9942	0.225802	1.19834	nosig	-0.79938	0.186174	0.52745	nosig
M0812_POS	-0.639334	0.276908	0.159343	nosig	-0.0838971	0.859046	0.0156754	nosig
M0813_POS	-0.570976	0.345674	0.312165	nosig	0.0628947	0.897324	0.0599619	nosig
M0814_POS	0.869203	0.0858969	0.982682	nosig	0.790985	0.20891	0.806441	nosig
M0815_POS	-2.72513	0.412503	0.268556	nosig	-1.91427	0.396631	0.145476	nosig
M0816_POS	-0.0887135	0.908205	0.27892	nosig	0.342681	0.657511	0.38632	nosig
M0817_POS	-2.32259	0.426852	0.45488	nosig	-1.70614	0.407354	0.247678	nosig
M0818_POS	2.10241	0.311042	0.0807717	nosig	5.77345	0.167867	0.364283	nosig
M0819_POS	2.28998	0.264845	0.157837	nosig	5.61389	0.155248	0.542589	nosig
M0820_POS	-2.81049	0.416694	2.00427	nosig	0.504019	0.648738	0.186225	nosig
M0821_POS	-1.15902	0.432087	0.607484	nosig	-0.90488	0.0203053	0.564302	nosig
M0822_POS	-0.964405	0.533039	0.276069	nosig	-0.239018	0.144976	0.113627	nosig
M0823_POS	-0.0610161	0.968138	0.137977	nosig	1.55395	0.100945	0.851414	nosig
M0824_POS	0.657355	0.101905	0.720374	nosig	-0.611321	0.0128977	1.07187	down
M0825_POS	0.261396	0.413131	0.718813	nosig	-0.690302	0.0544096	1.73338	nosig
M0826_POS	-0.562267	0.166415	0.369947	nosig	-0.870955	0.102929	0.589989	nosig
M0827_POS	0.0813059	0.823699	0.0897746	nosig	-0.707797	0.128866	4.21019	nosig
M0828_POS	-0.0932115	0.885125	0.0639445	nosig	-0.0301923	0.948916	0.0276964	nosig
M0829_POS	0.125597	0.735608	0.143954	nosig	-0.693028	0.0859314	0.63802	nosig
M0830_POS	-0.0513872	0.928225	0.0339723	nosig	-0.797702	0.312195	0.451994	nosig
M0831_POS	-3.04403	0.364725	0.377137	nosig	0.399706	0.453481	0.0441283	nosig
M0832_POS	-3.24076	0.139311	0.873398	nosig	-2.17668	0.0909618	0.642925	nosig
M0833_POS	-2.4533	0.430552	2.69888	nosig	1.2928	0.258243	0.596733	nosig
M0834_POS	0.133528	0.716259	0.508722	nosig	-0.502486	0.157638	3.82736	nosig
M0835_POS	2.51064	0.000764016	3.51227	up	0.931654	0.163538	2.11497	nosig
M0836_POS	1.08156	0.133942	2.24575	nosig	0.776041	0.214379	1.90297	nosig
M0837_POS	0.156215	0.870719	0.0256019	nosig	-0.718678	0.169248	0.218558	nosig
M0838_POS	-1.47735	0.266081	0.267301	nosig	-2.03624	0.0157302	0.60798	nosig
M0839_POS	2.00819	0.0576603	1.28551	nosig	0.817954	0.193271	0.752406	nosig
M0840_POS	0.73101	0.598999	0.0275005	nosig	5.00064	0.163756	0.32562	nosig
M0841_POS	1.15575	0.12751	0.896331	nosig	0.200624	0.651714	0.271627	nosig
M0842_POS	1.40583	0.118131	0.580734	nosig	0.10207	0.799749	0.0928277	nosig
M0843_POS	1.15551	0.137528	0.950171	nosig	0.210926	0.635839	0.304114	nosig
M0844_POS	0.897108	0.129218	0.772598	nosig	0.00786264	0.985207	0.0321455	nosig
M0845_POS	-4.34548	0.371273	1.49213	nosig	-0.65155	0.380556	0.149072	nosig
M0846_POS	-0.523171	0.7599	0.142949	nosig	-2.1172	0.322631	0.308792	nosig
M0847_POS	-3.89609	0.253692	0.493232	nosig	-0.274713	0.399005	0.0460323	nosig
M0848_POS	0.46421	0.720865	0.140384	nosig	0.310668	0.7293	0.115249	nosig
M0849_POS	0.342179	0.771728	0.122873	nosig	-0.264246	0.64274	0.0820244	nosig
M0850_POS	-0.177736	0.599951	0.12036	nosig	-0.622061	0.0956629	0.39455	nosig
M0851_POS	0.375076	0.749688	0.180701	nosig	-0.34547	0.482984	0.172016	nosig
M0852_POS	0.406746	0.754422	0.0950302	nosig	-0.219341	0.771855	0.0400417	nosig
M0853_POS	-2.45603	0.0544016	0.630244	nosig	-1.18343	0.130018	0.291813	nosig
M0854_POS	0.157303	0.734737	0.107013	nosig	-0.97952	0.00203691	0.439936	nosig
M0855_POS	0.436413	0.304375	0.35799	nosig	0.461276	0.188219	0.364469	nosig
M0856_POS	-4.18404	0.375492	0.212748	nosig	-0.690402	0.629583	0.0279955	nosig
M0857_POS	-0.0146741	0.978494	0.0321762	nosig	-0.381653	0.448694	0.204417	nosig
M0858_POS	-4.14525	0.116677	0.458818	nosig	-2.75491	0.113612	0.237723	nosig
M0859_POS	-1.11241	0.172977	1.62791	nosig	-1.00958	0.015836	1.85931	down
M0860_POS	0.978017	0.213425	0.342398	nosig	0.694113	0.213982	0.319897	nosig
M0861_POS	-0.322842	0.73737	0.160155	nosig	-0.279048	0.65798	0.117205	nosig
M0862_POS	0.469233	0.305495	0.397773	nosig	0.522513	0.386442	0.328454	nosig
M0863_POS	0.219869	0.804586	0.0121302	nosig	1.24012	0.440678	0.161017	nosig
M0864_POS	-3.68886	0.366609	0.834589	nosig	-0.0528116	0.884192	0.0205509	nosig
M0865_POS	0.932591	0.384333	0.195352	nosig	0.499559	0.472599	0.131354	nosig
M0866_POS	-0.335211	0.531424	0.253895	nosig	-0.8455	0.219848	0.483541	nosig
M0867_POS	0.0305101	0.945701	0.0582374	nosig	0.285807	0.647578	0.104102	nosig
M0868_POS	-1.65989	0.0509445	0.344081	nosig	-1.88304	0.0112755	0.514164	nosig
M0869_POS	-0.111877	0.904989	0.155194	nosig	-0.583451	0.275116	0.485603	nosig
M0870_POS	-0.141868	0.810347	0.0298044	nosig	-0.617439	0.319375	0.338783	nosig
M0871_POS	1.54005	0.173921	0.592892	nosig	1.39858	0.0289075	0.575806	nosig
M0872_POS	-0.730401	0.150451	0.419988	nosig	-0.467066	0.407969	0.215522	nosig
M0873_POS	1.82395	0.00617524	1.43331	up	-0.0966602	0.909581	0.0863847	nosig
M0874_POS	-3.70691	0.388576	0.269003	nosig	-1.86259	0.309392	0.0704501	nosig
M0875_POS	-2.99543	0.0833279	1.06174	nosig	-1.5511	0.0020992	0.803815	nosig
M0876_POS	0.155441	0.864145	0.00079619	nosig	1.46397	0.453773	0.173157	nosig
M0877_POS	0.0437172	0.918978	0.0585612	nosig	-0.374032	0.584917	0.199854	nosig
M0878_POS	-0.919935	0.620802	0.247793	nosig	1.28066	0.0175367	0.300719	nosig
M0879_POS	-1.05369	0.619515	0.383016	nosig	1.94653	0.00278843	0.381752	nosig
M0880_POS	-0.0522195	0.937814	0.0193839	nosig	-0.0824917	0.925754	0.0116164	nosig
M0881_POS	-0.778464	0.657183	0.495744	nosig	1.42324	0.0232966	0.647237	nosig
M0882_POS	-0.586031	0.415633	0.60114	nosig	-0.57684	0.224079	0.659176	nosig
M0883_POS	-5.62197	0.368263	0.246066	nosig	2.59001	0.364283	0.0743798	nosig
M0884_POS	1.40327	0.0585039	0.455984	nosig	0.706877	0.134353	0.353711	nosig
M0885_POS	-2.46224	0.00110854	1.03688	down	-1.76246	0.0881921	0.711752	nosig
M0886_POS	-2.59427	0.244566	0.391366	nosig	-1.40464	0.0656826	0.308603	nosig
M0887_POS	-0.895258	0.108779	0.262842	nosig	-1.00107	0.363052	0.21522	nosig
M0888_POS	-0.773834	0.00697535	0.440241	nosig	-0.359987	0.276599	0.216009	nosig
M0889_POS	-0.615119	0.0115144	0.640397	nosig	-0.459031	0.19219	0.437015	nosig
M0890_POS	-5.02714	0.375791	0.582518	nosig	-0.783911	0.444445	0.0574558	nosig
M0891_POS	0.169758	0.78465	0.0806922	nosig	1.10383	0.107662	0.512743	nosig
M0892_POS	-4.38268	0.394294	1.72068	nosig	-1.50967	0.338709	0.166391	nosig
M0893_POS	-0.452264	0.159058	0.475961	nosig	-0.247353	0.428064	0.271888	nosig
M0894_POS	2.48468	0.0515938	0.342732	nosig	1.75411	0.182669	0.234856	nosig
M0895_POS	-0.848042	0.411698	0.510123	nosig	-1.32849	0.00687628	1.21877	down
M0896_POS	-0.811733	0.411334	0.266541	nosig	-2.04396	0.000946998	0.867627	nosig
M0897_POS	-0.382502	0.541532	0.24996	nosig	-0.304259	0.618235	0.20245	nosig
M0898_POS	-1.54804	0.511001	0.200244	nosig	1.3495	0.125914	0.117262	nosig
M0899_POS	-2.24219	0.374917	0.227635	nosig	-0.0273313	0.952265	0.00636213	nosig
M0900_POS	1.16489	0.0991216	1.52091	nosig	0.544303	0.276007	0.978515	nosig
M0901_POS	-2.45979	0.339119	0.268049	nosig	-0.063946	0.890646	0.00965282	nosig
M0902_POS	-2.72374	0.15138	0.395443	nosig	-1.9593	0.370569	0.254873	nosig
M0903_POS	-0.241724	0.542094	0.485152	nosig	-0.306553	0.518165	0.694192	nosig
M0904_POS	-0.167565	0.647925	0.172105	nosig	-0.331086	0.491143	0.398859	nosig
M0905_POS	-0.226742	0.571105	2.58969	nosig	-0.295571	0.551141	3.73215	nosig
M0906_POS	-0.304461	0.488503	0.11543	nosig	-0.40174	0.545489	0.150776	nosig
M0907_POS	0.183265	0.606101	0.399304	nosig	-0.239109	0.69274	0.457981	nosig
M0908_POS	-0.247444	0.618305	0.162653	nosig	-0.287728	0.586362	0.256657	nosig
M0909_POS	-0.328855	0.41958	2.57638	nosig	-0.294319	0.572496	2.78886	nosig
M0910_POS	-0.780321	0.229159	0.557693	nosig	-0.280357	0.531521	0.329947	nosig
M0911_POS	-0.768943	0.250079	0.406458	nosig	-0.274382	0.573268	0.234166	nosig
M0912_POS	-0.663633	0.199845	0.341107	nosig	-0.124157	0.818681	0.0885155	nosig
M0913_POS	-0.357876	0.310392	0.393044	nosig	-0.235622	0.608748	0.296797	nosig
M0914_POS	-0.618381	0.262223	0.31516	nosig	-0.400199	0.477504	0.279174	nosig
M0915_POS	-0.037956	0.922653	0.0378049	nosig	-0.533689	0.283247	0.337145	nosig
M0916_POS	-2.28836	0.410741	0.280562	nosig	0.31739	0.572377	0.0424674	nosig
M0917_POS	-1.08786	0.408906	0.37136	nosig	-1.698	0.00343128	1.00936	down
M0918_POS	-1.35996	0.0323684	0.423142	nosig	-0.885049	0.423556	0.24937	nosig
M0919_POS	-0.98846	0.265113	1.04632	nosig	-1.35934	0.010291	1.97177	down
M0920_POS	-0.613207	0.423129	0.519398	nosig	-1.21315	0.0435729	1.07942	down
M0921_POS	-2.8751	0.369377	0.321748	nosig	0.385816	0.466794	0.0508596	nosig
M0922_POS	-0.358259	0.636159	0.103523	nosig	0.319692	0.589148	0.144853	nosig
M0923_POS	-0.72129	0.0578107	0.261876	nosig	-1.30388	0.0242497	0.480103	nosig
M0924_POS	0.0251839	0.965793	0.0716017	nosig	0.143119	0.770337	0.562318	nosig
M0925_POS	3.14998	0.179469	0.310494	nosig	1.96173	0.125055	0.138836	nosig
M0926_POS	-0.0834018	0.893928	0.28034	nosig	-0.0633943	0.895743	0.159773	nosig
M0927_POS	0.860761	0.00316609	0.404048	nosig	-0.333842	0.606422	0.170521	nosig
M0928_POS	0.810687	0.023737	2.76016	up	-0.241735	0.619768	1.02795	nosig
M0929_POS	-0.721538	0.476897	0.452587	nosig	-0.465628	0.463458	0.380227	nosig
M0930_POS	2.49746	0.00433319	0.428665	nosig	-0.58814	0.55083	0.183153	nosig
M0931_POS	-3.34572	0.386266	0.998181	nosig	2.26748	0.271699	0.350246	nosig
M0932_POS	-3.9561	0.379409	0.292448	nosig	-1.60599	0.26569	0.103384	nosig
M0933_POS	-0.653526	0.0581918	0.595135	nosig	-0.307576	0.265725	0.382106	nosig
M0934_POS	-4.05997	0.399081	0.688964	nosig	-0.934851	0.276017	0.0544278	nosig
M0935_POS	-1.26089	0.00837875	0.572868	nosig	-0.609858	0.29711	0.343756	nosig
M0936_POS	-3.79174	0.391816	0.283195	nosig	-0.183719	0.657618	0.012895	nosig
M0937_POS	-4.74253	0.284693	0.770835	nosig	-3.36656	0.125949	0.338663	nosig
M0938_POS	0.0596372	0.93388	0.0116396	nosig	0.75519	0.303065	0.453927	nosig
M0939_POS	3.44757	0.0825058	0.469156	nosig	2.21829	0.0235817	0.19876	nosig
M0940_POS	-1.51896	0.537245	0.160858	nosig	-1.04103	0.508184	0.0526175	nosig
M0941_POS	-0.329839	0.695967	0.111658	nosig	0.740385	0.320832	0.282007	nosig
M0942_POS	-0.831856	0.0245073	0.41746	nosig	-0.348615	0.384061	0.203986	nosig
M0943_POS	0.624057	0.0937524	0.445748	nosig	-0.454747	0.535908	0.262391	nosig
M0944_POS	0.400207	0.442551	0.307316	nosig	-0.774044	0.324688	0.393322	nosig
M0945_POS	-0.946805	0.180401	0.725028	nosig	-0.206997	0.700083	0.19834	nosig
M0946_POS	-0.85423	0.164764	0.552286	nosig	-0.236087	0.686462	0.182203	nosig
M0947_POS	-0.949151	0.170308	0.948666	nosig	-0.226962	0.673868	0.27996	nosig
M0948_POS	0.444599	0.491569	0.337737	nosig	0.792063	0.0245769	0.834953	nosig
M0949_POS	0.0997518	0.823173	0.0632144	nosig	-0.168367	0.234554	0.336292	nosig
M0950_POS	-2.83001	0.329704	0.354095	nosig	-0.637999	0.52246	0.0910924	nosig
M0951_POS	-3.08744	0.377596	0.925743	nosig	3.10287	0.246524	0.36752	nosig
M0952_POS	0.165057	0.907071	0.0108577	nosig	1.53035	0.0433047	0.343371	nosig
M0953_POS	1.10151	0.317628	0.469524	nosig	0.801635	0.0594633	0.508927	nosig
M0954_POS	-0.195304	0.751371	0.116419	nosig	-1.11542	0.165467	0.765669	nosig
M0955_POS	0.785835	0.45851	0.364597	nosig	1.22922	0.0693414	0.63501	nosig
M0956_POS	0.564937	0.618756	0.312957	nosig	1.02132	0.00857073	0.820884	nosig
M0957_POS	-1.37167	0.293067	0.380622	nosig	0.0334473	0.928384	0.0123396	nosig
M0958_POS	-0.592055	0.725873	0.112137	nosig	1.74641	0.0425094	0.207754	nosig
M0959_POS	-0.447845	0.652173	0.161353	nosig	0.724031	0.30547	0.238873	nosig
M0960_POS	0.379102	0.372469	0.141507	nosig	0.238714	0.275458	0.163718	nosig
M0961_POS	-2.46414	0.311793	0.256737	nosig	-0.346904	0.529296	0.0351311	nosig
M0962_POS	-0.0274218	0.930349	0.0201869	nosig	0.255662	0.506458	0.447432	nosig
M0963_POS	1.22699	0.016723	0.219598	nosig	1.32525	0.192952	0.228941	nosig
M0964_POS	-2.65336	0.041073	0.423549	nosig	-1.23789	0.0604198	0.269071	nosig
M0965_POS	0.519411	0.447384	1.26208	nosig	0.421754	0.407137	1.77428	nosig
M0966_POS	0.0862232	0.873025	0.101025	nosig	0.824165	0.172352	1.37508	nosig
M0967_POS	-2.22563	0.444213	0.342359	nosig	-1.29747	0.209136	0.101793	nosig
M0968_POS	-3.74392	0.384686	0.84439	nosig	-1.17951	0.43494	0.153279	nosig
M0969_POS	-0.432561	0.0199172	0.327987	nosig	-0.0300696	0.909003	0.0363101	nosig
M0970_POS	-0.365963	0.226702	0.218582	nosig	0.0528373	0.860684	0.0217812	nosig
M0971_POS	-3.19102	0.400998	0.318032	nosig	0.256583	0.645843	0.0185697	nosig
M0972_POS	-0.767087	0.299559	3.39259	nosig	0.118567	0.714058	0.76868	nosig
M0973_POS	-1.35672	0.111836	0.497141	nosig	-0.492872	0.159589	0.258966	nosig
M0974_POS	1.70354	0.0482224	0.509359	nosig	2.41382	0.0746939	0.69134	nosig
M0975_POS	-1.14839	0.178058	0.986546	nosig	-0.578037	0.115516	0.726425	nosig
M0976_POS	-1.07769	0.19149	0.787441	nosig	-0.645097	0.0644735	0.702722	nosig
M0977_POS	-1.10121	0.195282	1.19968	nosig	-0.632403	0.099094	0.98734	nosig
M0978_POS	-1.04543	0.167716	1.6686	nosig	-0.60818	0.0901139	1.34925	nosig
M0979_POS	-1.29532	0.160433	0.617698	nosig	-0.709101	0.0877593	0.475077	nosig
M0980_POS	-1.11221	0.213771	3.56785	nosig	-0.422397	0.170307	2.24633	nosig
M0981_POS	-0.888623	0.173929	2.11665	nosig	-0.496839	0.203295	1.76304	nosig
M0982_POS	-1.64512	0.118479	0.445482	nosig	-0.433524	0.11511	0.239031	nosig
M0983_POS	2.19238	0.0610928	0.523286	nosig	0.913753	0.258755	0.345236	nosig
M0984_POS	2.09838	0.060946	0.450534	nosig	1.33016	0.160031	0.379686	nosig
M0985_POS	2.43944	0.113488	0.362107	nosig	1.77443	0.189683	0.312642	nosig
M0986_POS	2.19244	0.0985392	0.437194	nosig	1.88534	0.153981	0.410767	nosig
M0987_POS	2.23393	0.0292999	0.457712	nosig	0.465638	0.473454	0.135587	nosig
M0988_POS	-0.244433	0.775553	0.0989611	nosig	0.28085	0.708601	0.185246	nosig
M0989_POS	-0.155741	0.859593	0.0527647	nosig	0.21085	0.792045	0.112378	nosig
M0990_POS	-0.307778	0.667872	0.101634	nosig	0.183136	0.815872	0.0911264	nosig
M0991_POS	-0.261601	0.519882	0.0937465	nosig	-0.309256	0.519307	0.130826	nosig
M0992_POS	-4.40563	0.337309	0.228866	nosig	-0.239506	0.461055	0.0197059	nosig
M0993_POS	1.32831	0.537302	0.154959	nosig	-0.928693	0.467452	0.151696	nosig
M0994_POS	-0.340745	0.479299	0.177098	nosig	0.134461	0.742412	0.0712458	nosig
M0995_POS	0.528996	0.62426	0.341058	nosig	0.171689	0.810823	0.165722	nosig
M0996_POS	0.470834	0.674329	0.345251	nosig	0.153464	0.829803	0.168039	nosig
M0997_POS	-5.12098	0.34777	0.312451	nosig	-0.211124	0.424921	0.0196827	nosig
M0998_POS	-9.16824	0.365108	0.980266	nosig	2.5132	0.327775	0.0912139	nosig
M0999_POS	-4.23286	0.367911	0.556836	nosig	-1.71518	0.249705	0.155849	nosig
M1000_POS	-2.02968	0.0351631	0.392259	nosig	4.49053	0.377459	0.163559	nosig
M1001_POS	0.312109	0.775285	0.183113	nosig	0.220199	0.743637	0.146158	nosig
M1002_POS	-6.67937	0.351536	0.465329	nosig	-0.0381296	0.875699	0.00290068	nosig
M1003_POS	0.0965031	0.79839	0.147119	nosig	-0.356172	0.579784	0.268845	nosig
M1004_POS	5.45438	0.374455	0.22037	nosig	-0.454474	0.66315	0.020147	nosig
M1005_POS	1.42297	0.0801242	0.436904	nosig	0.871444	0.212744	0.370947	nosig
M1006_POS	1.40761	0.0390854	0.605721	nosig	1.17229	0.0143595	0.565432	nosig
M1007_POS	-0.371841	0.226233	0.69521	nosig	0.0396295	0.817741	0.107059	nosig
M1008_POS	-0.080557	0.909486	0.63481	nosig	0.0550819	0.921771	0.246429	nosig
M1009_POS	-0.578019	0.0270104	1.5611	down	-0.353435	0.131022	1.12372	nosig
M1010_POS	-5.40662	0.378321	0.995091	nosig	-0.691543	0.226409	0.0792379	nosig
M1011_POS	-0.828582	0.220506	0.424461	nosig	-1.18495	0.154282	0.48649	nosig
M1012_POS	-0.275695	0.600273	2.06545	nosig	-0.218813	0.587787	2.95554	nosig
M1013_POS	1.38954	0.0244172	0.439011	nosig	1.34262	0.0927398	0.462978	nosig
M1014_POS	1.91047	0.10236	0.455603	nosig	2.45047	0.118149	0.624813	nosig
M1015_POS	-2.77871	0.309444	0.226322	nosig	-0.118944	0.794128	0.0145539	nosig
M1016_POS	2.2407	0.221293	0.405612	nosig	2.40378	0.271959	0.464299	nosig
M1017_POS	-3.10522	0.329174	0.267854	nosig	-0.752448	0.233589	0.0893603	nosig
M1018_POS	-0.798734	0.171602	1.35136	nosig	-0.0991438	0.771094	0.254837	nosig
M1019_POS	0.834828	0.328567	0.479294	nosig	0.970317	0.12677	0.625713	nosig
M1020_POS	4.19089	0.183992	0.270233	nosig	2.56377	0.0165451	0.182919	nosig
M1021_POS	1.94131	0.0441942	0.41205	nosig	0.750507	0.156132	0.211602	nosig
M1022_POS	-0.617602	0.387049	1.06788	nosig	-0.306155	0.481137	0.793065	nosig
M1023_POS	-0.0758995	0.938149	0.0245228	nosig	-2.48048	0.352221	0.252807	nosig
M1024_POS	1.44739	0.0976951	0.375098	nosig	0.639884	0.243002	0.243042	nosig
M1025_POS	-6.46407	0.367592	1.06965	nosig	-8.41815	0.1995	2.50223	nosig
M1026_POS	0.851685	0.168416	0.482412	nosig	1.17625	0.181814	0.580446	nosig
M1027_POS	0.539935	0.360774	0.236725	nosig	1.26304	0.281837	0.403441	nosig
M1028_POS	-4.6214	0.373925	0.740182	nosig	-1.53158	0.0584175	0.143363	nosig
M1029_POS	0.40766	0.709963	0.273062	nosig	0.182883	0.792135	0.150247	nosig
M1030_POS	0.506106	0.177556	0.86719	nosig	0.253256	0.461713	0.416784	nosig
M1031_POS	-0.877238	0.015989	0.515736	nosig	-0.595793	0.029358	0.491355	nosig
M1032_POS	4.72752	0.0181976	1.90431	up	1.79035	0.069142	1.14599	nosig
M1033_POS	-0.351658	0.519411	1.3261	nosig	-0.0532936	0.890848	0.368695	nosig
M1034_POS	0.607352	0.0134222	0.886079	nosig	0.482984	0.109466	0.661986	nosig
M1035_POS	-1.23238	0.392761	0.181308	nosig	-0.375404	0.454885	0.064294	nosig
M1036_POS	-0.115029	0.897185	0.0321223	nosig	0.292897	0.57644	0.188079	nosig
M1037_POS	2.3726	0.0202715	1.19134	up	0.759159	0.314279	0.550943	nosig
M1038_POS	2.06428	0.0185442	1.10734	up	0.676942	0.355899	0.480512	nosig
M1039_POS	-0.311202	0.570891	0.498401	nosig	-0.307206	0.713494	0.43163	nosig
M1040_POS	-0.843427	0.195275	0.363892	nosig	-0.856746	0.0339778	0.506354	nosig
M1041_POS	0.379898	0.709665	0.587136	nosig	0.195438	0.730526	0.439023	nosig
M1042_POS	0.384048	0.714414	1.34271	nosig	0.185704	0.747678	0.934846	nosig
M1043_POS	-0.191368	0.750565	0.0706469	nosig	-0.198725	0.68585	0.0773112	nosig
M1044_POS	2.33067	0.193416	0.298819	nosig	2.23686	0.0143755	0.273914	nosig
M1045_POS	2.90575	0.0171039	0.524359	nosig	2.44938	0.0135259	0.476693	nosig
M1046_POS	2.51226	0.0257293	0.629961	nosig	2.2967	0.0111748	0.618982	nosig
M1047_POS	-0.0618542	0.906472	0.0502708	nosig	0.17412	0.492695	0.10958	nosig
M1048_POS	-0.314172	0.552175	0.418767	nosig	-0.0576448	0.89029	0.161179	nosig
M1049_POS	0.617456	0.42985	0.430137	nosig	0.146923	0.836791	0.117777	nosig
M1050_POS	-0.894774	0.331076	0.25881	nosig	-0.176423	0.72489	0.0708754	nosig
M1051_POS	-0.772675	0.162766	0.229548	nosig	-0.836133	0.165192	0.246975	nosig
M1052_POS	-0.217826	0.70291	0.0860373	nosig	0.180512	0.727165	0.129901	nosig
M1053_POS	-0.247691	0.66517	0.0778396	nosig	-1.40541	0.5031	0.256908	nosig
M1054_POS	-4.98563	0.368	0.339058	nosig	-1.02492	0.41022	0.0516577	nosig
M1055_POS	1.88213	0.00243179	2.05051	up	0.133906	0.758709	0.242982	nosig
M1056_POS	1.92491	0.00119331	3.11305	up	0.228099	0.583473	0.665566	nosig
M1057_POS	-4.99093	0.373273	0.248219	nosig	0.193439	0.358192	0.0146632	nosig
M1058_POS	-0.168274	0.35467	0.0967252	nosig	-0.362661	0.133623	0.228266	nosig
M1059_POS	-1.14624	0.299453	0.245163	nosig	0.290945	0.681531	0.0795345	nosig
M1060_POS	-1.68929	0.429651	0.201846	nosig	-0.22209	0.663451	0.036513	nosig
M1061_POS	-0.441928	0.521393	0.178905	nosig	0.386424	0.626921	0.204393	nosig
M1062_POS	-0.545811	0.583403	0.127866	nosig	0.0800786	0.918837	0.0360629	nosig
M1063_POS	-1.42799	0.465926	0.162529	nosig	0.381195	0.362983	0.0660519	nosig
M1064_POS	-1.81432	0.425282	0.260614	nosig	0.500234	0.181257	0.119346	nosig
M1065_POS	-1.96815	0.427132	0.265658	nosig	-0.94249	0.399367	0.11798	nosig
M1066_POS	-1.44843	0.47286	0.828743	nosig	-0.708623	0.469416	0.400593	nosig
M1067_POS	-5.54876	0.366371	0.969371	nosig	-6.76294	0.165226	1.90178	nosig
M1068_POS	0.377112	0.838664	0.0205907	nosig	-2.42776	0.40442	0.289353	nosig
M1069_POS	0.686701	0.713156	0.0614968	nosig	-1.90798	0.447734	0.189367	nosig
M1070_POS	-0.732613	0.280746	0.556624	nosig	-0.296388	0.490666	0.358084	nosig
M1071_POS	0.53296	0.775228	0.0324572	nosig	-2.60655	0.41377	0.221616	nosig
M1072_POS	-1.06801	0.226082	0.203777	nosig	-0.884727	0.273388	0.126696	nosig
M1073_POS	0.801469	0.291883	0.214735	nosig	1.62007	0.126071	0.379396	nosig
M1074_POS	0.723627	0.371738	0.168455	nosig	1.57513	0.118816	0.369738	nosig
M1075_POS	-0.306945	0.655103	0.0798724	nosig	0.119323	0.857775	0.041157	nosig
M1076_POS	-3.22813	0.3116	0.21917	nosig	-0.195069	0.675769	0.02106	nosig
M1077_POS	-1.72126	0.174119	1.07884	nosig	-0.751927	0.264892	0.622574	nosig
M1078_POS	-0.91378	0.552808	0.170711	nosig	-0.52231	0.383329	0.130922	nosig
M1079_POS	2.19444	0.00963206	0.343942	nosig	2.67335	0.0372721	0.586212	nosig
M1080_POS	-0.622508	0.320017	2.42932	nosig	-0.268363	0.288233	1.59665	nosig
M1081_POS	-0.436998	0.531883	0.221353	nosig	-0.0715794	0.872563	0.0366569	nosig
M1082_POS	-0.632519	0.644219	0.142465	nosig	0.617202	0.52043	0.160144	nosig
M1083_POS	-0.272341	0.57063	0.129864	nosig	-0.0974808	0.759549	0.0607382	nosig
M1084_POS	-0.278107	0.496897	3.30178	nosig	-0.158668	0.720167	2.36746	nosig
M1085_POS	0.0606619	0.860886	0.217876	nosig	-0.126269	0.819571	0.283063	nosig
M1086_POS	-0.124409	0.735035	0.0820005	nosig	-0.139912	0.732524	0.1498	nosig
M1087_POS	-0.0970174	0.767699	0.117912	nosig	-0.0522182	0.919018	0.100201	nosig
M1088_POS	-0.24467	0.544164	0.189918	nosig	-0.20318	0.67117	0.20618	nosig
M1089_POS	-0.352713	0.400978	0.172945	nosig	-0.563883	0.276516	0.349379	nosig
M1090_POS	-0.272404	0.563792	0.228985	nosig	-0.185685	0.697574	0.21177	nosig
M1091_POS	-0.514645	0.246295	0.343832	nosig	-0.0762996	0.895319	0.0557884	nosig
M1092_POS	-0.359852	0.360976	2.87509	nosig	-0.30774	0.512731	3.07707	nosig
M1093_POS	-0.450746	0.360574	0.273931	nosig	-0.18692	0.629681	0.171626	nosig
M1094_POS	-0.467544	0.246416	0.52647	nosig	-0.117054	0.798774	0.174747	nosig
M1095_POS	-0.523015	0.290429	0.334897	nosig	-0.10426	0.781325	0.108013	nosig
M1096_POS	-0.560536	0.283639	0.564714	nosig	-0.18073	0.633017	0.295422	nosig
M1097_POS	-0.499297	0.353064	0.43451	nosig	-0.180678	0.694437	0.218006	nosig
M1098_POS	-2.29281	0.372202	0.638519	nosig	-0.0571285	0.930282	0.00954609	nosig
M1099_POS	-3.51732	0.332018	0.370935	nosig	-0.0493036	0.913111	0.00816046	nosig
M1100_POS	-0.563384	0.0382629	0.0734094	nosig	-3.87979	0.364063	0.300403	nosig
M1101_POS	1.1202	0.0640642	1.17336	nosig	0.351494	0.446224	0.564607	nosig
M1102_POS	-0.612263	0.386356	0.652797	nosig	0.387361	0.607842	0.418993	nosig
M1103_POS	-0.573117	0.395525	0.777214	nosig	0.375257	0.614944	0.486604	nosig
M1104_POS	0.291008	0.74768	0.0820477	nosig	0.032223	0.949044	0.00718439	nosig
M1105_POS	-1.53537	0.0361516	0.497982	nosig	-3.22498	0.0844815	1.09528	nosig
M1106_POS	0.113424	0.799964	0.146128	nosig	-0.148393	0.705347	0.587186	nosig
M1107_POS	-0.324869	0.644263	0.187382	nosig	0.650808	0.233441	0.475069	nosig
M1108_POS	-3.37927	0.395307	0.879964	nosig	0.410149	0.695193	0.0589353	nosig
M1109_POS	-4.77443	0.378548	0.482548	nosig	-0.151183	0.65156	0.0185402	nosig
M1110_POS	1.93404	0.065283	0.503164	nosig	0.470127	0.35877	0.244043	nosig
M1111_POS	2.14862	0.0155326	0.43557	nosig	0.504493	0.315178	0.207334	nosig
M1112_POS	2.00567	0.0152775	0.7461	nosig	1.07	0.195062	0.576631	nosig
M1113_POS	-1.86238	0.266842	0.225792	nosig	-0.710011	0.290814	0.129424	nosig
M1114_POS	-1.16726	0.333441	0.31333	nosig	-0.324794	0.43982	0.127663	nosig
M1115_POS	-3.08882	0.397598	0.210394	nosig	-1.09932	0.282738	0.0994351	nosig
M1116_POS	0.556961	0.640503	0.0991139	nosig	2.34535	0.0424698	0.62865	nosig
M1117_POS	0.496281	0.66665	0.0512592	nosig	2.19339	0.103793	0.366009	nosig
M1118_POS	-1.03856	0.204157	0.830466	nosig	-0.5129	0.177176	0.624529	nosig
M1119_POS	-0.407368	0.368513	0.120479	nosig	-0.0935873	0.937397	0.0256239	nosig
M1120_POS	-0.485193	0.313349	0.206152	nosig	-0.0417521	0.966743	0.0168258	nosig
M1121_POS	-1.09843	0.426237	0.364972	nosig	-0.171675	0.666059	0.0980837	nosig
M1122_POS	1.89081	0.327332	0.499719	nosig	1.79939	0.141371	0.636644	nosig
M1123_POS	2.25614	0.0409774	1.15714	up	1.33896	0.0293258	0.701204	nosig
M1124_POS	1.86164	0.32746	0.455774	nosig	1.78811	0.140095	0.592392	nosig
M1125_POS	3.07572	0.0822141	0.690255	nosig	2.88275	0.00736942	0.439493	nosig
M1126_POS	0.821755	0.574466	0.16838	nosig	0.188191	0.829443	0.064722	nosig
M1127_POS	1.68055	0.045235	1.82515	up	0.810606	0.227906	1.34407	nosig
M1128_POS	1.4703	0.0550746	0.659041	nosig	0.670626	0.223496	0.448952	nosig
M1129_POS	1.59232	0.0311556	0.607373	nosig	0.506457	0.303084	0.339989	nosig
M1130_POS	-0.791416	0.517331	0.16219	nosig	-3.23964	0.18232	0.609724	nosig
M1131_POS	-0.151043	0.604753	0.0855162	nosig	-0.422735	0.525265	0.202872	nosig
M1132_POS	-0.17865	0.766419	0.0972772	nosig	0.048842	0.925106	0.037085	nosig
M1133_POS	0.0465932	0.842001	0.00917899	nosig	-1.03745	0.408598	0.270563	nosig
M1134_POS	1.68635	0.067768	0.999934	nosig	2.0097	0.00398097	1.21417	up
M1135_POS	1.9061	0.0547	0.59522	nosig	1.96949	0.0229956	0.632312	nosig
M1136_POS	-1.39541	0.263798	0.465149	nosig	-0.522456	0.549493	0.25018	nosig
M1137_POS	4.03267	0.0321547	0.67256	nosig	6.02917	0.0332064	1.12989	up
M1138_POS	-5.17889	0.371842	0.292227	nosig	-0.230839	0.474053	0.018941	nosig
M1139_POS	-2.83979	0.412958	0.346605	nosig	-0.0216875	0.941791	0.00200767	nosig
M1140_POS	-0.124034	0.770605	0.226397	nosig	0.0566561	0.919094	0.116641	nosig
M1141_POS	1.19129	0.228311	0.196909	nosig	0.847063	0.269213	0.189337	nosig
M1142_POS	0.197788	0.767205	0.0580445	nosig	0.464974	0.151712	0.21029	nosig
M1143_POS	1.13386	0.0156783	1.32082	up	0.763164	0.162543	1.02943	nosig
M1144_POS	0.724271	0.165818	1.11288	nosig	0.698197	0.050827	1.28567	nosig
M1145_POS	0.939567	0.0040577	1.36392	up	0.497873	0.267164	0.733264	nosig
M1146_POS	-1.59025	0.313478	0.33836	nosig	-1.45256	0.391627	0.301571	nosig
M1147_POS	1.14496	0.108569	0.575558	nosig	1.3494	0.00844719	0.763783	nosig
M1148_POS	-0.938636	0.501272	0.346268	nosig	-0.241102	0.558014	0.120366	nosig
M1149_POS	-0.593022	0.25614	2.55066	nosig	-0.121629	0.400888	1.00846	nosig
M1150_POS	-0.602981	0.0250445	1.09014	down	-0.323399	0.211501	0.827384	nosig
M1151_POS	-1.03433	0.350181	0.149955	nosig	-0.393634	0.171238	0.105734	nosig
M1152_POS	1.48565	0.155276	0.547851	nosig	0.306095	0.626759	0.142771	nosig
M1153_POS	1.37539	0.0611916	0.756595	nosig	0.795084	0.168978	0.640482	nosig
M1154_POS	1.3564	0.0387438	0.318855	nosig	0.66522	0.329155	0.215888	nosig
M1155_POS	1.70157	0.309198	0.23206	nosig	-3.49812	0.353207	0.470261	nosig
M1156_POS	1.37011	0.032394	0.415453	nosig	0.613622	0.226792	0.287435	nosig
M1157_POS	-0.931083	0.0425852	0.588606	nosig	-0.214975	0.733237	0.123385	nosig
M1158_POS	0.514099	0.688352	0.0850699	nosig	-3.8434	0.256776	0.574464	nosig
M1159_POS	-3.506	0.335843	0.430393	nosig	-4.06	0.357469	0.346711	nosig
M1160_POS	1.54535	0.113348	0.392718	nosig	1.59661	0.245678	0.307447	nosig
M1161_POS	-6.40045	0.364819	0.699458	nosig	3.00215	0.347033	0.228796	nosig
M1162_POS	0.529543	0.630419	0.0777162	nosig	-0.897056	0.441019	0.191043	nosig
M1163_POS	2.0828	0.0545988	1.16994	nosig	1.05143	0.389755	0.608018	nosig
M1164_POS	2.1624	0.128825	0.289909	nosig	2.90789	0.0972309	0.340613	nosig
M1165_POS	1.53164	0.0788343	0.84183	nosig	1.33597	0.0560359	0.91843	nosig
M1166_POS	1.28889	0.0622275	1.23072	nosig	0.969228	0.0574567	1.25084	nosig
M1167_POS	1.50046	0.0861865	0.943964	nosig	1.35274	0.0578705	1.05738	nosig
M1168_POS	1.41452	0.0890178	3.18443	nosig	1.26743	0.0493789	3.5504	up
M1169_POS	1.42573	0.0946421	2.76267	nosig	1.32432	0.0484808	3.13243	up
M1170_POS	1.4196	0.0966334	2.0084	nosig	1.32782	0.0683235	2.21362	nosig
M1171_POS	1.88772	0.0854323	0.358854	nosig	1.38955	0.0864035	0.360789	nosig
M1172_POS	1.37564	0.115822	0.650083	nosig	1.44123	0.0744873	0.791758	nosig
M1173_POS	0.794776	0.617373	0.117474	nosig	-0.0418081	0.974132	0.0180029	nosig
M1174_POS	-7.58849	0.374633	0.790919	nosig	4.0496	0.354271	0.16332	nosig
M1175_POS	-0.200976	0.450219	0.185721	nosig	0.0928043	0.799805	0.119423	nosig
M1176_POS	-3.54911	0.387316	0.336434	nosig	1.90092	0.283529	0.0826471	nosig
M1177_POS	0.246871	0.819103	0.121901	nosig	0.43562	0.588422	0.294524	nosig
M1178_POS	-1.61108	0.196282	0.290747	nosig	-1.25288	0.350596	0.315079	nosig
M1179_POS	3.02934	0.0936087	0.351163	nosig	0.545936	0.556467	0.103473	nosig
M1180_POS	1.59544	0.0358436	0.401119	nosig	0.672044	0.329403	0.248024	nosig
M1181_POS	-0.265448	0.817042	0.0762754	nosig	0.661565	0.453641	0.18984	nosig
M1182_POS	1.57307	0.00116095	0.75547	nosig	0.655745	0.301439	0.41786	nosig
M1183_POS	1.03339	0.0649255	0.243107	nosig	0.668179	0.0611038	0.203228	nosig
M1184_POS	1.03931	0.0217671	0.646123	nosig	0.614222	0.112024	0.473937	nosig
M1185_POS	-3.8223	0.382422	0.25741	nosig	0.151005	0.796001	0.0103777	nosig
M1186_POS	0.0324602	0.922295	0.0146531	nosig	-0.0473637	0.884701	0.0964046	nosig
M1187_POS	0.399373	0.362825	0.451176	nosig	0.357777	0.175339	0.526845	nosig
M1188_POS	2.51304	0.058317	0.35748	nosig	0.500082	0.572533	0.143358	nosig
M1189_POS	-0.518564	0.588253	0.141429	nosig	-0.267033	0.770721	0.0982672	nosig
M1190_POS	-1.60203	0.230063	0.284412	nosig	0.428736	0.717861	0.051223	nosig
M1191_POS	-0.0104124	0.987518	0.036735	nosig	0.344871	0.249805	0.207583	nosig
M1192_POS	2.04608	0.0146396	0.516786	nosig	1.06592	0.0735872	0.391763	nosig
M1193_POS	1.12468	0.470133	0.174049	nosig	0.42926	0.639527	0.103676	nosig
M1194_POS	-0.0778089	0.928395	0.0216372	nosig	0.637404	0.452989	0.180084	nosig
M1195_POS	2.38058	0.00146529	0.47873	nosig	1.30095	0.120149	0.335362	nosig
M1196_POS	2.97118	0.0493601	0.463247	nosig	1.19196	0.00714473	0.247062	nosig
M1197_POS	1.75687	0.0816015	0.916926	nosig	0.796409	0.423652	0.421014	nosig
M1198_POS	1.5977	0.072382	0.982501	nosig	0.775525	0.436139	0.448373	nosig
M1199_POS	1.04659	0.524906	0.266982	nosig	0.080508	0.93921	0.056445	nosig
M1200_POS	1.94606	0.166135	1.43347	nosig	1.356	0.125456	1.12961	nosig
M1201_POS	2.28559	0.0550942	0.423867	nosig	1.18187	0.0113614	0.338231	nosig
M1202_POS	0.992275	0.0101083	2.36276	up	0.569867	0.166105	1.63779	nosig
M1203_POS	-3.60842	0.363087	0.485951	nosig	0.537664	0.347399	0.0745643	nosig
M1204_POS	2.64562	0.00284504	0.351105	nosig	2.34715	0.00946665	0.477761	nosig
M1205_POS	3.41244	0.22583	0.293131	nosig	-1.15753	0.593909	0.194682	nosig
M1206_POS	0.663509	0.53152	0.162055	nosig	-0.275022	0.745244	0.0622328	nosig
M1207_POS	-5.18673	0.373041	0.253289	nosig	-1.03361	0.177763	0.0498336	nosig
M1208_POS	0.442459	0.459607	0.174324	nosig	1.10667	0.233876	0.352112	nosig
M1209_POS	0.253849	0.616256	0.209392	nosig	0.832747	0.279003	0.590341	nosig
M1210_POS	0.350181	0.429449	0.245579	nosig	0.860214	0.269223	0.45267	nosig
M1211_POS	0.467169	0.445318	0.174958	nosig	0.800681	0.142653	0.21848	nosig
M1212_POS	2.12908	0.0617691	0.551825	nosig	2.34397	0.0526292	0.502074	nosig
M1213_POS	-4.6799	0.377606	0.205167	nosig	1.06258	0.19646	0.03652	nosig
M1214_POS	2.39897	0.0525337	0.427995	nosig	2.41606	0.100329	0.331894	nosig
M1215_POS	0.588119	0.600796	0.134329	nosig	-0.0883116	0.966949	0.00375915	nosig
M1216_POS	1.11066	0.5341	0.162326	nosig	0.0538464	0.958145	0.0263918	nosig
M1217_POS	2.57092	0.0768302	0.400423	nosig	1.9744	0.120533	0.242424	nosig
M1218_POS	1.56043	0.200787	0.395448	nosig	1.01621	0.0379642	0.35409	nosig
M1219_POS	1.44029	0.0465538	4.41726	up	1.00953	0.078821	3.45298	nosig
M1220_POS	-0.00906159	0.995064	0.0847688	nosig	-0.895539	0.538052	0.358837	nosig
M1221_POS	0.868431	0.564625	0.189255	nosig	0.026535	0.97704	0.0250743	nosig
M1222_POS	-0.305932	0.299833	0.164256	nosig	0.522198	0.57851	0.204016	nosig
M1223_POS	-0.331764	0.368534	0.159093	nosig	0.328367	0.764281	0.116821	nosig
M1224_POS	1.89663	0.0576058	2.06623	nosig	1.2676	0.122637	1.49057	nosig
M1225_POS	0.812704	0.0402305	1.7255	up	0.846691	0.0368843	2.00564	up
M1226_POS	1.60645	0.00546688	0.515771	nosig	-0.266391	0.672582	0.129877	nosig
M1227_POS	0.691688	0.0150977	0.822711	nosig	0.71743	0.125347	0.791564	nosig
M1228_POS	-0.424732	0.498617	0.194042	nosig	0.203177	0.771372	0.0937672	nosig
M1229_POS	0.603511	0.296251	0.344013	nosig	0.684607	0.0942509	0.518779	nosig
M1230_POS	-0.175217	0.588537	0.0893055	nosig	-0.543035	0.0603809	0.455617	nosig
M1231_POS	0.212334	0.592503	0.0843535	nosig	0.148339	0.831823	0.0625922	nosig
M1232_POS	3.15419	0.0210599	1.15852	up	2.32955	0.000311918	1.23112	up
M1233_POS	2.99191	0.0212506	1.39183	up	2.18214	0.000266291	1.48546	up
M1234_POS	-2.95323	0.0968758	0.495738	nosig	1.84112	0.485521	0.115058	nosig
M1235_POS	1.65058	0.0572141	0.493924	nosig	1.18212	0.0508326	0.434771	nosig
M1236_POS	-0.517584	0.324532	0.505244	nosig	-0.581127	0.500594	0.486676	nosig
M1237_POS	1.40223	0.0651883	0.508643	nosig	0.841553	0.031506	0.411259	nosig
M1238_POS	0.447647	0.664142	0.437103	nosig	-0.00697384	0.992246	0.0480002	nosig
M1239_POS	0.174957	0.351303	0.675715	nosig	0.0226891	0.969437	0.0466037	nosig
M1240_POS	-0.557069	0.604032	0.272625	nosig	-0.419186	0.354533	0.252918	nosig
M1241_POS	1.47397	0.411025	0.27989	nosig	1.4642	0.0901722	0.477522	nosig
M1242_POS	-0.661785	0.296612	0.290067	nosig	0.20506	0.785124	0.0879008	nosig
M1243_POS	-0.29059	0.5293	0.4368	nosig	0.434216	0.490395	0.682855	nosig
M1244_POS	-0.145833	0.698496	0.270866	nosig	0.435331	0.474995	0.747284	nosig
M1245_POS	0.91489	0.175339	0.692565	nosig	0.314234	0.329986	0.448337	nosig
M1246_POS	1.20237	0.120131	1.97556	nosig	0.589128	0.321716	1.42051	nosig
M1247_POS	1.03256	0.127777	0.724837	nosig	0.409771	0.482831	0.445726	nosig
M1248_POS	-4.7091	0.361176	0.285761	nosig	0.261312	0.475832	0.0214876	nosig
M1249_POS	1.64957	0.193202	0.0645951	nosig	-1.44622	0.38782	0.233236	nosig
M1250_POS	2.36241	0.00378222	0.698564	nosig	1.25757	0.021507	0.857042	nosig
M1251_POS	2.01501	0.0741169	0.484252	nosig	0.98704	0.163656	0.308556	nosig
M1252_POS	5.82408	0.377335	0.598516	nosig	-1.61823	0.235493	0.171546	nosig
M1253_POS	2.36984	0.100799	0.848038	nosig	2.81288	0.00151778	0.779288	nosig
M1254_POS	-4.09409	0.369191	0.363865	nosig	0.69952	0.405269	0.0408113	nosig
M1255_POS	1.75767	0.0221259	0.431131	nosig	0.372221	0.54803	0.160748	nosig
M1256_POS	1.81318	0.0140476	0.282508	nosig	0.616884	0.414824	0.149601	nosig
M1257_POS	0.462569	0.403915	0.0998085	nosig	0.539069	0.431721	0.16511	nosig
M1258_POS	2.06453	0.0184097	0.560089	nosig	1.13663	0.237172	0.38977	nosig
M1259_POS	-1.78855	0.0661643	0.538622	nosig	-0.738786	0.325207	0.261844	nosig
M1260_POS	0.721139	0.658946	0.14766	nosig	0.0138695	0.987805	0.0195342	nosig
M1261_POS	-0.0640461	0.906558	0.703138	nosig	0.330148	0.0723118	2.25914	nosig
M1262_POS	-0.769614	0.381762	1.06608	nosig	-0.1837	0.550777	0.42398	nosig
M1263_POS	-0.221671	0.447848	0.59563	nosig	0.0896291	0.530949	0.268994	nosig
M1264_POS	-0.571026	0.565096	1.12505	nosig	0.342228	0.18991	0.899035	nosig
M1265_POS	2.91002	0.000773797	1.1541	up	1.47897	0.0601594	0.7983	nosig
M1266_POS	1.78598	0.43903	0.224582	nosig	-1.39921	0.50886	0.234766	nosig
M1267_POS	-1.62479	0.526105	0.834317	nosig	1.19295	0.105528	0.57052	nosig
M1268_POS	2.80519	0.000862643	0.451083	nosig	1.06508	0.191369	0.229495	nosig
M1269_POS	-0.240191	0.62441	0.174305	nosig	-0.252433	0.728332	0.162862	nosig
M1270_POS	-0.547814	0.580825	0.784587	nosig	0.30462	0.095423	0.645349	nosig
M1271_POS	-2.34538	0.390522	0.171654	nosig	0.591783	0.182581	0.0506819	nosig
M1272_POS	-2.29573	0.224954	0.231543	nosig	-0.523234	0.153925	0.0861663	nosig
M1273_POS	-3.67274	0.387204	0.269056	nosig	-0.697958	0.49341	0.0460064	nosig
M1274_POS	-2.0456	0.458657	0.170469	nosig	0.118528	0.800455	0.00961977	nosig
M1275_POS	-1.60268	0.530996	1.34821	nosig	0.855634	0.069769	0.782849	nosig
M1276_POS	0.944635	0.101556	1.40035	nosig	1.40877	0.049115	1.93055	up
M1277_POS	-1.57891	0.531231	0.784796	nosig	1.19888	0.104894	0.554964	nosig
M1278_POS	0.698774	0.445787	0.151741	nosig	1.5027	0.0301476	0.440049	nosig
M1279_POS	-1.09595	0.584759	0.154784	nosig	1.01674	0.000510645	0.170247	nosig
M1280_POS	0.164352	0.757399	0.174506	nosig	0.243272	0.716862	0.159414	nosig
M1281_POS	0.912727	0.0872373	0.611242	nosig	0.418387	0.343101	0.360321	nosig
M1282_POS	0.75698	0.11385	3.25218	nosig	0.472182	0.307359	2.3324	nosig
M1283_POS	0.979924	0.0833548	0.283184	nosig	0.351196	0.446741	0.135574	nosig
M1284_POS	0.538898	0.343785	0.370004	nosig	0.5497	0.117558	0.479198	nosig
M1285_POS	0.835605	0.0986681	0.456078	nosig	0.552938	0.196361	0.372316	nosig
M1286_POS	2.02772	0.0061593	5.31342	up	1.62899	0.00329309	5.72266	up
M1287_POS	4.27023	0.0337859	0.624882	nosig	6.09677	0.00806676	1.08288	up
M1288_POS	4.68586	0.00259157	0.777988	nosig	5.0458	0.0199966	0.878102	nosig
M1289_POS	2.91404	0.00701989	1.31769	up	2.33616	0.00101757	1.48847	up
M1290_POS	2.86137	0.00376615	5.22106	up	2.38597	0.0058428	5.76302	up
M1291_POS	2.21922	0.00286751	0.672523	nosig	1.61473	0.00295203	0.741561	nosig
M1292_POS	-0.376823	0.518332	0.220093	nosig	-0.0461578	0.933847	0.0213785	nosig
M1293_POS	0.716972	0.615531	0.236596	nosig	0.065914	0.943427	0.0468854	nosig
M1294_POS	-3.60469	0.387762	0.389046	nosig	0.607063	0.0628976	0.0887015	nosig
M1295_POS	-3.81211	0.350182	0.5306	nosig	2.62582	0.276792	0.173849	nosig
M1296_POS	0.385539	0.0417987	1.19511	up	0.470148	0.00296008	1.49754	up
M1297_POS	0.84761	0.21433	0.521187	nosig	0.17826	0.732902	0.150509	nosig
M1298_POS	5.44403	0.0739466	0.352958	nosig	3.0165	0.0169811	0.250268	nosig
M1299_POS	5.57269	0.0660969	0.474075	nosig	3.09701	0.0188877	0.320448	nosig
M1300_POS	1.70705	0.101345	0.526161	nosig	0.374635	0.567907	0.145858	nosig
M1301_POS	-2.55013	0.283899	0.410005	nosig	-0.878017	0.410391	0.0548995	nosig
M1302_POS	3.16005	0.00476549	1.129	up	3.32309	0.00463684	1.63578	up
M1303_POS	-0.531288	0.686904	0.227492	nosig	1.28908	0.0211329	0.470241	nosig
M1304_POS	3.10282	0.0929767	0.376426	nosig	0.98929	0.178672	0.166347	nosig
M1305_POS	-0.101263	0.951833	0.0529933	nosig	2.77721	0.0673341	0.279962	nosig
M1306_POS	0.635909	0.552271	0.273875	nosig	1.19333	0.0126244	0.77965	nosig
M1307_POS	0.683258	0.518485	1.18812	nosig	1.11769	0.0261115	3.09167	up
M1308_POS	-0.444973	0.180959	0.358107	nosig	-0.497128	0.253259	0.44379	nosig
M1309_POS	-5.38311	0.303226	0.531996	nosig	0.174353	0.395551	0.0231224	nosig
M1310_POS	0.628585	0.560602	0.912363	nosig	1.1555	0.0273933	2.68635	up
M1311_POS	0.831694	0.294712	0.856074	nosig	0.466332	0.357494	0.81446	nosig
M1312_POS	1.04252	0.249687	0.811217	nosig	0.926953	0.024771	1.17832	up
M1313_POS	0.571217	0.62652	0.206096	nosig	1.12965	0.0300058	0.69754	nosig
M1314_POS	2.45951	0.0297826	0.537438	nosig	2.26559	7.62e-05	0.465019	nosig
M1315_POS	2.2215	0.0485957	0.630255	nosig	2.24154	0.00232042	0.538735	nosig
M1316_POS	-0.90991	0.500126	0.400223	nosig	0.659862	0.241008	0.323754	nosig
M1317_POS	0.833571	0.0548305	0.567953	nosig	1.71439	0.04637	0.77699	nosig
M1318_POS	-0.282659	0.369328	0.126603	nosig	-0.200357	0.683127	0.0981033	nosig
M1319_POS	-1.11108	0.303272	0.33833	nosig	-0.522689	0.173044	0.257351	nosig
M1320_POS	-0.420428	0.362702	1.28124	nosig	-0.0932947	0.711684	0.436502	nosig
M1321_POS	-0.216256	0.713824	0.211897	nosig	0.28762	0.599389	0.244745	nosig
M1322_POS	0.380815	0.391262	0.200091	nosig	1.58083	0.057725	0.361683	nosig
M1323_POS	-1.06882	0.0153088	0.642755	nosig	-0.54632	0.445083	0.279466	nosig
M1324_POS	2.14964	0.00125815	0.2275	nosig	1.41121	0.235677	0.239813	nosig
M1325_POS	-0.307676	0.356947	0.144069	nosig	-0.0201474	0.926146	0.00790413	nosig
M1326_POS	0.213857	0.577593	0.119246	nosig	0.0722157	0.855946	0.0370498	nosig
M1327_POS	1.08219	0.49657	0.159876	nosig	0.132863	0.883213	0.0355336	nosig
M1328_POS	-0.164584	0.727187	0.038669	nosig	0.154942	0.692447	0.342728	nosig
M1329_POS	-0.294927	0.811674	0.173659	nosig	1.29456	0.144151	0.443449	nosig
M1330_POS	3.89194	0.00165518	1.43055	up	4.24234	0.00331389	2.07128	up
M1331_POS	4.72144	0.104655	0.431338	nosig	3.11862	0.000994313	0.253634	nosig
M1332_POS	-3.80646	0.38158	0.652159	nosig	-0.283888	0.739564	0.0354275	nosig
M1333_POS	1.3335	0.117036	1.14347	nosig	1.76296	0.0434869	1.41791	up
M1334_POS	-0.552891	0.46035	0.167134	nosig	-0.171545	0.791376	0.0717372	nosig
M1335_POS	-5.4366	0.369259	0.257484	nosig	1.26698	0.339268	0.0439711	nosig
M1336_POS	-0.210978	0.677207	0.135231	nosig	0.0386407	0.938624	0.0243051	nosig
M1337_POS	1.48431	0.132802	0.135719	nosig	2.86079	0.124894	0.444568	nosig
M1338_POS	-1.76258	0.459018	0.147296	nosig	-0.957873	0.540634	0.077377	nosig
M1339_POS	-1.50614	0.507591	0.30004	nosig	-1.5325	0.437749	0.24203	nosig
M1340_POS	2.11562	0.00571803	1.80244	up	1.507	0.0158402	1.85751	up
M1341_POS	-3.67205	0.377884	1.14431	nosig	-1.14802	0.313226	0.194244	nosig
M1342_POS	-0.361505	0.530969	0.138984	nosig	-0.621736	0.29703	0.252092	nosig
M1343_POS	1.18372	0.157083	0.846031	nosig	0.75254	0.158765	0.644073	nosig
M1344_POS	2.42349	0.00934316	0.510809	nosig	0.868027	0.0729092	0.26512	nosig
M1345_POS	1.16311	0.182581	0.389618	nosig	0.565727	0.300912	0.244233	nosig
M1346_POS	1.01796	0.544371	0.17365	nosig	0.255265	0.789791	0.0814084	nosig
M1347_POS	1.11722	0.246682	0.268736	nosig	0.365152	0.478542	0.127216	nosig
M1348_POS	0.889902	0.108594	1.25511	nosig	0.531132	0.1543	0.9405	nosig
M1349_POS	0.678488	0.20861	0.613561	nosig	0.327704	0.367455	0.351377	nosig
M1350_POS	0.918898	0.246821	0.271656	nosig	0.0983984	0.839349	0.049358	nosig
M1351_POS	0.911193	0.160763	0.891184	nosig	0.400791	0.334985	0.515651	nosig
M1352_POS	0.910037	0.125278	1.51806	nosig	0.564587	0.143184	1.15315	nosig
M1353_POS	0.81072	0.0793178	1.73559	nosig	0.841361	0.0161181	1.81639	up
M1354_POS	1.48329	0.0283101	0.524254	nosig	2.16712	0.0523503	0.877016	nosig
M1355_POS	-0.0831883	0.893586	0.0670204	nosig	-0.0377486	0.920672	0.0270035	nosig
M1356_POS	3.18068	0.0432342	0.377609	nosig	2.09849	0.0210458	0.339581	nosig
M1357_POS	0.133345	0.884295	0.167849	nosig	0.523718	0.422063	0.822856	nosig
M1358_POS	-0.181492	0.763767	0.125452	nosig	-0.182645	0.721459	0.135184	nosig
M1359_POS	-0.532031	0.620027	0.146253	nosig	0.822778	0.18638	0.199496	nosig
M1360_POS	1.35924	0.373535	0.420352	nosig	1.28697	0.223058	0.583634	nosig
M1361_POS	2.09865	0.0944578	0.833632	nosig	1.86003	0.170967	0.739449	nosig
M1362_POS	2.05227	0.100588	1.96218	nosig	1.74978	0.169214	1.69678	nosig
M1363_POS	1.98138	0.0883358	1.00674	nosig	1.57749	0.186393	0.836646	nosig
M1364_POS	2.05013	0.097455	2.40249	nosig	1.73472	0.172052	2.06974	nosig
M1365_POS	1.99885	0.0930537	1.76102	nosig	1.89048	0.169501	1.59718	nosig
M1366_POS	2.00455	0.135358	0.638449	nosig	2.25167	0.177899	0.680876	nosig
M1367_POS	1.3635	0.368296	0.396227	nosig	1.27086	0.225654	0.540774	nosig
M1368_POS	1.33829	0.392082	0.135821	nosig	1.33998	0.210126	0.200576	nosig
M1369_POS	2.16647	0.117955	0.554086	nosig	2.13271	0.132338	0.508242	nosig
M1370_POS	-0.525552	0.639189	0.15768	nosig	0.648838	0.271284	0.214286	nosig
M1371_POS	0.320391	0.314672	0.28379	nosig	0.422454	0.235879	0.375203	nosig
M1372_POS	-0.351499	0.713383	0.248086	nosig	0.773359	0.280862	0.491583	nosig
M1373_POS	-0.306125	0.763748	0.105203	nosig	0.71729	0.430079	0.185591	nosig
M1374_POS	-0.900726	0.624252	0.370484	nosig	-1.54746	0.303947	0.430904	nosig
M1375_POS	-0.972291	0.0928733	0.553409	nosig	-0.395368	0.322963	0.190037	nosig
M1376_POS	4.40398	0.0259622	0.762819	nosig	3.16991	0.00106035	0.526598	nosig
M1377_POS	2.54269	0.0548569	1.45427	nosig	1.0131	0.25956	0.608964	nosig
M1378_POS	2.35227	0.0584703	1.36077	nosig	0.906503	0.351276	0.491055	nosig
M1379_POS	1.57682	0.0974675	0.382525	nosig	1.32608	0.0221437	0.415549	nosig
M1380_POS	-0.714187	0.312631	1.65982	nosig	-0.132469	0.836965	0.399912	nosig
M1381_POS	2.66364	0.0370346	1.01962	up	0.686745	0.250001	0.55823	nosig
M1382_POS	2.65917	0.0336887	0.853877	nosig	0.593938	0.315788	0.408393	nosig
M1383_POS	2.40913	0.0484258	0.447665	nosig	0.637585	0.395688	0.229727	nosig
M1384_POS	2.0481	0.0156516	1.28163	up	0.519621	0.585407	0.451519	nosig
M1385_POS	-1.7285	0.499664	1.34786	nosig	-1.02645	0.562553	0.619661	nosig
M1386_POS	2.73366	0.00162723	1.25917	up	1.24912	0.0453474	1.17407	up
M1387_POS	0.942808	0.53598	0.170713	nosig	-0.0571968	0.951881	0.00355248	nosig
M1388_POS	1.74025	0.0263384	0.121861	nosig	1.12804	0.62673	0.222064	nosig
M1389_POS	-0.534852	0.407881	0.438989	nosig	-0.0261489	0.965619	0.000592594	nosig
M1390_POS	-0.202067	0.755319	0.183873	nosig	-0.191404	0.46236	0.23956	nosig
M1391_POS	-0.467719	0.431656	0.340378	nosig	-0.0722437	0.842815	0.0713948	nosig
M1392_POS	-0.346738	0.535261	0.621904	nosig	0.103753	0.83458	0.226683	nosig
M1393_POS	1.22706	0.0532889	1.07076	nosig	1.20557	0.151245	0.768097	nosig
M1394_POS	2.02756	0.0213237	0.485255	nosig	1.30523	0.0699204	0.367171	nosig
M1395_POS	0.748111	0.144858	0.0405402	nosig	5.97736	0.222009	0.435333	nosig
M1396_POS	0.605851	0.339361	0.464253	nosig	0.305454	0.64751	0.252793	nosig
M1397_POS	1.54166	0.0275521	2.40094	up	1.12573	0.0438895	1.8904	up
M1398_POS	-0.0656931	0.951562	0.0962551	nosig	0.172414	0.754372	0.107878	nosig
M1399_POS	1.14334	0.17738	0.671924	nosig	0.781523	0.0472826	0.646327	nosig
M1400_POS	1.37683	0.122376	0.413751	nosig	0.99563	0.101979	0.317781	nosig
M1401_POS	-0.546344	0.316151	1.01308	nosig	-0.194358	0.775624	0.371928	nosig
M1402_POS	-0.608713	0.423788	0.304788	nosig	0.0272025	0.96637	0.0390037	nosig
M1403_POS	3.20264	0.0486402	0.210807	nosig	4.67394	0.0363365	0.383938	nosig
M1404_POS	2.19236	0.00121517	0.455005	nosig	1.34772	0.00810492	0.332099	nosig
M1405_POS	3.6369	0.0549034	1.22705	nosig	2.42799	0.0417158	0.973458	nosig
M1406_POS	-5.05897	0.36176	0.357832	nosig	0.0115039	0.982344	0.000443537	nosig
M1407_POS	0.613004	0.195306	0.322305	nosig	0.759144	0.110456	0.498897	nosig
M1408_POS	0.91353	0.0137626	0.888597	nosig	1.33692	0.0219646	1.11266	up
M1409_POS	1.04785	0.00899553	0.563565	nosig	1.40994	0.0217407	0.648166	nosig
M1410_POS	0.930356	0.011808	0.503203	nosig	1.28379	0.0295542	0.557962	nosig
M1411_POS	1.17151	0.167928	0.477202	nosig	1.40904	0.152559	0.604179	nosig
M1412_POS	-0.00677278	0.995783	0.0125073	nosig	-0.244628	0.716358	0.0531744	nosig
M1413_POS	1.15284	0.196593	0.20922	nosig	1.76643	0.220648	0.28369	nosig
M1414_POS	1.3969	0.120243	0.42661	nosig	1.71965	0.19013	0.501236	nosig
M1415_POS	2.79771	0.0127445	0.39293	nosig	0.97322	0.169544	0.225943	nosig
M1416_POS	2.97829	0.039323	0.598462	nosig	3.37317	6.87e-05	0.849751	nosig
M1417_POS	2.43662	0.029541	0.732293	nosig	2.91819	6.09e-05	1.05491	up
M1418_POS	-0.742935	0.183788	5.56636	nosig	-0.129173	0.745454	1.53519	nosig
M1419_POS	1.42023	0.0127884	0.280086	nosig	1.7129	0.111817	0.365353	nosig
M1420_POS	-0.616411	0.270987	0.430018	nosig	-0.101682	0.859676	0.101512	nosig
M1421_POS	1.39241	0.00954402	0.167095	nosig	2.44323	0.157297	0.340602	nosig
M1422_POS	1.95223	0.341047	0.233537	nosig	1.32181	0.166529	0.265846	nosig
M1423_POS	0.00563814	0.996707	0.0214131	nosig	-2.26928	0.29568	0.165583	nosig
M1424_POS	0.491831	0.517817	0.161215	nosig	0.566324	0.322308	0.307687	nosig
M1425_POS	2.35647	0.0343015	0.786091	nosig	1.55327	0.00631122	0.525081	nosig
M1426_POS	3.58077	0.00313137	0.441377	nosig	1.8212	0.199563	0.33089	nosig
M1427_POS	3.28839	0.00313752	0.497892	nosig	2.15475	0.127022	0.42081	nosig
M1428_POS	4.29021	0.00632728	0.699874	nosig	4.90699	0.0353948	0.659125	nosig
M1429_POS	-1.63475	0.271762	0.222019	nosig	-1.95775	0.128394	0.432317	nosig
M1430_POS	-0.226872	0.642016	0.214757	nosig	-0.395868	0.31011	0.403115	nosig
M1431_POS	-0.773857	0.0237357	0.294055	nosig	-1.40092	0.261042	0.330288	nosig
M1432_POS	-0.739156	0.0739289	0.265964	nosig	-0.317011	0.404932	0.15123	nosig
M1433_POS	1.27479	4.11e-05	0.448853	nosig	2.43676	0.010021	0.41931	nosig
M1434_POS	0.998026	0.328358	0.278172	nosig	0.94938	0.0987463	0.367153	nosig
M1435_POS	-0.307667	0.598447	0.257971	nosig	-0.308077	0.520659	0.382844	nosig
M1436_POS	-0.000400953	0.999245	0.0256122	nosig	0.54461	0.375607	0.193017	nosig
M1437_POS	1.4434	0.404144	0.292374	nosig	1.03481	0.129773	0.378928	nosig
M1438_POS	-0.215573	0.462627	0.414973	nosig	0.220512	0.73395	0.195519	nosig
M1439_POS	0.997597	0.513802	0.354744	nosig	0.422982	0.29973	0.322027	nosig
M1440_POS	-4.01963	0.365892	0.168732	nosig	1.85871	0.367264	0.063756	nosig
M1441_POS	-0.313874	0.597183	0.145748	nosig	-0.417973	0.549968	0.175517	nosig
M1442_POS	1.40448	0.407547	0.296899	nosig	0.887145	0.151285	0.338366	nosig
M1443_POS	-4.13815	0.34679	0.506354	nosig	-0.774676	0.15346	0.109239	nosig
M1444_POS	-0.359071	0.628734	0.168369	nosig	-0.0277571	0.971201	0.00284481	nosig
M1445_POS	-0.601608	0.337503	0.305345	nosig	-0.335599	0.504806	0.204862	nosig
M1446_POS	0.834473	0.249728	0.564847	nosig	0.222676	0.4366	0.31128	nosig
M1447_POS	0.45611	0.640986	0.576088	nosig	0.466012	0.427523	1.05174	nosig
M1448_POS	1.16006	0.119057	0.475114	nosig	0.324949	0.582286	0.165309	nosig
M1449_POS	0.493149	0.614336	0.571504	nosig	0.525926	0.388457	1.02763	nosig
M1450_POS	0.168587	0.866402	0.0347943	nosig	0.00820666	0.986614	0.0364001	nosig
M1451_POS	1.12621	0.40801	0.184515	nosig	0.736606	0.195123	0.223353	nosig
M1452_POS	-0.798207	0.419708	3.63535	nosig	-0.086039	0.753016	0.670366	nosig
M1453_POS	-1.00734	0.0517291	0.703133	nosig	-0.832133	0.0173012	0.631815	nosig
M1454_POS	-0.430594	0.619881	0.189835	nosig	-0.160194	0.53304	0.0892118	nosig
M1455_POS	-0.795279	0.412664	0.249271	nosig	-0.209732	0.442458	0.100028	nosig
M1456_POS	-0.547557	0.543868	0.408838	nosig	-1.23339	0.168303	0.750472	nosig
M1457_POS	-0.586876	0.643364	0.139243	nosig	-0.125908	0.632506	0.0413591	nosig
M1458_POS	-0.471838	0.515287	0.151785	nosig	-3.05885	0.128134	1.04498	nosig
M1459_POS	-2.23286	0.420851	0.744346	nosig	-0.0796734	0.918858	0.0335922	nosig
M1460_POS	-2.15176	0.455161	0.280979	nosig	1.01018	0.480613	0.0668068	nosig
M1461_POS	3.29945	0.10127	0.474802	nosig	1.13598	0.471792	0.244608	nosig
M1462_POS	-2.34404	0.451055	0.234911	nosig	1.40586	0.357426	0.0638426	nosig
M1463_POS	3.75341	0.00723802	1.81204	up	2.77562	0.0102115	1.78288	up
M1464_POS	2.34352	0.0347412	2.57065	up	2.95592	0.00027838	3.69092	up
M1465_POS	2.33445	0.0344373	0.630989	nosig	3.08698	0.000224064	0.928682	nosig
M1466_POS	1.34426	0.416728	0.211533	nosig	0.885735	0.17814	0.236119	nosig
M1467_POS	-4.6378	0.265788	0.749231	nosig	-2.39295	0.22751	0.199767	nosig
M1468_POS	1.16198	0.0741925	0.683136	nosig	1.16166	0.00149462	0.811205	nosig
M1469_POS	3.32953	0.0214616	1.49531	up	1.78679	0.066866	0.989826	nosig
M1470_POS	1.49836	0.0269851	0.732702	nosig	1.01657	0.0216087	0.663078	nosig
M1471_POS	0.431211	0.474718	0.112754	nosig	0.857083	0.395621	0.225101	nosig
M1472_POS	3.35138	0.022206	0.763653	nosig	1.52089	0.149195	0.474176	nosig
M1473_POS	1.32873	0.411598	0.22881	nosig	0.901747	0.207667	0.27096	nosig
M1474_POS	0.0109493	0.993155	0.176031	nosig	0.591178	0.0578679	0.91327	nosig
M1475_POS	1.13542	0.343117	0.165734	nosig	1.36889	0.0610891	0.293189	nosig
M1476_POS	1.2266	0.135486	0.939939	nosig	1.26284	0.0111372	1.24726	up
M1477_POS	-1.04091	0.513273	0.489882	nosig	-0.212555	0.654339	0.110684	nosig
M1478_POS	0.992347	0.189655	0.593703	nosig	1.22609	0.0507267	0.936143	nosig
M1479_POS	0.236288	0.796659	0.15401	nosig	0.20663	0.575736	0.306695	nosig
M1480_POS	-1.69951	0.309714	0.720789	nosig	-0.155649	0.663051	0.115697	nosig
M1481_POS	2.75174	0.0446874	0.684703	nosig	4.00131	0.0266069	0.784299	nosig
M1482_POS	-0.455409	0.796487	0.0708803	nosig	1.45454	0.219578	0.119662	nosig
M1483_POS	1.53421	0.0132591	1.31142	up	1.00729	0.0500821	1.03704	nosig
M1484_POS	0.270102	0.757539	0.224138	nosig	0.05364	0.910492	0.0823863	nosig
M1485_POS	-0.905758	0.273424	2.52756	nosig	0.0181027	0.980516	0.186801	nosig
M1486_POS	1.01017	0.592769	0.133418	nosig	-2.85068	0.408569	0.457174	nosig
M1487_POS	0.103062	0.674244	0.129245	nosig	1.09526	0.00731391	0.572243	nosig
M1488_POS	1.76143	0.0269026	0.514776	nosig	1.65431	0.0105407	0.56988	nosig
M1489_POS	-1.91338	0.474244	0.68782	nosig	-0.200527	0.841165	0.0804357	nosig
M1490_POS	0.775237	0.641029	0.0955877	nosig	-3.10766	0.381336	0.371136	nosig
M1491_POS	0.101505	0.929626	0.0121394	nosig	1.39174	0.0379058	0.221858	nosig
M1492_POS	-2.2743	0.46029	0.42228	nosig	-0.507256	0.6773	0.0873711	nosig
M1493_POS	0.28221	0.81646	0.0200889	nosig	1.61424	0.0554899	0.220669	nosig
M1494_POS	0.358763	0.750649	0.140158	nosig	1.45567	0.0293147	0.877853	nosig
M1495_POS	0.455536	0.698928	0.105363	nosig	1.51769	0.0333132	0.430526	nosig
M1496_POS	2.32953	0.0848683	0.304332	nosig	2.5758	0.0377422	0.249381	nosig
M1497_POS	-0.765888	0.33034	0.829916	nosig	-0.0940363	0.908094	0.086216	nosig
M1498_POS	0.25145	0.55451	0.112568	nosig	0.758218	0.262997	0.328854	nosig
M1499_POS	-3.58792	0.314756	0.333828	nosig	-5.86794	0.147941	0.883605	nosig
M1500_POS	2.02315	0.086272	1.82117	nosig	0.786513	0.292224	1.08832	nosig
M1501_POS	-0.362064	0.490832	0.473028	nosig	-0.394191	0.48393	0.574714	nosig
M1502_POS	0.273044	0.275033	0.123547	nosig	0.469733	0.00181146	0.211372	nosig
M1503_POS	1.84897	0.106695	1.30589	nosig	0.634591	0.447204	0.563298	nosig
M1504_POS	0.31509	0.428452	0.101528	nosig	0.545897	0.00303083	0.188235	nosig
M1505_POS	0.220178	0.0913021	0.192252	nosig	0.424164	0.00147141	0.281158	nosig
M1506_POS	0.0943168	0.576971	0.642656	nosig	0.513083	0.00509389	2.45382	up
M1507_POS	0.19503	0.595726	0.129708	nosig	0.521288	0.00101794	0.363891	nosig
M1508_POS	0.0580114	0.827659	0.0524591	nosig	0.481116	0.00116607	0.686249	nosig
M1509_POS	-0.796643	0.532628	0.320929	nosig	0.278749	0.333017	0.16127	nosig
M1510_POS	-4.74146	0.372914	2.41932	nosig	-0.500607	0.666492	0.144139	nosig
M1511_POS	1.23304	0.188134	0.208398	nosig	2.21395	0.0252586	0.448753	nosig
M1512_POS	1.08974	0.196175	0.448489	nosig	2.16205	0.0226277	1.03583	up
M1513_POS	0.3187	0.628317	0.301678	nosig	-0.442899	0.527297	0.634104	nosig
M1514_POS	0.922957	0.518567	0.215765	nosig	0.520985	0.189015	0.255182	nosig
M1515_POS	0.331553	0.810477	0.0902943	nosig	-0.0350126	0.964303	0.00430147	nosig
M1516_POS	1.96063	0.0248991	0.294182	nosig	1.8575	0.00423572	0.360441	nosig
M1517_POS	1.36031	0.0991037	0.635469	nosig	1.90992	0.00427942	1.06998	up
M1518_POS	-0.159228	0.661511	0.132669	nosig	-0.435053	0.543954	0.282487	nosig
M1519_POS	0.0572971	0.910007	0.0790875	nosig	1.22777	0.387074	0.530318	nosig
M1520_POS	3.35736	0.00149571	1.12149	up	1.93352	0.0251321	1.05753	up
M1521_POS	3.50176	0.00129506	0.405024	nosig	2.08536	0.0161194	0.390793	nosig
M1522_POS	3.11182	0.00270586	0.81984	nosig	2.08882	0.0188227	0.805356	nosig
M1523_POS	0.924363	0.00500824	1.39373	up	0.279235	0.467841	0.575877	nosig
M1524_POS	-0.637872	0.726637	0.827014	nosig	1.18177	0.163671	1.0874	nosig
M1525_POS	1.83694	0.024447	0.600487	nosig	0.258192	0.517923	0.183939	nosig
M1526_POS	0.196476	0.273594	0.563353	nosig	-0.0442663	0.89896	0.133945	nosig
M1527_POS	0.927245	0.00511259	5.38695	up	0.287416	0.429049	2.29486	nosig
M1528_POS	-0.401622	0.545733	0.948964	nosig	-0.341648	0.759498	0.650369	nosig
M1529_POS	-0.706022	0.705266	0.730996	nosig	1.18952	0.156606	0.891706	nosig
M1530_POS	-0.170309	0.912272	0.144672	nosig	1.05981	0.196723	0.436489	nosig
M1531_POS	1.13367	0.000980055	0.530756	nosig	0.2562	0.501228	0.177087	nosig
M1532_POS	-0.719046	0.703859	0.315123	nosig	1.21362	0.17845	0.368682	nosig
M1533_POS	1.81509	0.00103498	0.841008	nosig	0.160196	0.790276	0.122045	nosig
M1534_POS	-0.856976	0.65296	0.388764	nosig	1.98828	0.144976	0.513383	nosig
M1535_POS	-0.600606	0.362124	0.468136	nosig	0.0395962	0.973487	0.0186301	nosig
M1536_POS	-0.912421	0.649137	0.165945	nosig	1.59931	0.0839121	0.189413	nosig
M1537_POS	1.13028	0.0368705	0.33095	nosig	0.391921	0.338581	0.259487	nosig
M1538_POS	-0.5641	0.35953	0.676362	nosig	-0.358717	0.700799	0.393887	nosig
M1539_POS	-0.630341	0.312723	0.694684	nosig	-0.308433	0.742011	0.31347	nosig
M1540_POS	0.273995	0.740528	0.0895461	nosig	0.924991	0.285163	0.296848	nosig
M1541_POS	1.0735	0.217971	0.456814	nosig	0.707881	0.0195608	0.464079	nosig
M1542_POS	1.33029	0.170448	1.3278	nosig	1.60592	0.0102845	1.72299	up
M1543_POS	0.542267	0.715484	0.150536	nosig	0.149574	0.862418	0.0564138	nosig
M1544_POS	2.3686	0.0400365	0.747579	nosig	1.68735	0.00308017	0.779982	nosig
M1545_POS	0.678557	0.435529	0.363136	nosig	0.716835	0.192296	0.523742	nosig
M1546_POS	1.02042	0.127169	0.749605	nosig	-0.0299231	0.780352	0.0551231	nosig
M1547_POS	-0.473757	0.645694	0.0970454	nosig	1.11828	0.479661	0.212648	nosig
M1548_POS	1.3451	0.126488	0.311297	nosig	1.54571	0.122937	0.301998	nosig
M1549_POS	-1.10399	0.246338	0.257784	nosig	-1.13016	0.264885	0.153193	nosig
M1550_POS	1.46822	0.00660967	1.05517	up	1.68671	0.00293678	1.13306	up
M1551_POS	1.37451	0.0549282	0.866448	nosig	1.02788	0.0285783	0.831679	nosig
M1552_POS	2.57204	0.055026	0.481903	nosig	1.55689	0.0662893	0.343401	nosig
M1553_POS	-0.325463	0.621605	0.194944	nosig	-0.101504	0.933648	0.0445263	nosig
M1554_POS	-0.418494	0.558412	0.5888	nosig	-0.230104	0.726523	0.540149	nosig
M1555_POS	-1.17729	0.225483	0.999164	nosig	-0.463047	0.492042	0.622686	nosig
M1556_POS	-0.0374394	0.913277	0.068388	nosig	0.134443	0.858901	0.090611	nosig
M1557_POS	-0.0149184	0.96353	0.0856607	nosig	0.108661	0.88151	0.121494	nosig
M1558_POS	2.16788	0.0201789	0.577661	nosig	0.732134	0.175764	0.326829	nosig
M1559_POS	-0.683565	0.52255	0.145837	nosig	0.642851	0.372862	0.125109	nosig
M1560_POS	1.17873	0.00660071	1.4322	up	2.00103	0.00324056	1.93102	up
M1561_POS	1.18076	0.0797798	0.422952	nosig	1.66061	0.0964744	0.456245	nosig
M1562_POS	0.701506	0.367286	0.30182	nosig	0.591022	0.16764	0.339294	nosig
M1563_POS	0.557062	0.268228	0.788266	nosig	0.1859	0.603029	0.353942	nosig
M1564_POS	-4.02173	0.269038	0.394182	nosig	-0.104518	0.888834	0.00783965	nosig
M1565_POS	1.06838	0.308636	0.322995	nosig	1.13887	0.150134	0.318602	nosig
M1566_POS	1.07923	0.101108	0.393898	nosig	0.918442	0.0516064	0.377181	nosig
M1567_POS	1.52739	0.0379758	1.44442	up	1.37827	0.000771306	1.43985	up
M1568_POS	0.781286	0.147499	0.4298	nosig	-0.0776589	0.856309	0.0352741	nosig
M1569_POS	1.09051	0.126511	0.373613	nosig	0.365678	0.467942	0.175754	nosig
M1570_POS	-0.655122	0.457295	0.497363	nosig	0.394103	0.646126	0.453416	nosig
M1571_POS	2.23496	0.04833	0.438212	nosig	1.33165	0.0164766	0.366225	nosig
M1572_POS	-0.331357	0.588263	0.139498	nosig	-0.372116	0.57457	0.146965	nosig
M1573_POS	0.717645	0.168369	0.573943	nosig	1.02001	0.0358694	0.732562	nosig
M1574_POS	1.77676	0.142327	0.274102	nosig	1.47615	0.0444009	0.211967	nosig
M1575_POS	0.871582	0.0189665	0.706053	nosig	0.810006	0.187825	0.612083	nosig
M1576_POS	1.60682	0.0446765	0.501418	nosig	0.734451	0.128626	0.335242	nosig
M1577_POS	-0.625429	0.685694	0.112081	nosig	1.12247	0.197011	0.154591	nosig
M1578_POS	2.74157	0.0969149	0.398223	nosig	1.35824	0.0367703	0.266111	nosig
M1579_POS	-0.710265	0.657502	0.258787	nosig	1.28063	0.0666349	0.372277	nosig
M1580_POS	-0.221511	0.84859	0.0782121	nosig	0.892863	0.258685	0.14911	nosig
M1581_POS	2.15754	0.0177805	0.277887	nosig	2.17406	0.0175272	0.475475	nosig
M1582_POS	0.616524	0.669937	0.135548	nosig	-0.184958	0.825732	0.0322939	nosig
M1583_POS	4.08867	0.0732929	1.53178	nosig	3.34574	0.01662	1.27839	up
M1584_POS	0.684779	0.178679	1.0743	nosig	1.08077	0.0997557	1.25068	nosig
M1585_POS	2.61024	0.019831	0.402509	nosig	2.61447	0.0502159	0.413125	nosig
M1586_POS	2.47832	0.00601427	0.472546	nosig	2.12204	0.000939384	0.584269	nosig
M1587_POS	2.63526	0.0139521	2.09708	up	2.2493	0.00755306	2.52182	up
M1588_POS	-6.29715	0.360002	3.64623	nosig	-8.04467	0.115697	8.12597	nosig
M1589_POS	0.6821	0.631308	0.114977	nosig	0.201935	0.802136	0.0565581	nosig
M1590_POS	2.73586	0.10171	0.595359	nosig	2.36136	0.0665677	0.666489	nosig
M1591_POS	-0.402302	0.591797	0.802651	nosig	0.114042	0.838477	0.383174	nosig
M1592_POS	-0.588843	0.435593	0.51934	nosig	-0.12785	0.80558	0.154041	nosig
M1593_POS	3.73266	0.0183744	0.416504	nosig	2.55755	0.183631	0.394111	nosig
M1594_POS	-1.10882	0.166683	1.86139	nosig	-0.183844	0.792347	0.284901	nosig
M1595_POS	3.41955	0.336598	0.294623	nosig	-1.19339	0.510675	0.177056	nosig
M1596_POS	1.52733	0.0360913	0.727249	nosig	1.48763	0.0122732	0.6971	nosig
M1597_POS	1.81569	0.437408	0.340419	nosig	-1.70658	0.449649	0.462659	nosig
M1598_POS	1.03655	0.579529	0.152919	nosig	-2.06971	0.414826	0.438602	nosig
M1599_POS	-0.644969	0.329049	0.228476	nosig	-0.297832	0.686082	0.104912	nosig
M1600_POS	-1.49992	0.36945	0.526839	nosig	0.971333	0.382248	0.190234	nosig
M1601_POS	-0.571747	0.72559	0.119894	nosig	0.99358	0.283578	0.155141	nosig
M1602_POS	0.473892	0.720479	0.298766	nosig	0.0782229	0.908673	0.0998431	nosig
M1603_POS	1.82775	0.0315916	0.466826	nosig	0.862082	0.276072	0.319835	nosig
M1604_POS	5.59454	0.0977716	0.283848	nosig	5.88521	0.121546	0.288671	nosig
M1605_POS	1.19425	0.213668	0.649233	nosig	1.09854	0.0682605	0.741387	nosig
M1606_POS	-0.114872	0.753355	0.175982	nosig	0.638681	0.243753	0.478811	nosig
M1607_POS	-0.658563	0.338396	0.265309	nosig	0.82741	0.30495	0.214665	nosig
M1608_POS	3.23815	0.00150506	0.452337	nosig	2.92767	0.0157149	0.361721	nosig
M1609_POS	1.12644	0.276487	0.36821	nosig	0.295118	0.54559	0.151367	nosig
M1610_POS	-0.416233	0.580316	0.174127	nosig	-0.16376	0.822221	0.0637054	nosig
M1611_POS	-0.112333	0.820113	0.0317315	nosig	0.113889	0.775748	0.0646821	nosig
M1612_POS	1.80829	0.0177405	0.410874	nosig	1.57726	0.0385934	0.465615	nosig
M1613_POS	-1.35155	0.547999	0.149639	nosig	-0.239997	0.542431	0.040434	nosig
M1614_POS	-0.178364	0.876945	0.311186	nosig	0.520895	0.397205	0.349793	nosig
M1615_POS	0.707584	0.130218	0.564035	nosig	1.16592	0.00519842	1.05149	up
M1616_POS	-0.32575	0.608004	0.17	nosig	-0.353801	0.624052	0.171529	nosig
M1617_POS	0.147424	0.909116	0.180209	nosig	0.229281	0.731152	0.232569	nosig
M1618_POS	2.36744	0.0334586	1.43855	up	2.51198	0.00867806	1.35856	up
M1619_POS	1.67967	0.0821967	0.694575	nosig	1.94075	0.0786732	0.675379	nosig
M1620_POS	2.19216	0.0650306	0.345711	nosig	2.08618	0.00961213	0.303299	nosig
M1621_POS	-0.561465	0.495899	0.374855	nosig	0.211576	0.707031	0.224003	nosig
M1622_POS	-1.07228	0.283161	0.33707	nosig	-0.13746	0.825862	0.0633749	nosig
M1623_POS	0.0479027	0.971943	0.045978	nosig	1.95962	0.000846177	0.674626	nosig
M1624_POS	0.0847078	0.876562	0.0625714	nosig	1.18622	0.145897	0.509345	nosig
M1625_POS	1.22907	0.236517	0.267294	nosig	1.41515	0.0244323	0.282441	nosig
M1626_POS	0.499296	0.450394	0.27053	nosig	0.627762	0.101123	0.484473	nosig
M1627_POS	-0.266402	0.744407	0.0994277	nosig	0.126115	0.798955	0.0940691	nosig
M1628_POS	0.745184	0.69441	0.103821	nosig	-2.12597	0.427809	0.412321	nosig
M1629_POS	-1.98954	0.461968	0.370211	nosig	0.366887	0.565728	0.0615343	nosig
M1630_POS	1.43644	0.0119029	0.784437	nosig	0.225771	0.668269	0.136494	nosig
M1631_POS	-1.09881	0.180277	0.315247	nosig	-0.55823	0.687304	0.145846	nosig
M1632_POS	0.908352	0.618683	0.149585	nosig	-1.98493	0.418823	0.429967	nosig
M1633_POS	-1.53947	0.493267	0.383948	nosig	0.643962	0.112013	0.20027	nosig
M1634_POS	0.503769	0.570877	0.273809	nosig	-0.525839	0.618993	0.41764	nosig
M1635_POS	0.829978	0.518227	0.278904	nosig	0.201178	0.778809	0.109552	nosig
M1636_POS	0.53515	0.670487	0.131973	nosig	0.309063	0.664243	0.103946	nosig
M1637_POS	0.502575	0.684385	0.151427	nosig	0.251731	0.737675	0.105893	nosig
M1638_POS	3.15314	0.0462859	0.585082	nosig	1.94053	0.0511472	0.622082	nosig
M1639_POS	-0.684907	0.365121	0.287577	nosig	-0.423965	0.616687	0.189021	nosig
M1640_POS	-1.81283	0.453618	0.240048	nosig	-0.212659	0.707267	0.03928	nosig
M1641_POS	-1.31177	0.457557	0.309181	nosig	-0.118724	0.78026	0.0447564	nosig
M1642_POS	2.61778	0.0315286	0.623641	nosig	1.94888	0.0782557	0.438912	nosig
M1643_POS	1.43227	0.444447	0.147175	nosig	-1.55908	0.429615	0.189927	nosig
M1644_POS	2.30801	0.408875	0.215422	nosig	-2.52385	0.409797	0.363033	nosig
M1645_POS	-3.45994	0.347248	0.71981	nosig	-0.0729997	0.903502	0.00648875	nosig
M1646_POS	3.85284	0.0540093	0.562435	nosig	1.76905	0.313285	0.308896	nosig
M1647_POS	3.15924	0.0943095	0.587867	nosig	0.663763	0.579048	0.167522	nosig
M1648_POS	0.830452	0.421101	0.764581	nosig	0.926231	0.107063	1.15378	nosig
M1649_POS	-1.04217	0.555618	0.360534	nosig	-0.503095	0.407608	0.193768	nosig
M1650_POS	-0.14821	0.786241	0.1076	nosig	-1.57466	0.0858888	0.679441	nosig
M1651_POS	-2.16787	0.422148	0.393173	nosig	-0.369438	0.690629	0.091193	nosig
M1652_POS	0.657343	0.565411	0.257538	nosig	0.502179	0.270913	0.327652	nosig
M1653_POS	-0.454231	0.781028	0.290251	nosig	0.722104	0.126336	0.446698	nosig
M1654_POS	-2.1538	0.431011	0.175583	nosig	0.266086	0.751253	0.0226163	nosig
M1655_POS	1.79306	0.0574773	0.672875	nosig	0.427725	0.254663	0.345049	nosig
M1656_POS	1.65812	0.0400862	1.02997	up	0.389739	0.395198	0.443811	nosig
M1657_POS	0.758756	0.602645	0.165944	nosig	0.0684656	0.9394	0.0327507	nosig
M1658_POS	-0.290988	0.659967	0.286015	nosig	-0.011714	0.978983	0.00298454	nosig
M1659_POS	0.193586	0.762887	0.0859588	nosig	0.267457	0.620668	0.183601	nosig
M1660_POS	0.650166	0.599588	0.183113	nosig	0.0186457	0.980419	0.0238259	nosig
M1661_POS	-6.40692	0.355228	0.39127	nosig	2.97691	0.370073	0.103266	nosig
M1662_POS	0.470752	0.364793	0.307588	nosig	0.200478	0.596682	0.146183	nosig
M1663_POS	-0.252617	0.80955	0.0628745	nosig	-1.35996	0.568069	0.397605	nosig
M1664_POS	2.26389	0.414593	0.205137	nosig	-1.5708	0.458651	0.19397	nosig
M1665_POS	0.869963	0.126511	0.395386	nosig	0.992397	0.0979794	0.502472	nosig
M1666_POS	1.5972	0.36926	0.179629	nosig	0.858725	0.128848	0.183025	nosig
M1667_POS	1.66843	0.217918	1.73365	nosig	0.939536	0.23072	1.45466	nosig
M1668_POS	-0.552404	0.373652	0.263605	nosig	0.0442459	0.936995	0.0217319	nosig
M1669_POS	1.74566	0.060093	0.340538	nosig	0.791286	0.233539	0.213969	nosig
M1670_POS	1.36599	0.0636549	0.311651	nosig	0.397199	0.463792	0.134298	nosig
M1671_POS	-0.753887	0.695289	0.298463	nosig	2.00187	0.0179191	0.492757	nosig
M1672_POS	0.195476	0.670878	0.0771876	nosig	0.0928277	0.710068	0.052289	nosig
M1673_POS	-0.0807323	0.87157	0.057147	nosig	0.78259	0.518744	0.343097	nosig
M1674_POS	1.31453	0.477233	0.828967	nosig	0.665355	0.324782	1.0922	nosig
M1675_POS	0.0192022	0.972244	0.027349	nosig	-0.405901	0.657358	0.159079	nosig
M1676_POS	-1.04324	0.594886	0.158018	nosig	0.169186	0.845793	0.0203281	nosig
M1677_POS	-1.16173	0.592251	0.497278	nosig	1.35199	0.102636	0.459075	nosig
M1678_POS	-0.390969	0.496652	0.140635	nosig	-0.258659	0.703991	0.0917421	nosig
M1679_POS	-3.16335	0.373388	0.28593	nosig	-4.65746	0.120031	0.591778	nosig
M1680_POS	0.406564	0.135481	0.231723	nosig	0.238872	0.412937	0.155557	nosig
M1681_POS	-0.435635	0.713942	0.100787	nosig	0.071755	0.913443	0.0198328	nosig
M1682_POS	0.78814	0.0431703	1.19507	up	0.366677	0.195507	0.793525	nosig
M1683_POS	0.788994	0.0342988	3.90736	up	0.375468	0.227374	2.574	nosig
M1684_POS	3.07317	0.000716379	0.210138	nosig	2.00004	0.0527206	0.319252	nosig
M1685_POS	3.1252	0.00414594	0.643096	nosig	2.10276	0.0439534	0.962293	nosig
M1686_POS	0.178051	0.67118	0.136371	nosig	0.282542	0.561456	0.223699	nosig
M1687_POS	0.716816	0.129548	0.339344	nosig	0.343453	0.203083	0.195099	nosig
M1688_POS	-0.0389695	0.948053	0.0988192	nosig	0.180376	0.716595	0.610066	nosig
M1689_POS	2.81805	0.00202706	0.227992	nosig	1.98334	0.0497022	0.354227	nosig
M1690_POS	1.76495	0.0116514	0.41188	nosig	1.58248	0.0618351	0.590561	nosig
M1691_POS	0.348497	0.211067	0.203582	nosig	0.904332	0.230624	0.257045	nosig
M1692_POS	-0.742201	0.367564	0.53667	nosig	-0.28097	0.640073	0.324184	nosig
M1693_POS	-0.428321	0.178533	0.2488	nosig	-0.076662	0.7805	0.0378032	nosig
M1694_POS	-5.0018	0.373768	0.460201	nosig	-6.69612	0.131035	0.977873	nosig
M1695_POS	0.13267	0.862079	0.0388935	nosig	1.78703	0.0756182	0.635453	nosig
M1696_POS	0.099671	0.895356	0.0164101	nosig	1.91807	0.0757043	0.524248	nosig
M1697_POS	2.85178	0.0765484	0.887697	nosig	3.31311	0.00277466	1.07557	up
M1698_POS	-0.412993	0.47255	0.368608	nosig	-0.302282	0.715308	0.236544	nosig
M1699_POS	-4.61906	0.336516	0.827661	nosig	-0.422753	0.558921	0.058688	nosig
M1700_POS	1.13267	0.428081	0.237288	nosig	0.762882	0.17888	0.292114	nosig
M1701_POS	-0.757151	0.361089	0.153043	nosig	-0.774965	0.619154	0.189225	nosig
M1702_POS	-0.873933	0.264167	1.07772	nosig	0.0254517	0.97588	0.0452686	nosig
M1703_POS	0.0861255	0.748938	0.391557	nosig	0.528987	0.512135	0.68112	nosig
M1704_POS	2.29886	0.0189287	0.543805	nosig	0.895833	0.223702	0.314823	nosig
M1705_POS	-1.38685	0.266243	0.109455	nosig	-1.64768	0.462503	0.20705	nosig
M1706_POS	4.40647	0.00417542	0.514855	nosig	1.97783	0.088295	0.445367	nosig
M1707_POS	-0.794533	0.218597	0.494491	nosig	-0.19839	0.473997	0.256205	nosig
M1708_POS	-0.241817	0.500225	0.533492	nosig	-0.0213125	0.956654	0.0115691	nosig
M1709_POS	-0.290878	0.368532	0.190927	nosig	-0.138152	0.764021	0.0927653	nosig
M1710_POS	-0.00649307	0.984561	0.0353242	nosig	-0.432854	0.46388	0.571416	nosig
M1711_POS	2.92828	0.0080108	0.651516	nosig	0.831208	0.248852	0.357655	nosig
M1712_POS	-0.578443	0.317648	0.562814	nosig	-0.273189	0.690943	0.299695	nosig
M1713_POS	2.19074	0.352071	0.285343	nosig	-1.02674	0.584138	0.214936	nosig
M1714_POS	2.70347	0.319975	0.480058	nosig	-1.00477	0.58069	0.269732	nosig
M1715_POS	2.66806	0.0322506	2.51219	up	1.49218	0.0564303	1.65118	nosig
M1716_POS	2.64546	0.0378667	1.1564	up	1.38865	0.0818954	0.77053	nosig
M1717_POS	-0.497875	0.455155	0.518921	nosig	-0.346101	0.627768	0.358292	nosig
M1718_POS	3.24075	0.00310648	0.909937	nosig	1.60318	0.0246946	0.843891	nosig
M1719_POS	-2.45463	0.338761	0.607734	nosig	0.268799	0.724987	0.0492944	nosig
M1720_POS	3.45281	0.410696	0.716717	nosig	7.46519	0.374826	1.0299	nosig
M1721_POS	2.94753	0.0111334	0.4956	nosig	2.10073	0.0486356	0.415306	nosig
M1722_POS	-0.45185	0.532431	0.216505	nosig	-0.268892	0.749524	0.113578	nosig
M1723_POS	-0.703089	0.408958	0.414629	nosig	0.223291	0.721839	0.199082	nosig
M1724_POS	-1.55381	0.193631	0.287296	nosig	-3.07299	0.0114112	0.660301	nosig
M1725_POS	1.58081	0.411393	0.242962	nosig	-2.71845	0.365633	0.48541	nosig
M1726_POS	0.851734	0.552514	0.0881377	nosig	-2.7473	0.361386	0.289241	nosig
M1727_POS	-0.562897	0.363004	0.582179	nosig	-0.0955536	0.870177	0.134769	nosig
M1728_POS	0.816522	0.543091	0.142903	nosig	0.227825	0.764942	0.0619326	nosig
M1729_POS	0.777101	0.552802	0.448144	nosig	0.239943	0.745157	0.207628	nosig
M1730_POS	0.748403	0.572915	0.178898	nosig	0.309738	0.659279	0.104401	nosig
M1731_POS	0.703508	0.588517	0.244099	nosig	0.201256	0.785487	0.109082	nosig
M1732_POS	0.80308	0.540656	0.378125	nosig	0.246528	0.740324	0.175308	nosig
M1733_POS	0.564141	0.661823	0.129916	nosig	0.116171	0.87719	0.0440645	nosig
M1734_POS	-1.55347	0.19011	0.347919	nosig	-3.1558	0.0125148	0.800753	nosig
M1735_POS	0.247671	0.835035	0.21214	nosig	0.112059	0.873995	0.10074	nosig
M1736_POS	-1.73474	0.50817	0.384722	nosig	-0.0302199	0.980158	0.0153951	nosig
M1737_POS	0.677705	0.606583	0.203846	nosig	-0.0170786	0.983289	0.0160201	nosig
M1738_POS	0.660913	0.618216	0.225776	nosig	0.0604779	0.938897	0.0470133	nosig
M1739_POS	0.778098	0.565487	0.602794	nosig	0.0599664	0.940838	0.113853	nosig
M1740_POS	0.610769	0.636041	0.336623	nosig	0.153437	0.841283	0.128152	nosig
M1741_POS	0.674179	0.612424	0.202552	nosig	0.156343	0.842514	0.0733238	nosig
M1742_POS	-1.82311	0.170595	0.450712	nosig	-3.49697	0.0174557	0.992385	nosig
M1743_POS	-0.00748859	0.996677	0.0653765	nosig	-3.41388	0.388602	0.569026	nosig
M1744_POS	0.774781	0.566627	0.187827	nosig	0.305731	0.68276	0.107324	nosig
M1745_POS	-0.562368	0.294868	0.506115	nosig	-1.36923	0.00531134	0.928095	nosig
M1746_POS	-0.463329	0.451842	0.206426	nosig	-1.2784	0.00106961	0.420853	nosig
M1747_POS	-1.99767	0.133162	0.599271	nosig	-3.45174	0.0142305	1.14217	down
M1748_POS	0.144373	0.742302	0.0859597	nosig	-0.134502	0.745129	0.0916276	nosig
M1749_POS	-0.393316	0.498857	0.184342	nosig	-0.152304	0.787594	0.144172	nosig
M1750_POS	0.685165	0.319958	1.48328	nosig	0.356317	0.305164	1.19353	nosig
M1751_POS	0.674208	0.62374	0.169776	nosig	0.119809	0.885098	0.0524945	nosig
M1752_POS	0.604276	0.479941	0.219583	nosig	0.36224	0.639524	0.166985	nosig
M1753_POS	-0.700512	0.682646	1.01388	nosig	0.727754	0.297851	1.11151	nosig
M1754_POS	2.05403	0.052246	0.665616	nosig	0.665972	0.304235	0.339293	nosig
M1755_POS	1.97915	0.0524354	0.904475	nosig	0.625894	0.279631	0.465744	nosig
M1756_POS	-1.94055	0.140891	0.666196	nosig	-3.27393	0.011105	1.26824	down
M1757_POS	0.873903	0.14635	0.486633	nosig	0.338752	0.335127	0.25136	nosig
M1758_POS	-0.663955	0.530686	0.228805	nosig	-0.153745	0.823336	0.063137	nosig
M1759_POS	-2.03617	0.0372067	0.773723	nosig	-3.29408	0.0158968	1.13221	down
M1760_POS	0.454239	0.487343	0.353954	nosig	0.884916	0.00580478	0.891769	nosig
M1761_POS	0.475274	0.686199	0.207915	nosig	0.193204	0.792819	0.111769	nosig
M1762_POS	0.467746	0.690654	0.788587	nosig	0.262908	0.714082	0.555927	nosig
M1763_POS	0.49369	0.676718	0.65131	nosig	0.274195	0.703111	0.460423	nosig
M1764_POS	0.615511	0.599148	0.275691	nosig	0.245053	0.724396	0.161031	nosig
M1765_POS	0.481726	0.688299	0.21887	nosig	0.208938	0.781689	0.125626	nosig
M1766_POS	-0.0930543	0.928245	0.217964	nosig	0.0810695	0.899711	0.286786	nosig
M1767_POS	0.234964	0.819518	0.270008	nosig	0.154326	0.836385	0.183544	nosig
M1768_POS	0.170831	0.87406	0.101844	nosig	0.069058	0.923756	0.0459398	nosig
M1769_POS	1.41699	0.47562	0.584529	nosig	0.356567	0.741951	0.253476	nosig
M1770_POS	-4.78095	0.368576	0.324081	nosig	-6.50191	0.159274	0.64609	nosig
M1771_POS	-2.05994	0.142143	0.747275	nosig	-3.24987	0.00661412	1.38054	down
M1772_POS	-2.21723	0.442966	0.48361	nosig	-0.309341	0.753772	0.0720073	nosig
M1773_POS	-2.91776	0.412423	1.19655	nosig	-0.721657	0.637382	0.247377	nosig
M1774_POS	-2.69175	0.367869	0.4831	nosig	-0.896792	0.425786	0.141502	nosig
M1775_POS	-0.954523	0.041449	0.366337	nosig	0.14542	0.827511	0.0610984	nosig
M1776_POS	0.565221	0.414403	0.106955	nosig	2.3335	0.250041	0.611597	nosig
M1777_POS	-2.02908	0.129543	0.832378	nosig	-3.24095	0.0120127	1.46275	down
M1778_POS	-2.98863	0.419454	0.388887	nosig	-0.834252	0.523177	0.134	nosig
M1779_POS	3.50393	0.140249	0.382052	nosig	1.64275	0.12025	0.20475	nosig
M1780_POS	3.86895	0.0977066	0.410398	nosig	1.99392	0.0754844	0.207915	nosig
M1781_POS	-0.211625	0.708489	0.0854463	nosig	-0.354558	0.600969	0.122348	nosig
M1782_POS	-0.320371	0.620971	0.509649	nosig	-0.468344	0.561796	0.592151	nosig
M1783_POS	-1.37694	0.122561	0.693888	nosig	-3.07147	0.0172976	1.45933	down
M1784_POS	2.15786	0.0463161	1.46966	up	2.04835	0.00188612	1.83626	up
M1785_POS	0.579718	0.664015	0.124414	nosig	0.264745	0.725309	0.0785916	nosig
M1786_POS	3.41259	0.0270199	1.03206	up	3.01437	0.00969312	0.983727	nosig
M1787_POS	-1.02328	0.0637944	0.500414	nosig	-0.919731	0.151702	0.412166	nosig
M1788_POS	-1.20897	0.186716	0.622617	nosig	-2.99095	0.0196439	1.44268	down
M1789_POS	-1.35162	0.123662	0.721045	nosig	-3.09374	0.0191224	1.53582	down
M1790_POS	-0.413374	0.480673	0.255759	nosig	0.00390063	0.994288	0.0064687	nosig
M1791_POS	-1.11117	0.594778	0.182681	nosig	-0.871478	0.467958	0.0762627	nosig
M1792_POS	-2.08198	0.458169	0.38305	nosig	-0.697397	0.397003	0.126833	nosig
M1793_POS	-2.56403	0.436769	0.281251	nosig	0.449497	0.685323	0.0317614	nosig
M1794_POS	-2.10227	0.458171	0.196205	nosig	-0.731421	0.481757	0.0544221	nosig
M1795_POS	0.207695	0.855044	0.103581	nosig	0.0281988	0.971971	0.0265276	nosig
M1796_POS	0.566259	0.643326	0.222288	nosig	0.0668546	0.932387	0.0539104	nosig
M1797_POS	0.510211	0.675859	0.752109	nosig	0.175159	0.793422	0.361622	nosig
M1798_POS	0.576376	0.649294	0.206836	nosig	-0.0057547	0.994925	0.024679	nosig
M1799_POS	0.631384	0.622827	0.638433	nosig	0.103546	0.895341	0.184213	nosig
M1800_POS	0.658193	0.606589	0.602705	nosig	0.119489	0.878376	0.185341	nosig
M1801_POS	0.62304	0.624011	0.682808	nosig	0.115171	0.884147	0.211437	nosig
M1802_POS	0.562366	0.650101	0.341332	nosig	0.0580948	0.946213	0.078852	nosig
M1803_POS	0.55457	0.654129	0.314506	nosig	0.184722	0.804081	0.148176	nosig
M1804_POS	0.586504	0.615295	0.236683	nosig	0.258926	0.732973	0.140834	nosig
M1805_POS	0.598849	0.619515	0.32929	nosig	0.225191	0.766557	0.174625	nosig
M1806_POS	2.0464	0.408683	0.405502	nosig	-0.0898411	0.945771	0.00686985	nosig
M1807_POS	0.363475	0.781927	0.110039	nosig	0.102193	0.912165	0.0436883	nosig
M1808_POS	-2.26862	0.135805	0.784772	nosig	-2.92206	0.0327657	1.18303	down
M1809_POS	-0.544041	0.44982	0.355364	nosig	-0.436996	0.599687	0.269811	nosig
M1810_POS	-2.32116	0.120853	1.03104	nosig	-3.03564	0.0287751	1.56198	down
M1811_POS	-0.802948	0.321145	0.19814	nosig	-0.265306	0.651467	0.0956585	nosig
M1812_POS	-0.554444	0.401805	0.228318	nosig	-0.170582	0.771365	0.107699	nosig
M1813_POS	-0.680657	0.323882	1.82013	nosig	-0.220158	0.712053	0.889503	nosig
M1814_POS	-0.971606	0.200757	0.235216	nosig	-0.185407	0.766259	0.0727584	nosig
M1815_POS	0.598126	0.647397	0.158968	nosig	0.0800995	0.921844	0.041193	nosig
M1816_POS	-0.877447	0.219202	1.83036	nosig	-0.34821	0.584047	1.16772	nosig
M1817_POS	0.576274	0.670542	0.149971	nosig	-0.0137832	0.987276	0.0159417	nosig
M1818_POS	-0.231628	0.823022	0.073862	nosig	-0.0800019	0.867544	0.0330214	nosig
M1819_POS	0.67913	0.609551	0.152556	nosig	-0.0493018	0.954071	0.00570753	nosig
M1820_POS	0.570421	0.656986	0.265556	nosig	0.155658	0.84254	0.110768	nosig
M1821_POS	-0.667603	0.265112	1.49876	nosig	-0.65781	0.420567	1.49181	nosig
M1822_POS	-0.653282	0.270532	1.42578	nosig	-0.659563	0.414434	1.44274	nosig
M1823_POS	3.37042	0.366271	0.415579	nosig	-1.3833	0.505801	0.246432	nosig
M1824_POS	0.154978	0.560497	0.119086	nosig	0.576147	0.209715	0.28523	nosig
M1825_POS	-5.32865	0.375985	0.572469	nosig	-7.05101	0.139284	1.1505	nosig
M1826_POS	-0.715412	0.354293	1.11524	nosig	-0.195976	0.720543	0.258743	nosig
M1827_POS	0.796287	0.187085	0.215474	nosig	0.529954	0.104157	0.237812	nosig
M1828_POS	0.929055	0.0820133	4.32619	nosig	0.357522	0.186018	2.91663	nosig
M1829_POS	0.883707	0.0876979	2.51883	nosig	0.328323	0.193907	1.66576	nosig
M1830_POS	3.33141	0.0628013	0.606157	nosig	2.55264	0.0750474	0.482976	nosig
M1831_POS	3.95331	0.0422921	1.00587	up	3.19176	0.0726468	0.805152	nosig
M1832_POS	-1.12268	0.112797	0.272753	nosig	-0.550475	0.554034	0.121339	nosig
M1833_POS	-2.12886	0.117468	0.952468	nosig	-2.43635	0.0405991	1.42665	down
M1834_POS	2.02489	0.027128	0.764834	nosig	0.821656	0.230108	0.414751	nosig
M1835_POS	0.0586301	0.953915	0.0663279	nosig	0.0742856	0.915539	0.0410844	nosig
M1836_POS	0.367173	0.703254	0.350238	nosig	0.216469	0.779358	0.242817	nosig
M1837_POS	0.482648	0.693232	0.123047	nosig	-0.000194702	0.999792	0.0169346	nosig
M1838_POS	1.4557	0.0342407	6.43284	up	0.777403	0.175741	4.551	nosig
M1839_POS	0.311968	0.782271	0.166529	nosig	0.221994	0.770917	0.130471	nosig
M1840_POS	0.339313	0.754114	0.422859	nosig	0.228105	0.75593	0.32565	nosig
M1841_POS	0.0395843	0.971981	0.0661715	nosig	0.19853	0.786077	0.0929326	nosig
M1842_POS	0.366633	0.737723	0.651978	nosig	0.116467	0.878207	0.308634	nosig
M1843_POS	0.329293	0.762889	0.496218	nosig	0.14691	0.842424	0.284095	nosig
M1844_POS	0.31158	0.779681	0.386742	nosig	0.0850096	0.909609	0.159166	nosig
M1845_POS	0.0981997	0.933636	0.0701209	nosig	0.168081	0.809318	0.071297	nosig
M1846_POS	1.14446	0.0446682	0.327625	nosig	0.55253	0.260942	0.20113	nosig
M1847_POS	0.809713	0.647489	0.479464	nosig	0.0673293	0.950649	0.106993	nosig
M1848_POS	0.353527	0.748045	0.619281	nosig	0.115378	0.878941	0.296955	nosig
M1849_POS	0.0184585	0.957702	0.375232	nosig	-0.159454	0.648271	0.792643	nosig
M1850_POS	0.231234	0.661848	0.294839	nosig	0.357967	0.437272	0.675771	nosig
M1851_POS	0.729016	0.150915	0.907782	nosig	0.387644	0.33696	0.574481	nosig
M1852_POS	1.14534	0.0262394	0.379212	nosig	0.947771	0.14367	0.342546	nosig
M1853_POS	0.699384	0.101735	0.505545	nosig	0.524762	0.227156	0.399902	nosig
M1854_POS	0.760009	0.153707	0.746544	nosig	0.458218	0.271194	0.54572	nosig
M1855_POS	-0.605372	0.617335	0.444107	nosig	0.0908589	0.890022	0.250749	nosig
M1856_POS	0.789042	0.154033	1.03725	nosig	0.0787049	0.92444	0.0586503	nosig
M1857_POS	0.744215	0.124879	2.21538	nosig	0.470388	0.260461	1.64577	nosig
M1858_POS	0.741162	0.19732	0.643852	nosig	0.491814	0.28315	0.56316	nosig
M1859_POS	0.922826	0.23998	1.21403	nosig	0.357967	0.437272	0.675771	nosig
M1860_POS	-3.25443	0.389381	0.272835	nosig	-3.1132	0.129119	0.53361	nosig
M1861_POS	-0.585277	0.611447	0.247336	nosig	-0.160376	0.902838	0.0614107	nosig
M1862_POS	-0.469067	0.456807	2.21707	nosig	-0.423781	0.542917	1.99307	nosig
M1863_POS	-0.470074	0.460347	2.21862	nosig	-0.421445	0.548538	1.97963	nosig
M1864_POS	0.75494	0.645763	0.1917	nosig	0.341198	0.649186	0.104775	nosig
M1865_POS	1.58115	0.0838362	0.522316	nosig	1.60403	0.0842741	0.475759	nosig
M1866_POS	-9.13631	0.37237	10.5782	nosig	-11.0994	0.117147	19.9688	nosig
M1867_POS	-0.591547	0.500946	0.376244	nosig	-0.405916	0.499665	0.368632	nosig
M1868_POS	0.705709	0.592827	0.127761	nosig	0.267985	0.680335	0.0738765	nosig
M1869_POS	0.851854	0.535791	0.210548	nosig	0.482646	0.501373	0.166046	nosig
M1870_POS	-0.0385758	0.937277	0.00392025	nosig	0.567382	0.0298501	0.357469	nosig
M1871_POS	0.936806	0.506039	0.309792	nosig	1.10963	0.183643	0.399469	nosig
M1872_POS	-0.252244	0.620055	0.752999	nosig	-0.366682	0.59404	0.920904	nosig
M1873_POS	1.34507	0.0292855	0.547891	nosig	1.10993	0.152271	0.427078	nosig
M1874_POS	0.578524	0.186522	0.795965	nosig	0.260739	0.415248	0.481211	nosig
M1875_POS	-5.07997	0.377425	0.349239	nosig	-2.09122	0.0707498	0.0965138	nosig
M1876_POS	-0.0640004	0.724538	0.0639017	nosig	-0.000241365	0.999178	0.0246247	nosig
M1877_POS	0.669267	0.663948	0.313128	nosig	-1.72733	0.456937	0.982053	nosig
M1878_POS	1.71784	0.044177	0.399739	nosig	-0.412644	0.783896	0.105246	nosig
M1879_POS	1.54147	0.0229529	0.695176	nosig	0.735591	0.467063	0.421634	nosig
M1880_POS	2.68911	0.0326754	0.696161	nosig	1.39301	0.0815619	0.47279	nosig
M1881_POS	-0.419617	0.418917	0.10386	nosig	0.358741	0.646495	0.108736	nosig
M1882_POS	-0.21003	0.770131	0.0462655	nosig	0.220437	0.552794	0.108321	nosig
M1883_POS	-4.63598	0.34193	0.199842	nosig	-5.68705	0.101637	0.411675	nosig
M1884_POS	1.40212	0.0779233	0.338347	nosig	2.66519	0.1068	0.311467	nosig
M1885_POS	-0.505416	0.388598	0.244681	nosig	-0.50193	0.483219	0.238584	nosig
M1886_POS	-0.317492	0.824504	0.0910084	nosig	0.237284	0.824719	0.0386259	nosig
M1887_POS	-0.412542	0.483758	0.569869	nosig	-0.318101	0.62689	0.422424	nosig
M1888_POS	-0.396612	0.465521	0.226097	nosig	-0.125569	0.841419	0.072512	nosig
M1889_POS	-0.430364	0.499056	4.36479	nosig	-0.35045	0.626855	3.50688	nosig
M1890_POS	-0.64032	0.682529	0.119283	nosig	0.195476	0.774019	0.0388053	nosig
M1891_POS	-0.492268	0.484354	0.208965	nosig	-0.239576	0.692754	0.110654	nosig
M1892_POS	-0.388141	0.504054	0.180609	nosig	-0.327063	0.633517	0.14469	nosig
M1893_POS	-0.418642	0.446679	0.164762	nosig	-0.323806	0.667498	0.11983	nosig
M1894_POS	-0.531861	0.383874	0.176028	nosig	-0.35911	0.63832	0.12081	nosig
M1895_POS	3.87012	0.0872021	1.85433	nosig	2.14555	0.14332	0.998245	nosig
M1896_POS	-0.560479	0.516801	0.316607	nosig	-0.445443	0.635655	0.243851	nosig
M1897_POS	-0.9149	0.206704	0.412956	nosig	0.270756	0.73505	0.20774	nosig
M1898_POS	-1.46337	0.517295	0.203285	nosig	0.47649	0.546756	0.0372764	nosig
M1899_POS	0.17743	0.477847	0.112507	nosig	0.0526024	0.937721	0.0179047	nosig
M1900_POS	-0.436116	0.543422	1.32943	nosig	-0.430826	0.548928	1.38586	nosig
M1901_POS	3.81755	0.111668	0.607775	nosig	2.80459	0.180543	0.389886	nosig
M1902_POS	-5.68199	0.185687	0.407341	nosig	1.88424	0.35162	0.107872	nosig
M1903_POS	1.89787	0.459382	0.509739	nosig	-1.84635	0.439812	0.647226	nosig
M1904_POS	-0.111398	0.867242	0.02474	nosig	0.254678	0.544195	0.157241	nosig
M1905_POS	4.69009	0.0778794	0.562741	nosig	3.04928	0.220865	0.298803	nosig
M1906_POS	-0.338585	0.54713	0.153648	nosig	-0.361572	0.571515	0.164218	nosig
M1907_POS	-0.0837224	0.912651	0.0627462	nosig	0.252869	0.652897	0.373737	nosig
M1908_POS	1.46408	0.413215	0.545733	nosig	-1.32945	0.356501	0.562963	nosig
M1909_POS	1.36333	0.512905	0.403409	nosig	-1.6828	0.447403	0.547527	nosig
M1910_POS	1.29288	0.486135	0.182984	nosig	-1.10676	0.527111	0.186065	nosig
M1911_POS	1.5303	0.488824	0.148844	nosig	-1.43518	0.448999	0.175022	nosig
M1912_POS	0.672079	0.0516213	0.243183	nosig	1.0983	0.256209	0.237706	nosig
M1913_POS	-1.76943	0.0990823	0.244834	nosig	-4.29069	0.299626	0.589894	nosig
M1914_POS	-1.11488	0.518855	0.276046	nosig	-0.685959	0.569891	0.206002	nosig
M1915_POS	-0.695148	0.225665	0.333455	nosig	-0.481934	0.533804	0.251945	nosig
M1916_POS	-0.238277	0.715534	0.117978	nosig	-0.470963	0.480561	0.199299	nosig
M1917_POS	-0.495864	0.526207	0.70409	nosig	-0.672275	0.456731	0.96512	nosig
M1918_POS	-3.8554	0.338882	0.299006	nosig	-4.315	0.113097	0.622196	nosig
M1919_POS	-0.250793	0.819804	3.63371	nosig	-0.435068	0.511138	5.35642	nosig
M1920_POS	-0.44461	0.597591	0.516393	nosig	-0.333362	0.660737	0.379797	nosig
M1921_POS	-0.657606	0.506083	1.35088	nosig	-0.708536	0.385	1.69037	nosig
M1922_POS	-0.569421	0.4825	6.19496	nosig	-0.448393	0.501492	5.62089	nosig
M1923_POS	-0.349503	0.494309	0.292223	nosig	0.88322	0.19611	0.596595	nosig
M1924_POS	-0.438301	0.418792	0.323635	nosig	0.82615	0.24087	0.508691	nosig
M1925_POS	-0.566729	0.342663	0.710754	nosig	0.820272	0.221245	0.887252	nosig
M1926_POS	-0.466056	0.40146	0.200649	nosig	0.78774	0.249906	0.350333	nosig
M1927_POS	-1.61909	0.404045	0.146676	nosig	-4.19421	0.113732	0.384226	nosig
M1928_POS	1.30345	0.136639	0.226798	nosig	0.880781	0.295122	0.230754	nosig
M1929_POS	-0.825761	0.333659	0.450927	nosig	-0.00897462	0.991592	0.00973495	nosig
M1930_POS	-1.02501	0.284927	0.276704	nosig	-0.0995998	0.901465	0.0454131	nosig
M1931_POS	0.46959	0.637917	0.756391	nosig	0.441554	0.273182	1.32793	nosig
M1932_POS	0.287614	0.783085	0.0946861	nosig	0.332627	0.456152	0.231688	nosig
M1933_POS	0.295562	0.817038	0.0243539	nosig	0.265279	0.539745	0.0713401	nosig
M1934_POS	-0.515519	0.736659	0.120991	nosig	0.652165	0.514352	0.0816318	nosig
M1935_POS	-0.698998	0.672956	0.152026	nosig	0.352929	0.706018	0.0468086	nosig
M1936_POS	-0.574022	0.727452	0.262751	nosig	0.51181	0.569759	0.147671	nosig
M1937_POS	0.478022	0.649639	0.0889052	nosig	0.512797	0.364797	0.16231	nosig
M1938_POS	0.491457	0.630694	0.198994	nosig	0.638388	0.132048	0.407828	nosig
M1939_POS	-0.403001	0.517973	0.66087	nosig	-0.509631	0.474015	0.762845	nosig
M1940_POS	0.0254056	0.972052	0.00600773	nosig	0.492447	0.436723	0.186922	nosig
M1941_POS	-0.207291	0.598954	0.0800385	nosig	-0.642353	0.246452	0.227165	nosig
M1942_POS	-0.253193	0.664391	3.19518	nosig	1.29246	0.0472645	10.5683	up
M1943_POS	-2.18437	0.372722	0.18151	nosig	1.56123	0.44153	0.190379	nosig
M1944_POS	-0.397113	0.608768	0.697936	nosig	-0.500674	0.532778	1.03914	nosig
M1945_POS	-1.0522	0.276283	0.727414	nosig	-0.504638	0.555729	0.467783	nosig
M1946_POS	-2.56098	0.32921	0.199602	nosig	-3.97461	0.109705	0.470936	nosig
M1947_POS	0.49201	0.579015	0.0395583	nosig	-0.643321	0.646521	0.088165	nosig
M1948_POS	-0.0452413	0.967191	0.0518997	nosig	-3.00654	0.173311	0.567986	nosig
M1949_POS	-3.46483	0.389273	0.23294	nosig	-1.56621	0.339463	0.0901006	nosig
M1950_POS	0.170111	0.553382	0.133201	nosig	1.39445	0.0797074	0.453857	nosig
M1951_POS	-0.20873	0.6089	0.0688503	nosig	1.32541	0.0597112	0.363731	nosig
M1952_POS	0.0944194	0.804108	0.0768294	nosig	1.60865	0.0575049	0.563699	nosig
M1953_POS	-3.73096	0.378935	0.238498	nosig	-0.849234	0.342401	0.0562977	nosig
M1954_POS	2.98621	0.0104435	0.388858	nosig	2.19169	0.0949793	0.352449	nosig
M1955_POS	-0.235466	0.634113	0.0679826	nosig	0.710481	0.400386	0.3581	nosig
M1956_POS	-0.485883	0.439878	0.10031	nosig	0.716989	0.4356	0.255301	nosig
M1957_POS	-0.18923	0.690062	0.0655059	nosig	0.72366	0.400724	0.453142	nosig
M1958_POS	0.698805	0.00820753	0.312615	nosig	-0.852233	0.587084	0.265344	nosig
M1959_POS	-0.225153	0.717352	1.80362	nosig	-0.485829	0.543124	3.36733	nosig
M1960_POS	-0.325807	0.475701	0.191761	nosig	-0.527785	0.278097	0.268823	nosig
M1961_POS	-0.335402	0.632585	0.575691	nosig	-0.346352	0.626757	0.541324	nosig
M1962_POS	-0.387386	0.623141	0.16278	nosig	-0.414882	0.581104	0.156242	nosig
M1963_POS	-0.347439	0.24187	0.201734	nosig	-0.994859	0.0537474	0.438722	nosig
M1964_POS	-1.65343	0.419669	0.218664	nosig	-0.576214	0.609833	0.0758502	nosig
M1965_POS	-0.907726	0.227708	0.551116	nosig	0.212705	0.499956	0.170508	nosig
M1966_POS	-3.24659	0.328442	0.157681	nosig	-5.43865	0.12492	0.463068	nosig
M1967_POS	1.51303	0.0483938	0.912935	nosig	1.60309	0.098334	0.815793	nosig
M1968_POS	-2.19689	0.21275	0.53876	nosig	-3.69367	0.0829918	1.25886	nosig
M1969_POS	1.78184	0.468533	0.159746	nosig	0.93164	0.493779	0.0946449	nosig
M1970_POS	0.59209	0.668329	0.329831	nosig	0.371075	0.603745	0.25493	nosig
M1971_POS	0.766186	0.583729	0.439928	nosig	0.345317	0.623072	0.280285	nosig
M1972_POS	0.788052	0.582232	0.254254	nosig	0.373125	0.616095	0.168479	nosig
M1973_POS	0.436769	0.72608	0.171863	nosig	0.268587	0.704573	0.1234	nosig
M1974_POS	0.676753	0.618134	0.637469	nosig	0.305954	0.658773	0.389335	nosig
M1975_POS	-3.47899	0.378944	0.300338	nosig	-0.417964	0.589148	0.0335431	nosig
M1976_POS	0.769908	0.596546	0.215837	nosig	0.377599	0.589812	0.143917	nosig
M1977_POS	0.999335	0.4889	0.199639	nosig	0.710458	0.366921	0.181985	nosig
M1978_POS	0.923055	0.503321	0.68485	nosig	0.620937	0.38703	0.613023	nosig
M1979_POS	0.707307	0.6005	0.541088	nosig	0.304949	0.656735	0.321406	nosig
M1980_POS	-3.53996	0.355221	0.342857	nosig	-0.530227	0.350621	0.0650292	nosig
M1981_POS	1.18072	0.425005	0.148658	nosig	0.72853	0.306895	0.129852	nosig
M1982_POS	1.08591	0.0296471	0.336238	nosig	1.4977	0.0785579	0.331688	nosig
M1983_POS	-0.094354	0.934368	0.0453428	nosig	1.27879	0.0560816	0.266289	nosig
M1984_POS	-0.929582	0.284973	0.328704	nosig	-0.644668	0.117421	0.299016	nosig
M1985_POS	-0.915728	0.294281	0.609582	nosig	-0.500243	0.200735	0.46423	nosig
M1986_POS	0.656384	0.430478	0.358372	nosig	0.871158	0.207451	0.555671	nosig
M1987_POS	1.48113	0.441864	0.238002	nosig	0.465292	0.6072	0.133732	nosig
M1988_POS	3.88282	0.327542	0.326814	nosig	-1.43624	0.514063	0.192552	nosig
M1989_POS	0.137481	0.877078	0.059142	nosig	-0.373061	0.550021	0.21159	nosig
M1990_POS	0.721631	0.384047	0.273262	nosig	1.04086	0.174971	0.428763	nosig
M1991_POS	0.616831	0.506542	0.165614	nosig	0.956608	0.151774	0.343725	nosig
M1992_POS	-0.442359	0.340925	0.639961	nosig	-0.255026	0.660708	0.367216	nosig
M1993_POS	1.2059	0.0825964	1.15156	nosig	0.820926	0.0291224	1.20542	up
M1994_POS	-0.69877	0.429564	0.367103	nosig	-0.467839	0.651301	0.243104	nosig
M1995_POS	0.605625	0.660409	0.218806	nosig	0.0576366	0.943606	0.0478465	nosig
M1996_POS	-0.442075	0.515224	0.229286	nosig	-0.331054	0.661984	0.168713	nosig
M1997_POS	-0.675542	0.367591	1.60422	nosig	-0.365997	0.639342	0.943195	nosig
M1998_POS	0.652872	0.643402	0.25469	nosig	0.0665404	0.931456	0.0572422	nosig
[truncated: 3,270 more rows]
